# Supplementary material for: Fine mapping of the major QTL for seed coat color in Brassica rapa var. Yellow Sarson by use of NIL populations and transcriptome sequencing for identification of the candidate genes
Source: PLoS One. 2019 Feb 4;14(2):e0209982. doi: 10.1371/journal.pone.0209982 (PMC6361427; doi:10.1371/journal.pone.0209982)
Supplement: S1 File — (A) Seed quality traits, (B) sequencing data and mapping results, (C) 55 differentially expressed genes (DEGs) in all seed development stages, (D) 165 DEGs from A9 that differentially expressed in one or two seed developmental stages, (E) 55 DEGs located in the major QTL region of A9, (F) primer sequences for qRT-PCR analysis, (G) CAPS markers developed based on SNPs (H) GO enrichment analysis of the DEGs, (I) KEGG enrichment analysis of the DEGs, (J) 139 DEGs involved in the enriched GO terms and KEGG, and (K) expression and description of the genes from different biosynthetic/metabolic pathways of the near-isogenic Brassica rapa plants. (XLS) [file pone.0209982.s012.xls]

## Sheet: A
Table A: Seed quality traits (mean ± S.E.) of the near-isogenic BC4S1 plants
Traits	Yellow	Brown, homozygous	Brown, heterozygous	Correlation with seed coat color
Oil content (%)	48.05 ± 0.94 a	44.66 ± 0.37 b	44.82 ± 0.35 b	-0.720**
Protein content (%)	21.37 ± 1.22 a	22.90 ± 0.50 b	23.08 ± 0.47 b	0.398**
Oil + Protein content (%)	69.42 ± 0.34 a	67.56 ± 0.25 b	67.88 ± 0.21 b	-0.619**
Note: Multiple comparison results are described by suffixed letters - the same letter indicate no significant difference (p = 0.05). “**” = significantly correlated at p = 0.01 level (two-tailed).

## Sheet: B
Table B: Summary of sequencing data and mapping results
Sample name	Raw reads	Clean reads	Clean bases	Error rate (%)	Q20 (%)	Q30 (%)	GC content (%)	Total mapped reads	Multiple mapped reads	Uniquely mapped reads	Reads map to '+' strand	Reads map to '-' strand	Splice reads	Non-splice reads	Percent of reads mapped to exons
Y1_20 DAP	61039032	58013496	8700000000	0.02	95.71	89.62	47.33	30891340 (53.25%)	722945 (1.25%)	30168395 (52%)	15060975 (25.96%)	15107420 (26.04%)	13202548 (22.76%)	16965847 (29.24%)	0.953
Y2_20 DAP	89143300	84604516	12700000000	0.02	95.35	88.98	48.28	45172674 (53.39%)	1130038 (1.34%)	44042636 (52.06%)	21932988 (25.92%)	22109648 (26.13%)	16546560 (19.56%)	27496076 (32.5%)	0.989
Y1_30 DAP	78399498	73963688	11100000000	0.02	95.9	90.02	49.16	40756475 (55.1%)	865518 (1.17%)	39890957 (53.93%)	19916381 (26.93%)	19974576 (27.01%)	11325077 (15.31%)	28565880 (38.62%)	0.984
Y2_30 DAP	66274766	62520380	9400000000	0.02	95.57	89.42	48.47	34537054 (55.24%)	788675 (1.26%)	33748379 (53.98%)	16828209 (26.92%)	16920170 (27.06%)	11293701 (18.06%)	22454678 (35.92%)	0.986
Y1_40 DAP	91666134	86562014	13000000000	0.02	95.73	89.73	48.26	48865199 (56.45%)	1101428 (1.27%)	47763771 (55.18%)	23916384 (27.63%)	23847387 (27.55%)	16705477 (19.3%)	31058294 (35.88%)	0.977
Y2_40 DAP	71624914	65981838	9900000000	0.02	95.29	88.88	47.52	37852961 (57.37%)	915917 (1.39%)	36937044 (55.98%)	18549256 (28.11%)	18387788 (27.87%)	14551887 (22.05%)	22385157 (33.93%)	0.97
B1_20 DAP	77831178	73619022	11000000000	0.02	95.62	89.46	48.29	41079862 (55.8%)	969984 (1.32%)	40109878 (54.48%)	20004512 (27.17%)	20105366 (27.31%)	15592214 (21.18%)	24517664 (33.3%)	0.964
B2_20 DAP	67374444	63952450	9600000000	0.02	95.42	89.14	47.83	34817703 (54.44%)	854158 (1.34%)	33963545 (53.11%)	16925604 (26.47%)	17037941 (26.64%)	13081492 (20.46%)	20882053 (32.65%)	0.988
B1_30 DAP	73765224	70154534	10500000000	0.02	95.57	89.44	48.68	40112784 (57.18%)	826346 (1.18%)	39286438 (56%)	19617089 (27.96%)	19669349 (28.04%)	12036248 (17.16%)	27250190 (38.84%)	0.975
B2_30 DAP	72061436	67685354	10200000000	0.02	95.56	89.39	48.72	38396178 (56.73%)	808731 (1.19%)	37587447 (55.53%)	18771986 (27.73%)	18815461 (27.8%)	11917889 (17.61%)	25669558 (37.92%)	0.961
B1_40 DAP	68889232	64645068	9700000000	0.02	94.98	88.33	47.83	35772382 (55.34%)	725686 (1.12%)	35046696 (54.21%)	17637111 (27.28%)	17409585 (26.93%)	14336183 (22.18%)	20710513 (32.04%)	0.989
B2_40 DAP	65323678	62314520	9300000000	0.02	95.44	88.81	48.05	34714665 (55.71%)	733967 (1.18%)	33980698 (54.53%)	17109815 (27.46%)	16870883 (27.07%)	13861916 (22.25%)	20118782 (32.29%)	0.976
Total	883392836	834016880	125100000000
Note: Sample name = "Y1" and "Y2" are two replicates of yellow seed samples; "B1" and "B2" are brown seed samples. Error rate = Average sequencing error rate which is calculated by Qphred = -10log10(e). Q20 = percentage of the bases whose correct base recognition rate is greater than 99% of the total bases. Q30 = percentage of the bases whose correct base recognition rate is greater than 99.9% of…

## Sheet: C
Table C: 55 DEGs that differentially expressed in all seed development stages
Gene_id	chromosome	Strand	start	end	length	Y1_20D_readcount	Y2_20D_readcount	Y1_30D_readcount	Y2_30D_readcount	Y1_40D_readcount	Y2_40D_readcount	B1_20D_readcount	B2_20D_readcount	B1_30D_readcount	B2_30D_readcount	B1_40D_readcount	B2_40D_readcount	Y1_20D_fpkm	Y2_20D_fpkm	Y1_30D_fpkm	Y2_30D_fpkm	Y1_40D_fpkm	Y2_40D_fpkm	B1_20D_fpkm	B2_20D_fpkm	B1_30D_fpkm	B2_30D_fpkm	B1_40D_fpkm	B2_40D_fpkm	Y_20D_group_fpkm	Y_30D_group_fpkm	Y_40D_group_fpkm	B_20D_group_fpkm	B_30D_group_fpkm	B_40D_group_fpkm	Y_20D_readcount(Y_20DvsB_20D)	B_20D_readcount(Y_20DvsB_20D)	log2FoldChange(Y_20DvsB_20D)	pval(Y_20DvsB_20D)	padj(Y_20DvsB_20D)	significant(Y_20DvsB_20D)	Y_30D_readcount(Y_30DvsB_30D)	B_30D_readcount(Y_30DvsB_30D)	log2FoldChange(Y_30DvsB_30D)	pval(Y_30DvsB_30D)	padj(Y_30DvsB_30D)	significant(Y_30DvsB_30D)	Y_40D_readcount(Y_40DvsB_40D)	B_40D_readcount(Y_40DvsB_40D)
Bra013652	A01	-	6875692	6877113	1077	9	16	5	7	3	0	4955	4694	3616	3357	395	311	0.462536	0.567066	0.198809	0.328605	0.0989782	0	195.961	217.348	147.355	143	17.2617	14.0136	0.514801	0.263707	0.0494891	206.655	145.177	15.6376	11.7399	4984.58	-8.7299	1.33e-92	1.53e-88	DOWN	6.09776	3393.32	-9.1202	1.68e-94	7.94e-91	DOWN	1.18798	372.774
Bra039767	A01	-	8762006	8773698	1806	123	245	140	166	337	412	0	0	0	0	6	9	3.76969	5.17818	3.31964	4.64711	6.6305	10.6976	0	0	0	0	0.156364	0.24184	4.47394	3.98337	8.66405	0	0	0.199102	172.135	0	Inf	7.98e-12	2.32e-09	UP	155.542	0	Inf	6.36e-27	6.57e-24	UP	363.206	7.95979
Bra039775	A01	+	8899744	8901394	555	1086	1168	472	359	501	613	0	4	0	1	2	1	108.307	80.3302	36.4192	32.7035	32.0759	51.7934	0	0.359414	0	0.0826622	0.169605	0.0874402	94.3185	34.5613	41.9346	0.179707	0.0413311	0.128523	1078.09	2.19181	8.9421	1.88e-64	1.09e-60	UP	422.758	0.487003	9.7617	3.95e-36	6.53e-33	UP	540.239	1.57869
Novel00119	A01	-	8847517	8850351	1625	103	103	65	85	86	104	1	1	0	0	2	0	6.12359	4.22296	2.98982	4.61595	3.28233	5.2383	0.0457502	0.0535646	0	0	0.101107	0	5.17327	3.80289	4.26032	0.0496574	0	0.0505537	98.7977	1.03483	6.577	7.5e-15	2.76e-12	UP	76.2318	0	Inf	9.93e-16	4.55e-13	UP	92.0523	1.04141
Novel00120	A01	-	8881125	8882836	1320	0	0	0	0	0	0	58	42	38	30	53	75	0	0	0	0	0	0	1.87153	1.58673	1.26346	1.04267	1.88975	2.75735	0	0	0	1.72913	1.15306	2.32355	0	51.253	#NAME?	3.02e-10	7.45e-08	DOWN	0	33.0894	#NAME?	9.82e-08	2.18e-05	DOWN	0	67.8937
Novel00125	A01	-	10786130	10787866	1199	0	0	0	0	0	2	148	200	108	115	291	293	0	0	0	0	0	0.0863589	5.80463	9.18391	4.3646	4.85812	12.6115	13.0931	0	0	0.0431794	7.49427	4.61136	12.8523	0	181.649	#NAME?	3.74e-17	1.64e-14	DOWN	0	108.525	#NAME?	2.33e-20	1.45e-17	DOWN	1.11532	308.949
Bra020560	A02	-	24572883	24573659	672	1	9	0	3	5	5	2808	2836	6378	7637	2143	1486	0.0823662	0.511214	0	0.225707	0.264384	0.348905	177.98	210.458	416.549	521.379	150.091	107.313	0.29679	0.112853	0.306644	194.219	468.964	128.702	4.51022	2921.15	-9.3391	1.61e-87	1.39e-83	DOWN	1.51959	6820.85	-12.132	7.13e-122	5.89e-118	DOWN	4.76828	1914.27
Novel00200	A02	+	5744850	5747019	1439	0	0	0	1	0	2	100	101	99	95	148	154	0	0	0	0.0379282	0	0.0703569	3.19531	3.77849	3.25954	3.26959	5.22558	5.60654	0	0.0189641	0.0351784	3.4869	3.26456	5.41606	0	104.031	#NAME?	4.08e-18	1.88e-15	DOWN	0.50653	94.4087	-7.5421	4.49e-17	2.22e-14	DOWN	1.11532	159.806
Bra000631	A03	-	12143201	12144134	786	0	9	2	10	10	5	2228	2967	2485	2406	351	344	0	0.437068	0.108965	0.643235	0.452076	0.298301	120.736	188.245	138.757	140.434	21.0178	21.2393	0.218534	0.3761	0.375188	154.49	139.596	21.1285	3.99489	2710.54	-9.4062	3.26e-26	2.39e-23	DOWN	6.08612	2380.18	-8.6113	1.06e-84	4.36e-81	DOWN	6.74824	367.593
Bra030358	A04	-	8883743	8884523	672	0	5	0	2	4	2	1016	1010	3680	4097	1619	1065	0	0.284008	0	0.150471	0.211507	0.139562	64.3972	74.9514	240.342	279.703	113.391	76.9103	0.142004	0.0752355	0.175535	69.6743	260.022	95.1509	2.21939	1048.1	-8.8834	4.52e-64	2.23e-60	DOWN	1.01306	3784.83	-11.867	4.54e-107	3e-103	DOWN	2.6993	1415.23
Bra032161	A04	-	10446572	10447455	744	1	3	0	3	1	0	808	946	1151	1333	46	66	0.0743953	0.153914	0	0.203864	0.0477597	0	46.2574	63.4082	67.8974	82.1972	2.90996	4.30502	0.114155	0.101932	0.0238798	54.8328	75.0473	3.60749	1.84695	911.762	-8.9474	4.02e-42	5.56e-39	DOWN	1.51959	1208.9	-9.6358	9.47e-74	3.13e-70	DOWN	0.395993	59.4132
Bra018302	A05	-	7296727	7297916	672	94	180	91	79	66	42	14	2	1	1	0	0	7.74243	10.2243	5.799	5.94361	3.48987	2.9308	0.887363	0.148419	0.0653103	0.0682701	0	0	8.98335	5.8713	3.21033	0.517891	0.0667902	0	128.338	7.91221	4.0197	9.29e-07	0.00014596	UP	86.4633	0.9733	6.4731	2.99e-15	1.28e-12	UP	49.5574	0
Bra031295	A05	+	16256475	16258522	1755	156	799	643	358	124	33	3949	3411	2730	2936	451	392	4.92001	17.378	15.6897	10.3133	2.51061	0.881746	95.8413	96.9242	68.271	76.7501	12.0949	10.8396	11.149	13.0015	1.69618	96.3827	72.5106	11.4672	435.048	3791.75	-3.1236	4.66e-23	2.93e-20	DOWN	509.532	2757.43	-2.4361	8.38e-17	4.07e-14	DOWN	67.506	445.453
Bra035750	A05	+	16946942	16949306	897	2805	1644	302	29	5	6	5984	6206	3908	3722	78	146	173.085	69.9582	14.4177	1.63455	0.198067	0.313665	284.146	345.022	191.211	190.364	4.09265	7.89886	121.521	8.02612	0.255866	314.584	190.787	5.99576	2175.22	6314.08	-1.5374	2.4e-07	4.1e-05	DOWN	168.833	3713.07	-4.4589	9.11e-44	1.77e-40	DOWN	5.32594	119.058
Bra003686	A07	+	14468227	14468658	432	1	6	0	21	12	25	294	107	37510	39551	7578	7799	0.128125	0.530147	0	2.45769	0.987033	2.71371	28.9872	12.3517	3810.78	4200.24	825.607	876.112	0.329136	1.22885	1.85037	20.6695	4005.51	850.859	3.17859	201.773	-5.9882	0.00017482	0.01865	DOWN	10.6371	37502.5	-11.784	1.7e-152	5.63e-148	DOWN	18.6935	8136.18
Bra012420	A07	+	7780033	7783883	3324	2	5	3	0	0	1	82	86	104	128	65	86	0.0333033	0.0574167	0.0386493	0	0	0.0141074	1.05074	1.29022	1.37317	1.76664	0.920354	1.25557	0.04536	0.0193246	0.00705368	1.17048	1.5699	1.08796	3.25003	87.048	-4.7433	5.92e-11	1.56e-08	DOWN	1.53123	112.911	-6.2044	7.27e-18	3.76e-15	DOWN	0.557662	80.0522
Novel01144	A07	-	8352336	8354246	1536	152	171	61	64	82	59	0	0	0	0	0	0	5.52048	4.28292	1.71406	2.12318	1.91189	1.81541	0	0	0	0	0	0	4.9017	1.91862	1.86365	0	0	0	154.232	0	Inf	1.03e-23	6.86e-21	UP	63.553	0	Inf	1.41e-13	5.1e-11	UP	65.3735	0
Bra027061	A09	+	8110483	8110917	435	0	11	0	15	15	11	7196	3802	26419	25704	1110	1255	0	0.965234	0	1.74339	1.22528	1.1858	704.603	435.863	2665.49	2710.89	120.098	140.01	0.482617	0.871694	1.20554	570.233	2688.19	130.054	4.88265	5586.9	-10.16	4.04e-19	2.02e-16	DOWN	7.59795	25365.4	-11.705	4.57e-146	5.03e-142	DOWN	12.0742	1252.27
Bra027064	A09	+	8122101	8122547	447	0	10	1	19	12	10	5363	2516	34361	33714	2762	3246	0	0.853929	0.0958018	2.14901	0.953911	1.04906	511.026	280.692	3373.72	3460.21	290.816	352.408	0.426964	1.12241	1.00148	395.859	3416.97	321.612	4.43877	3989.78	-9.8119	6.32e-13	1.93e-10	DOWN	10.1345	33128.5	-11.675	7.3e-150	1.21e-145	DOWN	10.3285	3182.21
Bra037883	A09	+	10819244	10819923	663	0	0	0	0	0	0	35	50	47	36	43	49	0	0	0	0	0	0	2.24852	3.76083	3.11125	2.49109	3.05251	3.58663	0	0	0	3.00468	2.80117	3.31957	0	44.4384	#NAME?	5.19e-09	1.07e-06	DOWN	0	40.3881	#NAME?	3.72e-09	9.82e-07	DOWN	0	48.7172
Novel01500	A09	-	10956352	10957426	909	0	0	0	0	0	0	60	77	52	67	163	165	0	0	0	0	0	0	3.04239	4.57129	2.71691	3.65928	9.13295	9.53255	0	0	0	3.80684	3.18809	9.33275	0	71.4051	#NAME?	2.2e-13	7.16e-11	DOWN	0	57.9167	#NAME?	2.27e-12	7.66e-10	DOWN	0	173.527
Bra037909	A09	+	11492734	11493969	540	69	98	72	69	114	58	1	0	0	0	0	0	7.07251	6.92726	5.70978	6.46022	7.50145	5.03664	0.0788767	0	0	0	0	0	6.99989	6.085	6.26904	0.0394384	0	0	79.0573	0.486879	7.3432	3.89e-13	1.2e-10	UP	71.7002	0	Inf	5.68e-15	2.32e-12	UP	77.4876	0
Bra032821	A09	+	12605100	12605606	246	12	10	7	7	3	3	241	223	254	272	242	244	2.70001	1.55165	1.21855	1.43865	0.433332	0.571864	41.7277	45.2061	45.3158	50.7264	46.3002	48.1348	2.12583	1.3286	0.502598	43.4669	48.0211	47.2175	10.6227	239.531	-4.495	6.43e-20	3.42e-17	DOWN	7.11859	255.984	-5.1683	6.18e-26	5.83e-23	DOWN	2.86097	257.108
Bra032803	A09	+	12678712	12679460	498	41	70	43	27	26	4	384	412	221	220	101	110	4.55694	5.36535	3.6976	2.74111	1.85515	0.376649	32.8431	41.2568	19.4766	20.2672	9.54541	10.7193	4.96114	3.21936	1.1159	37.05	19.8719	10.1324	52.1997	412.718	-2.983	8.14e-15	2.96e-12	DOWN	35.624	214.612	-2.5908	1.51e-10	4.5e-08	DOWN	12.5265	111.692
Bra032800	A09	-	12701818	12708039	1869	193	254	102	97	136	80	2	10	6	4	10	3	5.71566	5.18745	2.33707	2.62394	2.58561	2.00718	0.0455788	0.26682	0.140894	0.0981863	0.251822	0.0778962	5.45155	2.48051	2.2964	0.156199	0.11954	0.164859	212.202	6.45329	5.0393	8.5e-21	4.66e-18	UP	101.195	4.8658	4.3783	7.4e-13	2.6e-10	UP	98.468	6.81889
Bra032789	A09	-	12794327	12801974	2865	56	98	44	69	78	105	0	0	0	1	0	0	1.08189	1.30566	0.657672	1.21763	0.967396	1.71859	0	0	0	0.0160131	0	0	1.19377	0.937653	1.34299	0	0.00800655	0	72.3581	0	Inf	2.71e-13	8.61e-11	UP	57.4086	0.487003	6.8812	1.11e-10	3.34e-08	UP	89.442	0
Bra027457	A09	+	14186276	14187832	1158	5	11	4	4	4	26	4348	3755	2621	2054	331	251	0.23899	0.362588	0.147922	0.17464	0.12274	1.05286	159.928	161.707	99.3366	81.3752	13.4531	10.5189	0.300789	0.161281	0.587801	160.817	90.3559	11.986	7.45927	4174.51	-9.1284	6.01e-93	1.04e-88	DOWN	4.06776	2274.89	-9.1273	1.45e-60	4.35e-57	DOWN	16.0832	307.211
Bra028065	A09	-	18744634	18745715	849	298	366	151	176	210	144	4	0	5	1	1	0	19.428	16.4552	7.61641	10.4809	8.78913	7.95356	0.200676	0	0.258472	0.0540371	0.0554364	0	17.9416	9.04864	8.37134	0.100338	0.156254	0.0277182	316.025	1.94752	7.3423	1.36e-33	1.42e-30	UP	166.221	2.91849	5.8317	1.64e-22	1.2e-19	UP	163.462	0.520704
Novel01521	A09	-	18793021	18809857	2159	154	222	107	111	105	102	0	0	1	1	0	2	8.84224	8.79033	4.75322	5.82154	3.87032	4.96169	0	0	0.0455275	0.0475908	0	0.100683	8.81628	5.28738	4.416	0	0.0465591	0.0503416	177.901	0	Inf	2.47e-26	1.86e-23	UP	110.839	0.9733	6.8314	9.15e-19	5.04e-16	UP	98.4608	1.07457
Bra023278	A09	-	20012218	20012715	402	29	316	268	808	3826	7395	987	761	2061	2677	15537	14957	3.99292	30.0048	28.5489	101.62	338.184	862.619	104.576	94.4031	225.01	305.508	1819.05	1805.6	16.9988	65.0843	600.401	99.4897	265.259	1812.33	155.21	897.542	-2.5318	2.42e-09	5.26e-07	DOWN	546.066	2305.97	-2.0782	1.43e-06	0.00026886	DOWN	5638.98	16126.3
Bra023195	A09	+	20842562	20844672	1092	137	165	80	112	215	215	1	0	0	0	0	0	6.94411	5.76754	3.13724	5.18546	6.996	9.23257	0.039005	0	0	0	0	0	6.35582	4.16135	8.11428	0.0195025	0	0	143.839	0.486879	8.2067	2.83e-21	1.66e-18	UP	97.5642	0	Inf	4.32e-19	2.51e-16	UP	205.036	0
Bra023128	A09	+	21525169	21527725	1311	309	38	8	9	0	0	897	770	648	591	100	76	13.0459	1.10639	0.261317	0.347082	0	0	29.1429	29.2897	21.6932	20.6816	3.59005	2.81329	7.07615	0.3042	0	29.2163	21.1874	3.20167	176.102	858.654	-2.2857	2.3e-08	4.52e-06	DOWN	8.64206	602.939	-6.1245	2.98e-44	6.15e-41	DOWN	0	92.904
Bra032383	A09	+	21890166	21891752	1587	0	0	1	0	0	13	39	34	42	74	104	107	0	0	0.0269839	0	0	0.384125	1.04672	1.06839	1.16151	2.13922	3.08432	3.27198	0	0.0134919	0.192063	1.05755	1.65036	3.17815	0	37.6187	#NAME?	7.1e-08	1.31e-05	DOWN	0.510411	56.4627	-6.7895	1.56e-07	3.38e-05	DOWN	7.24961	111.643
Bra032369	A09	+	22101247	22105356	1341	3111	4508	2563	2091	2762	2065	4	1	2	5	2	1	128.407	128.317	81.8466	78.8347	73.1862	72.2101	0.12705	0.0371877	0.0654564	0.171057	0.0701946	0.0361889	128.362	80.3407	72.6981	0.0821187	0.118257	0.0531918	3604.17	2.49547	10.496	5.18e-80	3.58e-76	UP	2367.34	3.40761	9.4403	2.3e-78	8.45e-75	UP	2245.31	1.57869
Bra032367	A09	-	22115878	22116916	693	0	0	0	0	0	0	27	29	18	21	86	69	0	0	0	0	0	0	1.65948	2.08686	1.13996	1.39023	5.84074	4.83192	0	0	0	1.87317	1.26509	5.33633	0	29.0364	#NAME?	2.64e-06	0.00038573	DOWN	0	18.9804	#NAME?	7.89e-05	0.011231	DOWN	0	81.8532
Novel01419	A09	+	22235446	22236201	649	82	96	46	45	62	53	0	0	0	1	0	0	6.99339	5.64619	3.03525	3.50558	3.39454	3.82946	0	0	0	0.0706896	0	0	6.31979	3.27041	3.612	0	0.0353448	0	84.8687	0	Inf	4.91e-15	1.87e-12	UP	46.2728	0.487003	6.5701	1.91e-09	5.18e-07	UP	54.1077	0
Bra032295	A09	+	22753912	22759730	954	124	147	67	65	125	134	342	331	289	263	467	483	7.19435	5.88164	3.00751	3.44475	4.65582	6.58663	15.2693	17.3024	13.2954	12.6476	23.0394	24.5699	6.53799	3.22613	5.62122	16.2859	12.9715	23.8046	129.15	347.885	-1.4296	5.46e-05	0.0063992	DOWN	67.122	268.622	-2.0007	4.55e-08	1.07e-05	DOWN	124.226	502.677
Novel01532	A09	-	23218492	23219722	950	1	0	0	0	0	1	355	363	243	227	175	175	0.0582633	0	0	0	0	0.0493609	15.9165	19.0551	11.2262	10.9623	8.66996	8.93961	0.0291316	0	0.0246804	17.4858	11.0943	8.80479	0.515323	371.749	-9.4946	1.99e-41	2.54e-38	DOWN	0	228.72	#NAME?	2.59e-34	3.29e-31	DOWN	0.557662	185.148
Bra024726	A09	-	23288285	23289674	1062	30	35	23	19	34	34	222	193	175	162	182	202	1.56356	1.25798	0.927437	0.904527	1.1376	1.50128	8.90371	9.06276	7.2321	6.99827	8.06584	9.23062	1.41077	0.915982	1.31944	8.98323	7.11518	8.64823	30.9954	213.842	-2.7864	1.86e-10	4.7e-08	DOWN	21.3635	163.996	-2.9404	6.32e-11	1.95e-08	DOWN	32.4243	203.3
Bra024714	A09	+	23381180	23381986	423	135	192	141	125	171	191	0	0	1	1	0	0	17.6649	17.3257	14.2745	14.9404	14.3645	21.1738	0	0	0.103755	0.108458	0	0	17.4953	14.6074	17.7692	0	0.106106	0	154.793	0	Inf	7.54e-24	5.11e-21	UP	135.284	0.9733	7.1189	5.48e-22	3.78e-19	UP	174.228	0
Bra024707	A09	+	23400526	23401960	1344	439	610	286	324	400	347	1	4	3	3	0	0	18.0794	17.3245	9.11271	12.1882	10.5754	12.107	0.0316915	0.148419	0.0979654	0.102405	0	0	17.7019	10.6504	11.3412	0.0900551	0.100185	0	496.992	2.67869	7.5356	1.93e-43	3.04e-40	UP	310.093	2.9199	6.7306	1.75e-35	2.52e-32	UP	351.906	0
Bra024678	A09	-	23552269	23554852	1845	245	252	113	132	165	113	1464	1243	978	1100	838	773	7.35001	5.21355	2.62279	3.61718	3.17776	2.87203	33.7977	33.5971	23.2645	27.3525	21.3772	20.3323	6.28178	3.11998	3.0249	33.6974	25.3085	20.8548	238.111	1393.9	-2.5494	7.75e-16	3.05e-13	DOWN	124.538	1011.3	-3.0216	5.28e-21	3.42e-18	DOWN	128.355	851.671
Bra024668	A09	-	23702202	23702417	216	27	100	70	45	25	27	501	459	219	194	112	171	6.91876	17.6716	13.8779	10.533	4.11264	5.86161	98.7931	105.971	44.4981	41.2048	24.4043	38.419	12.2952	12.2055	4.98712	102.382	42.8514	31.4117	58.3014	495.437	-3.0871	2.52e-16	1e-13	DOWN	58.5226	200.978	-1.78	3.58e-06	0.00064566	DOWN	24.9567	150.195
Bra024662	A09	-	23725007	23725961	873	81	90	79	120	156	101	364	298	429	542	514	518	5.13558	3.93511	3.8752	6.94959	6.34957	5.42518	17.7595	17.0227	21.5672	28.483	27.711	28.7952	4.53535	5.41239	5.88737	17.3911	25.0251	28.2531	81.6901	340.514	-2.0595	2.42e-08	4.72e-06	DOWN	101.106	472.577	-2.2247	3.37e-11	1.09e-08	DOWN	118.099	545.955
Bra024622	A09	-	23963208	23970029	1917	1	0	3	2	0	0	302	221	136	140	247	220	0.0288733	0	0.0670162	0.0527473	0	0	6.71008	5.74907	3.11363	3.35047	6.06425	5.56935	0.0144366	0.0598818	0	6.22957	3.23205	5.8168	0.515323	268.135	-9.0233	5.09e-34	5.49e-31	DOWN	2.54429	134.317	-5.7222	4e-19	2.36e-16	DOWN	0	246.817
Bra024561	A09	-	24403476	24403907	432	0	0	0	2	28	75	41	45	349	374	2592	2343	0	0	0	0.234066	2.30308	8.14112	4.04243	5.19465	35.4562	39.7181	282.393	263.204	0	0.117033	5.2221	4.61854	37.5871	272.799	0	44.6199	#NAME?	4.51e-09	9.46e-07	DOWN	1.01306	351.857	-8.4401	1.28e-41	2.35e-38	DOWN	52.9125	2608.52
Novel01441	A09	+	28777724	28778767	951	522	671	320	209	192	84	0	0	2	1	0	0	30.3814	26.9322	14.4096	11.1111	7.17389	4.14196	0	0	0.0922997	0.0482414	0	0	28.6568	12.7603	5.65792	0	0.0702705	0	566.84	0	Inf	1.35e-52	4.24e-49	UP	269.196	1.4596	7.5269	1.24e-15	5.6e-13	UP	122.874	0
Bra008792	A10	-	13851220	13852482	1188	470	3289	979	656	110	10	17042	13108	6557	6346	430	373	21.8978	105.676	35.2896	27.9177	3.29011	0.394721	611.008	550.234	242.236	245.066	17.0355	15.2369	63.7869	31.6037	1.84242	580.621	243.651	16.1362	1702.11	15480	-3.185	6.73e-25	4.75e-22	DOWN	831.976	6279.17	-2.916	2.28e-23	1.71e-20	DOWN	49.1359	424.31
Bra008883	A10	-	14266227	14268325	1440	0	3	0	2	5	0	1025	1415	418	468	60	42	0	0.0795221	0	0.0702198	0.123379	0	30.3182	49.0029	12.7399	14.9102	1.96106	1.41544	0.0397611	0.0351099	0.0616896	39.6606	13.825	1.68825	1.33163	1274.4	-9.9024	7.47e-22	4.45e-19	DOWN	1.01306	431.19	-8.7335	9.88e-47	2.33e-43	DOWN	1.97997	53.8082
Bra040973	Scaffold000347	-	11438	12648	819	10	7	6	11	23	10	723	730	459	406	709	571	0.675825	0.326245	0.313724	0.679049	0.997879	0.572562	37.6008	44.4495	24.5969	22.7427	40.7441	33.8342	0.501035	0.496387	0.785221	41.0251	23.6698	37.2892	8.26037	752.019	-6.5084	4.09e-47	9.42e-44	DOWN	8.6343	420.934	-5.6074	2e-35	2.76e-32	DOWN	14.6845	675.969
Novel01775	Scaffold000391	-	1	1082	892	0	0	0	0	0	0	162	129	124	126	162	196	0	0	0	0	0	0	9.45224	8.8124	7.45503	7.91859	10.4447	13.0298	0	0	0	9.13232	7.68681	11.7372	0	149.56	#NAME?	7.29e-24	5.04e-21	DOWN	0	121.663	#NAME?	3.53e-22	2.48e-19	DOWN	0	189.662
Novel01777	Scaffold000398	+	7696	8117	347	44	86	32	73	177	316	0	0	0	0	0	0	7.01846	9.46015	3.94913	10.6362	18.125	42.7036	0	0	0	0	0	0	8.23931	7.29265	30.4143	0	0	0	60.8477	0	Inf	1.81e-09	4.03e-07	UP	53.3098	0	Inf	2.41e-05	0.0038459	UP	246.312	0
Bra041117	Scaffold000619	-	364	845	237	93	110	67	69	164	200	0	0	0	0	0	0	21.7197	17.7163	12.1062	14.7195	24.5884	39.572	0	0	0	0	0	0	19.718	13.4128	32.0802	0	0	0	96.7516	0	Inf	1.11e-16	4.66e-14	UP	69.1481	0	Inf	1.53e-14	6.17e-12	UP	176.475	0
Novel01790	Scaffold000653	+	2372	2923	475	0	0	0	0	0	0	74	83	69	69	34	52	0	0	0	0	0	0	6.63561	8.71389	6.37538	6.66432	3.3689	5.31268	0	0	0	7.67475	6.51985	4.34079	0	81.5091	#NAME?	6.37e-15	2.39e-12	DOWN	0	67.1577	#NAME?	5.81e-14	2.18e-11	DOWN	0	45.6427
Novel01827	Scaffold002380	+	8	678	512	74	88	75	66	158	111	0	0	0	0	0	0	7.99982	6.56057	6.27296	6.51728	10.9653	10.1662	0	0	0	0	0	0	7.2802	6.39512	10.5658	0	0	0	77.1951	0	Inf	6.19e-14	2.1e-11	UP	71.7118	0	Inf	5.67e-15	2.32e-12	UP	124.467	0
Note: "Y1" and "Y2" are the two replicates of the yellow seed samples, and "B1" and "B2" are two replicates of brown seed samples. 20D, 30D and 40D indicated 20, 30 and 40 days after pollination (DAP), respectively. The DEGs from the SCA9-2 QTL region for seed coat color are marked with orange background.
[truncated: 14 more columns]

## Sheet: D
Table D: 165 DEGs from the A9 chromosome that differentially expressed in one or two seed developmental stages
Differentially expressed stage	Gene_id	chromosome	Strand	start	end	length	Y1_20D_readcount	Y2_20D_readcount	Y1_30D_readcount	Y2_30D_readcount	Y1_40D_readcount	Y2_40D_readcount	B1_20D_readcount	B2_20D_readcount	B1_30D_readcount	B2_30D_readcount	B1_40D_readcount	B2_40D_readcount	Y1_20D_fpkm	Y2_20D_fpkm	Y1_30D_fpkm	Y2_30D_fpkm	Y1_40D_fpkm	Y2_40D_fpkm	B1_20D_fpkm	B2_20D_fpkm	B1_30D_fpkm	B2_30D_fpkm	B1_40D_fpkm	B2_40D_fpkm	Y_20D_group_fpkm	Y_30D_group_fpkm	Y_40D_group_fpkm	B_20D_group_fpkm	B_30D_group_fpkm	B_40D_group_fpkm	Y_20D_readcount(Y_20DvsB_20D)	B_20D_readcount(Y_20DvsB_20D)	log2FoldChange(Y_20DvsB_20D)	pval(Y_20DvsB_20D)	padj(Y_20DvsB_20D)	significant(Y_20DvsB_20D)	Y_30D_readcount(Y_30DvsB_30D)	B_30D_readcount(Y_30DvsB_30D)	log2FoldChange(Y_30DvsB_30D)	pval(Y_30DvsB_30D)	padj(Y_30DvsB_30D)	significant(Y_30DvsB_30D)	Y_40D_readcount(Y_40DvsB_40D)
20 DAP	Bra037338	A09	+	998818	1001269	1503	91	149	27	140	73	25	2	5	153	160	20	10	3.3512	3.78405	0.769282	4.70935	1.72583	0.779988	0.0566779	0.165897	4.46769	4.88384	0.626287	0.322883	3.56763	2.73932	1.25291	0.111287	4.67576	0.474585	113.032	3.71352	4.9278	1.14e-13	3.74e-11	UP	84.6953	152.324	-0.84679	0.24032	1	FALSE	42.849
20 DAP	Bra035912	A09	+	2935550	2936990	852	55	77	7	2	0	0	217	144	0	1	0	0	3.57307	3.44969	0.351835	0.118681	0	0	10.8483	8.4285	0	0.0538469	0	0	3.51138	0.235258	0	9.63841	0.0269234	0	62.5213	184.558	-1.5617	0.00013856	0.015108	DOWN	4.58594	0.487003	3.2352	0.23577	1	FALSE	0
20 DAP	Bra038516	A09	+	5033506	5035659	363	286	698	292	2097	438	231	7	9	1529	1682	360	327	43.6092	73.3969	34.4475	292.068	42.8748	29.8409	0.821361	1.23641	184.864	212.579	46.6765	43.7165	58.5031	163.258	36.3578	1.02889	198.721	45.1965	457.209	8.33973	5.7767	7.57e-06	0.0010263	UP	1211.23	1562.69	-0.36755	0.71152	1	FALSE	302.265
20 DAP	Bra036701	A09	-	5540070	5542785	954	1	0	2	0	0	1	72	56	0	3	10	7	0.058019	0	0.0897765	0	0	0.0491539	3.2146	2.9273	0	0.144269	0.493349	0.356085	0.0290095	0.0448882	0.024577	3.07095	0.0721345	0.424717	0.515323	65.7406	-6.9952	1.52e-11	4.28e-09	DOWN	1.02082	1.46101	-0.51723	1	1	FALSE	0.557662
20 DAP	Bra027700	A09	+	6830266	6835745	2481	238	368	106	440	426	373	17	10	514	483	367	216	5.30968	5.66174	1.82962	8.9664	6.10122	7.04999	0.291853	0.201002	9.09258	8.93142	6.96213	4.22504	5.48571	5.39801	6.57561	0.246428	9.012	5.59359	285.994	13.7565	4.3778	1.98e-19	1.01e-16	UP	276.977	485.179	-0.80875	0.21909	1	FALSE	376.701
20 DAP	Bra027030	A09	-	7746268	7749844	1965	118	119	8	1	1	0	7	16	4	1	0	0	3.32382	2.3116	0.174345	0.0257294	0.018083	0	0.151732	0.406055	0.0893405	0.0233473	0	0	2.81771	0.100037	0.00904152	0.278894	0.0563439	0	113.63	12.1754	3.2223	6.85e-09	1.39e-06	UP	4.58982	2.43219	0.91618	0.68394	1	FALSE	0.395993
20 DAP	Bra027980	A09	-	10286230	10288088	1365	150	184	87	47	69	33	385	331	155	140	32	37	6.08243	5.14534	2.7294	1.74083	1.79618	1.13367	12.0135	12.0927	4.98368	4.70539	1.10337	1.31545	5.61389	2.23512	1.46493	12.0531	4.84453	1.20941	158.972	368.821	-1.2141	0.00043473	0.041739	DOWN	68.2127	143.556	-1.0735	0.0065131	0.42783	FALSE	45.7264
20 DAP	Bra037902	A09	+	11459374	11460617	768	245	263	105	74	108	106	56	81	37	33	27	20	17.6573	13.0714	5.85476	4.8715	4.99685	6.47219	3.10577	5.25958	2.11442	1.9713	1.65465	1.26378	15.3644	5.36313	5.73452	4.18268	2.04286	1.45922	242.994	71.6494	1.7619	5.32e-06	0.00074128	UP	91.0764	34.0641	1.4188	0.0024433	0.19884	FALSE	101.879
20 DAP	Bra037904	A09	-	11464004	11464953	771	757	845	307	289	290	182	330	317	257	260	195	240	54.345	41.8342	17.0516	18.9512	13.3653	11.0694	18.2306	20.5037	14.6295	15.471	11.9037	15.1064	48.0896	18.0014	12.2173	19.3672	15.0503	13.5051	765.176	334.371	1.1943	0.00013258	0.014547	UP	303.083	251.599	0.26859	0.40354	1	FALSE	216.332
20 DAP	Bra037921	A09	+	11684659	11685974	1056	318	718	653	1265	1212	109	1416	1324	1069	1031	111	86	16.6679	25.9531	26.4807	60.5646	40.7824	4.84027	57.1139	62.5247	44.4288	44.7914	4.94723	3.9522	21.3105	43.5227	22.8113	59.8193	44.6101	4.44971	482.577	1414.91	-1.5519	5.2e-07	8.44e-05	DOWN	974.059	1021.95	-0.069246	0.88151	1	FALSE	540.729
20 DAP	Bra037923	A09	+	11710889	11712612	996	820	1073	536	450	1321	1242	294	252	531	503	1086	1148	45.5694	41.1216	23.0455	22.8426	47.1278	58.4748	12.5728	12.6174	23.3984	23.1691	51.3184	55.9354	43.3455	22.9441	52.8013	12.5951	23.2837	53.6269	898.845	281.227	1.6763	9.68e-08	1.74e-05	UP	501.519	503.186	-0.0047891	0.98951	1	FALSE	1215.72
20 DAP	Novel01502	A09	-	12026709	12027543	565	22	20	16	5	0	0	0	0	0	0	0	0	2.15523	1.35117	1.2127	0.447418	0	0	0	0	0	0	0	0	1.7532	0.830058	0	0	0	0	20.2147	0	Inf	0.00016173	0.017415	UP	10.6992	0	Inf	0.016564	0.84851	FALSE	0
20 DAP	Bra032878	A09	+	12187993	12189332	843	290	551	300	479	1100	682	1011	839	702	807	737	728	19.041	24.949	15.2396	28.7277	46.366	37.937	51.0818	49.632	36.5477	43.9184	41.1474	41.9091	21.995	21.9836	42.1515	50.3569	40.233	41.5282	394.02	951.967	-1.2726	4.75e-05	0.0056036	DOWN	395.751	734.392	-0.89196	0.0026598	0.2154	FALSE	815.918
20 DAP	Bra032874	A09	-	12233122	12234941	837	319	535	290	138	35	8	1259	1056	321	198	13	14	21.0952	24.3982	14.8373	8.33577	1.48586	0.448199	64.0682	62.9167	16.8318	10.8528	0.731005	0.811721	22.7467	11.5865	0.967028	63.4925	13.8423	0.771363	401.862	1191.62	-1.5681	3.96e-07	6.58e-05	DOWN	217.92	252.528	-0.21264	0.72834	1	FALSE	18.3211
20 DAP	Bra032808	A09	+	12657767	12660142	963	7188	10097	3589	2046	1420	170	2299	1830	629	674	55	52	413.143	400.217	159.598	107.417	52.3958	8.27807	101.685	94.766	28.6665	32.1095	2.68806	2.62048	406.68	133.507	30.3369	98.2253	30.388	2.65427	8185.97	2122.09	1.9477	1.71e-11	4.76e-09	UP	2868.23	634.121	2.1773	0.0017062	0.15445	FALSE	657.113
20 DAP	Bra032804	A09	+	12676461	12677632	681	111	168	85	96	201	223	41	29	50	43	76	88	9.02182	9.41654	5.34506	7.12716	10.4878	15.3555	2.56436	2.12363	3.22236	2.89682	5.25254	6.27104	9.21918	6.23611	12.9216	2.34399	3.05959	5.76179	131.772	35.8527	1.8779	5.61e-05	0.0065311	UP	92.0118	45.256	1.0237	0.022521	1	FALSE	203.953
20 DAP	Bra032785	A09	-	12848491	12848877	387	10	28	11	14	18	16	110	112	31	43	28	30	1.43024	2.7617	1.2172	1.82898	1.65271	1.93872	12.1067	14.4323	3.51562	5.0975	3.40526	3.76196	2.09597	1.52309	1.79571	13.2695	4.30656	3.58361	17.5818	114.927	-2.7086	4.21e-07	6.93e-05	DOWN	12.7059	36.0163	-1.5031	0.027591	1	FALSE	16.0505
20 DAP	Novel01395	A09	+	15496289	15497420	969	55	42	27	11	16	5	0	0	0	0	0	0	3.6722	1.93386	1.39473	0.670858	0.685803	0.282828	0	0	0	0	0	0	2.80303	1.03279	0.484316	0	0	0	46.9856	0	Inf	3.49e-09	7.45e-07	UP	19.3529	0	Inf	0.0010432	0.10289	FALSE	9.1242
20 DAP	Novel01513	A09	-	16900613	16901655	601	0	0	1	0	1	0	21	20	2	2	0	0	0	0	0.0712535	0	0.0591234	0	1.48829	1.65952	0.146052	0.152671	0	0	0	0.0356268	0.0295617	1.57391	0.149361	0	0	21.1835	#NAME?	7.75e-05	0.0088373	DOWN	0.510411	1.9466	-1.9312	0.70861	1	FALSE	0.395993
20 DAP	Bra028058	A09	+	18905660	18909369	1959	336	356	159	143	168	108	772	620	300	300	240	195	9.49343	6.93657	3.47571	3.69057	3.04726	2.58521	16.7852	15.7828	6.72106	7.02566	5.76606	4.83064	8.215	3.58314	2.81623	16.284	6.87336	5.29835	331.169	715.601	-1.1116	0.00035331	0.035192	DOWN	153.589	291.99	-0.92684	0.0055064	0.38062	FALSE	126.754
20 DAP	Bra027988	A09	+	19673577	19674003	360	226	300	164	162	455	676	647	523	265	312	1209	1212	34.7476	31.8088	19.5084	22.7512	44.91	88.0544	76.5499	72.4481	32.3068	39.7605	158.062	163.382	33.2782	21.1298	66.4822	74.499	36.0337	160.722	249.626	601.59	-1.269	8.48e-05	0.0096415	DOWN	165.765	280.814	-0.76047	0.022376	1	FALSE	557.156
20 DAP	Bra023223	A09	-	20520547	20523792	1443	3	4	0	0	0	0	130	90	0	0	0	0	0.115073	0.105809	0	0	0	0	3.83725	3.11031	0	0	0	0	0.110441	0	0	3.47378	0	0	3.32148	112.61	-5.0834	4.4e-14	1.51e-11	DOWN	0	0	NA	NA	NA	NA	0
20 DAP	Bra023221	A09	+	20541254	20542223	288	30	26	14	27	23	9	0	0	2	0	0	0	5.76564	3.44596	2.08169	4.73984	2.83772	1.4654	0	0	0.304781	0	0	0	4.6058	3.41077	2.15156	0	0.152391	0	27.0005	0	Inf	9.32e-06	0.0012431	UP	20.8221	0.972594	4.4201	0.0004329	0.050225	FALSE	14.1268
20 DAP	Bra023217	A09	+	20593293	20594547	855	205	307	111	62	42	10	673	499	123	112	6	15	13.2711	13.7057	5.55953	3.66621	1.74549	0.548454	33.5268	29.1046	6.31378	6.00969	0.330284	0.851392	13.4884	4.61287	1.14697	31.3157	6.16174	0.590838	241.912	601.098	-1.3131	5.1e-05	0.0059956	DOWN	88.0605	114.359	-0.377	0.34285	1	FALSE	22.2083
20 DAP	Bra023198	A09	+	20826415	20833784	2826	106	78	22	27	33	10	335	265	86	67	32	30	2.07612	1.05354	0.333374	0.483041	0.414931	0.165934	5.04911	4.67629	1.3356	1.08768	0.532943	0.515173	1.56483	0.408207	0.290432	4.8627	1.21164	0.524058	89.2467	308.312	-1.7885	9.55e-07	0.00014941	DOWN	24.9053	74.4508	-1.5798	0.0020206	0.17341	FALSE	18.6444
20 DAP	Bra023188	A09	+	20887186	20888028	843	141	127	50	56	51	26	29	33	18	19	14	10	9.25785	5.7505	2.53994	3.35856	2.14969	1.44628	1.46525	1.95215	0.937121	1.03401	0.781633	0.575674	7.50417	2.94925	1.79799	1.7087	0.985567	0.678654	129.033	32.2019	2.0025	2.67e-05	0.0033208	UP	53.8862	18.0064	1.5814	0.0062374	0.41301	FALSE	34.6949
20 DAP	Bra023178	A09	+	20955151	20958776	669	0	3	0	1	2	0	40	48	19	15	2	5	0	0.171169	0	0.0755729	0.106228	0	2.54669	3.57802	1.24646	1.02864	0.140704	0.3627	0.0855843	0.0377865	0.0531139	3.06236	1.13755	0.251702	1.33163	45.7769	-5.1034	3.98e-07	6.59e-05	DOWN	0.50653	16.5447	-5.0296	0.0011716	0.11353	FALSE	0.791986
20 DAP	Bra023172	A09	-	21023240	21026659	3114	671	858	397	355	323	81	1638	1339	748	767	288	197	11.9268	10.5171	5.4595	5.76371	3.68568	1.21976	22.4046	21.4432	10.5423	11.3	4.35288	3.0701	11.222	5.6116	2.45272	21.9239	10.9211	3.71149	726.629	1531.22	-1.0754	0.00028169	0.028553	DOWN	382.451	737.282	-0.94694	0.0014247	0.13236	FALSE	173.076
20 DAP	Novel01526	A09	-	21281883	21282618	601	32	43	14	15	28	38	0	0	0	0	0	0	2.94709	2.73101	0.99755	1.26185	1.65546	2.96494	0	0	0	0	0	0	2.83905	1.1297	2.3102	0	0	0	35.5771	0	Inf	2.56e-07	4.36e-05	UP	14.7437	0	Inf	0.00056198	0.061195	FALSE	32.279
20 DAP	Bra023133	A09	+	21471358	21471549	192	18	27	17	11	18	16	0	0	0	0	1	0	5.18907	5.36774	3.79165	2.89657	3.33124	3.90774	0	0	0	0	0.245133	0	5.27841	3.34411	3.61949	0	0	0.122566	21.2605	0	Inf	9.58e-05	0.010862	UP	14.2488	0	Inf	0.00072714	0.076759	FALSE	16.0505
20 DAP	Bra032392	A09	-	21787755	21800161	5490	1069	1139	500	565	653	431	533	453	360	431	403	414	10.7776	7.91919	3.90013	5.20317	4.22644	3.68139	4.13521	4.11484	2.87793	3.60168	3.4549	3.65959	9.34841	4.55165	3.95392	4.12503	3.23981	3.55724	1056.46	507.729	1.0571	0.00051469	0.048211	UP	541.395	384.965	0.49195	0.1013	1	FALSE	498.936
20 DAP	Bra032387	A09	+	21834821	21835527	276	22	14	19	10	3	2	0	0	0	0	0	0	4.41197	1.93619	2.94799	1.83182	0.38623	0.339803	0	0	0	0	0	0	3.17408	2.3899	0.363017	0	0	0	17.5514	0	Inf	0.00053333	0.049554	UP	14.7631	0	Inf	0.00055934	0.061195	FALSE	2.3033
20 DAP	Bra032362	A09	-	22159080	22159661	402	7	5	5	3	2	4	51	34	4	7	10	9	0.963808	0.474759	0.532629	0.377301	0.176782	0.466596	5.40364	4.21775	0.436701	0.798863	1.17078	1.08648	0.719283	0.454965	0.321689	4.81069	0.617782	1.12863	5.82665	43.4612	-2.899	0.00023377	0.024119	DOWN	4.07164	5.35421	-0.39506	0.86306	1	FALSE	3.02263
20 DAP	Bra032350	A09	-	22343886	22345304	393	216	230	124	84	98	59	591	550	223	180	161	151	30.4214	22.339	13.5117	10.8063	8.86069	7.03989	64.0527	69.7907	24.9037	21.0126	19.2813	18.6461	26.3802	12.159	7.95029	66.9217	22.9581	18.9637	213.402	589.12	-1.465	6.94e-06	0.00095167	DOWN	105.839	196.105	-0.88975	0.013503	0.7326	FALSE	71.7094
20 DAP	Novel01529	A09	-	22394161	22400036	1121	72	72	10	2	3	13	0	0	0	0	0	0	3.55505	2.45164	0.382011	0.0902021	0.0950933	0.543807	0	0	0	0	0	0	3.00334	0.236106	0.31945	0	0	0	69.0624	0	Inf	1.07e-12	3.22e-10	UP	6.11717	0	Inf	0.096526	1	FALSE	8.43759
20 DAP	Bra032345	A09	+	22404678	22404977	300	4655	8438	1795	172	22	12	19721	14482	903	581	10	4	858.849	1073.61	256.227	28.9867	2.60577	1.87571	2799.95	2407.33	132.104	88.8495	1.56885	0.647058	966.231	142.607	2.24074	2603.64	110.477	1.10795	6144.27	17537.2	-1.5131	1.33e-07	2.37e-05	DOWN	1003.31	722.075	0.47455	0.75468	1	FALSE	15.4038
20 DAP	Bra032296	A09	-	22752607	22753651	393	254	309	110	86	153	112	108	103	48	49	175	163	35.7734	30.012	11.9862	11.0636	13.8335	13.3639	11.7051	13.0699	5.36043	5.7201	20.9579	20.1279	32.8927	11.5249	13.5987	12.3875	5.54026	20.5429	268.05	109.022	1.2979	0.00040998	0.039611	UP	99.7068	47.2054	1.0787	0.014194	0.75035	FALSE	123.045
20 DAP	Bra024755	A09	-	22985422	22987502	1827	230	212	43	55	96	64	38	46	11	15	21	17	6.96799	4.42921	1.00788	1.52201	1.8671	1.64266	0.885906	1.25559	0.264244	0.376663	0.540983	0.451559	5.6986	1.26495	1.75488	1.07075	0.320453	0.496271	212.626	43.7072	2.2824	5.98e-08	1.11e-05	UP	49.8068	12.6543	1.9767	0.0015284	0.13989	FALSE	73.7057
20 DAP	Bra024697	A09	+	23451621	23453942	1632	139	157	75	92	52	2	644	569	124	100	0	0	4.71426	3.67205	1.96799	2.8501	1.13218	0.0574667	16.8077	17.3868	3.33467	2.81112	0	0	4.19315	2.40904	0.594826	17.0972	3.07289	0	141.319	625.335	-2.1457	1.79e-10	4.55e-08	DOWN	84.8816	109.001	-0.36082	0.37298	1	FALSE	21.707
20 DAP	Bra024689	A09	+	23487049	23488032	579	62	24	20	23	61	50	181	162	78	58	85	81	5.92695	1.5822	1.47922	2.00836	3.74357	4.04947	13.315	13.9529	5.91244	4.59568	6.90944	6.78908	3.75458	1.74379	3.89652	13.634	5.25406	6.84926	42.6031	176.893	-2.0539	1.24e-06	0.00018829	DOWN	21.8584	66.1774	-1.5981	0.0028557	0.22627	FALSE	52.0387
20 DAP	Bra024687	A09	-	23490287	23494295	1458	54	29	7	2	4	0	299	217	10	3	0	0	2.05	0.759223	0.205599	0.0693529	0.0974847	0	8.73487	7.42215	0.301019	0.0943982	0	0	1.40461	0.137476	0.0487424	8.07851	0.197708	0	40.6999	264.483	-2.7001	2.56e-11	6.91e-09	DOWN	4.58594	6.32398	-0.46362	0.79793	1	FALSE	1.58397
20 DAP	Bra024680	A09	+	23546940	23549215	2199	901	981	610	574	761	599	1955	1714	1191	1146	1125	1073	22.6787	17.0284	11.8792	13.1971	12.2968	12.7735	37.8673	38.8699	23.7704	23.9089	24.0785	23.6798	19.8535	12.5381	12.5351	38.3686	23.8397	23.8792	899.75	1891.04	-1.0716	0.00023909	0.024548	DOWN	602.099	1137.29	-0.91752	0.0014089	0.13191	FALSE	635.39
20 DAP	Bra024632	A09	+	23908016	23909087	987	88	78	42	48	79	109	15	9	11	12	22	12	4.93496	3.01652	1.82227	2.45876	2.84409	5.17864	0.647316	0.454729	0.489132	0.557782	1.04908	0.590022	3.97574	2.14052	4.01137	0.551023	0.523457	0.819551	79.9709	12.2348	2.7085	9.77e-06	0.0012944	UP	45.7507	11.1933	2.0312	0.0017971	0.16004	FALSE	92.0686
20 DAP	Bra024618	A09	-	24002161	24004013	1551	26	12	0	0	1	2	89	84	5	3	1	3	0.927855	0.295324	0	0	0.0229099	0.0604679	2.44411	2.70082	0.141485	0.088738	0.0303453	0.0938672	0.611589	0	0.0416889	2.57246	0.115111	0.0621062	18.7249	89.3603	-2.2547	3.35e-05	0.0040464	DOWN	0	3.8925	#NAME?	0.17813	1	FALSE	1.51132
20 DAP	Bra024617	A09	-	24005354	24005886	411	22	35	9	10	1	1	99	101	29	10	23	13	2.96278	3.25054	0.937738	1.23013	0.0864554	0.114095	10.2597	12.2548	3.09676	1.11624	2.63384	1.53499	3.10666	1.08393	0.100275	11.2573	2.1065	2.08441	26.8728	103.544	-1.946	0.00015117	0.016328	DOWN	9.659	18.9726	-0.97398	0.3413	1	FALSE	0.953655
20 DAP	Bra024598	A09	-	24125608	24128694	633	244	299	181	152	184	118	542	565	291	234	183	189	21.3356	18.03	12.2449	12.1404	10.3288	8.74148	36.4702	44.5115	20.1762	16.9595	13.6066	14.4898	19.6828	12.1926	9.53512	40.4909	18.5678	14.0482	258.458	573.482	-1.1498	0.00040206	0.039257	DOWN	169.377	255.471	-0.59292	0.076762	1	FALSE	138.667
20 DAP	Bra024568	A09	-	24342325	24346347	1752	2977	3106	1622	2199	3895	4527	6100	5841	3286	3493	1801	1750	94.051	67.6701	39.6458	63.4576	78.9964	121.167	148.299	166.257	82.316	91.467	48.3818	48.4739	80.8605	51.5517	100.082	157.278	86.8915	48.4279	2912.8	6170.55	-1.083	0.00013152	0.014477	DOWN	1941.75	3299.07	-0.76471	0.0054793	0.37954	FALSE	4066.93
20 DAP	Novel01536	A09	-	24491546	24492201	591	7	4	2	1	2	3	75	85	19	9	12	5	0.655585	0.258346	0.144918	0.085547	0.120248	0.238035	5.40526	7.17231	1.41097	0.698643	0.955645	0.41057	0.456965	0.115233	0.179141	6.28878	1.0548	0.683107	5.38277	83.0919	-3.9483	4.4e-09	9.28e-07	DOWN	1.52735	13.6227	-3.1569	0.020024	0.95614	FALSE	2.46497
20 DAP	Bra036828	A09	+	25568110	25569623	1077	777	3282	1717	1637	575	28	8657	7170	2916	2550	35	27	39.9323	116.319	68.2709	76.8467	18.9708	1.21913	342.369	331.995	118.829	108.624	1.52952	1.21661	78.1258	72.5588	10.095	337.182	113.726	1.37307	1857.21	8143.73	-2.1326	3.37e-10	8.2e-08	DOWN	1705.57	2659.9	-0.64112	0.020025	0.95614	FALSE	243.311
20 DAP	Bra007006	A09	-	26772570	26779752	2841	51	90	12	381	9	1	0	1	117	126	1	0	0.993613	1.20921	0.18088	6.78025	0.112566	0.0165058	0	0.0175532	1.80745	2.0347	0.0165665	0	1.10141	3.48057	0.0645356	0.0087766	1.92107	0.00828326	66.2304	0.547953	6.9173	2.52e-11	6.87e-09	UP	199.113	118.259	0.75163	0.68588	1	FALSE	4.1216
20 DAP	Bra007145	A09	-	27555027	27556726	900	9	10	7	5	4	3	445	358	29	27	7	2	0.553501	0.424118	0.333071	0.280879	0.157925	0.15631	21.0601	19.8366	1.41419	1.37633	0.366065	0.107843	0.48881	0.306975	0.157117	20.4484	1.39526	0.236954	9.07668	412.828	-5.5072	6.59e-32	6.32e-29	DOWN	6.10553	27.2517	-2.1582	0.010032	0.58875	FALSE	3.25696
20 DAP	Bra007812	A09	+	31006803	31008221	1419	204	238	76	114	72	6	61	99	127	136	5	6	7.95731	6.40212	2.29357	4.06176	1.80295	0.198278	1.83101	3.47921	3.92801	4.397	0.16584	0.205198	7.17971	3.17767	1.00062	2.65511	4.1625	0.185519	210.769	83.947	1.3281	0.00053134	0.049502	UP	96.5356	127.992	-0.40692	0.29498	1	FALSE	31.8575
20 DAP	Bra039205	A09	-	31520778	31522341	1164	284	375	142	1186	103	66	45	52	604	690	49	38	13.5047	12.2972	5.22416	51.5138	3.14426	2.65887	1.64665	2.22781	22.7738	27.1954	1.98128	1.58429	12.9009	28.369	2.90157	1.93723	24.9846	1.78278	312.806	50.4031	2.6337	1.83e-11	5.06e-09	UP	673.223	629.756	0.096292	0.93505	1	FALSE	77.593
20 DAP	Bra031161	A09	+	32242688	32243356	561	381	287	64	316	117	44	28	55	179	204	50	49	37.5907	19.5276	4.88538	28.4785	7.41066	3.67787	2.12588	4.88908	14.0036	16.6827	4.19479	4.23875	28.5591	16.6819	5.54427	3.50748	15.3432	4.21677	323.731	43.77	2.8868	2.29e-06	0.00033785	UP	192.73	186.396	0.04821	0.96163	1	FALSE	70.8683
20 DAP	Bra031070	A09	-	32631905	32636868	2883	20	33	11	36	8	7	1	0	47	63	3	6	0.383976	0.436917	0.163391	0.631321	0.0986006	0.113857	0.014774	0	0.715491	1.00253	0.0489755	0.100998	0.410446	0.397356	0.106229	0.007387	0.859009	0.0749865	24.9544	0.486879	5.6796	0.00010274	0.011568	UP	23.8496	53.5372	-1.1666	0.044894	1	FALSE	7.07158
20 DAP	Bra026967	A09	-	34520062	34523398	1194	30	30	33	28	55	41	245	244	101	70	59	37	1.39071	0.959061	1.18356	1.18562	1.63679	1.61022	8.73986	10.1909	3.71251	2.68964	2.32568	1.50384	1.17488	1.18459	1.62351	9.46538	3.20107	1.91476	28.776	252.986	-3.1361	3.25e-13	1.02e-10	DOWN	31.0264	83.2062	-1.4232	0.0032459	0.25414	FALSE	44.6438
20 DAP	Novel01584	A09	-	35507117	35513195	5999	470	432	214	234	365	524	189	172	236	203	411	468	4.33648	2.74874	1.52762	1.9721	2.16196	4.09599	1.34192	1.42981	1.72657	1.55245	3.22452	3.78592	3.54261	1.74986	3.12898	1.38586	1.63951	3.50522	433.957	186.268	1.2202	0.00032182	0.032335	UP	227.756	213.628	0.09239	0.78652	1	FALSE	436.752
20 DAP	Bra031620	A09	+	35545322	35546506	1185	30	42	4	6	10	10	2	1	31	24	8	2	1.40127	1.35288	0.144552	0.255991	0.299858	0.39572	0.0718876	0.0420832	1.14814	0.929165	0.317742	0.081906	1.37708	0.200271	0.347789	0.0569854	1.03865	0.199824	34.1025	1.52171	4.4861	3.25e-05	0.0039658	UP	5.08082	26.7633	-2.3971	0.0059061	0.39825	FALSE	9.53655
20 & 30 DAP	Bra037878	A09	-	10756220	10758513	981	406	474	198	140	195	74	65	48	12	6	15	12	22.9074	18.4433	8.64325	7.21525	7.06317	3.53728	2.82219	2.44006	0.536862	0.280597	0.719656	0.593631	20.6753	7.92925	5.30023	2.63113	0.408729	0.656643	419.619	57.9489	2.8562	4.22e-14	1.46e-11	UP	171.976	8.75758	4.2955	5.68e-13	2.02e-10	UP	118.486
20 & 30 DAP	Bra037887	A09	+	11294737	11298289	1494	122	124	51	85	157	49	1844	1721	1349	1163	300	202	4.51989	3.16811	1.46184	2.87647	3.73408	1.53799	52.5718	57.4457	39.6289	35.7132	9.4509	6.56153	3.844	2.16916	2.63603	55.0088	37.6711	8.00622	117.91	1840.83	-3.9646	4.55e-32	4.5e-29	DOWN	69.086	1222.4	-4.1452	2.25e-34	2.97e-31	DOWN	89.4964
20 & 30 DAP	Bra037920	A09	-	11674359	11675347	639	3120	2656	1165	959	1260	558	1080	895	295	301	253	281	270.254	158.656	78.0739	75.877	70.0654	40.9487	71.9889	69.8473	20.2615	21.6105	18.6347	21.3408	214.455	76.9755	55.5071	70.9181	20.936	19.9877	2786.75	1016.25	1.4553	1.84e-05	0.0023581	UP	1080.39	290.046	1.8972	2.63e-10	7.76e-08	UP	810.127
20 & 30 DAP	Bra032899	A09	-	11978672	11979539	495	166	253	104	57	18	10	0	0	0	0	0	0	18.5619	19.5094	8.99724	5.82186	1.29212	0.94733	0	0	0	0	0	0	19.0356	7.40955	1.11972	0	0	0	197.845	0	Inf	2.33e-28	1.83e-25	UP	81.9549	0	Inf	1.6e-08	3.88e-06	UP	12.7045
20 & 30 DAP	Bra032883	A09	-	12144349	12145470	1122	1	0	0	0	0	0	30	17	23	23	2	2	0.0493316	0	0	0	0	0	1.13886	0.755586	0.899675	0.940449	0.0838957	0.086505	0.0246658	0	0	0.947224	0.920062	0.0852004	0.515323	23.9216	-5.5367	0.00010972	0.012233	DOWN	0	22.3859	#NAME?	1.5e-05	0.0024644	DOWN	0
20 & 30 DAP	Novel01383	A09	+	12291562	12292806	995	42	22	19	12	15	5	0	0	0	0	0	0	2.33639	0.843973	0.817733	0.609748	0.535676	0.235642	0	0	0	0	0	0	1.59018	0.713741	0.385659	0	0	0	31.4089	0	Inf	0.00010729	0.012001	UP	15.7762	0	Inf	0.00033293	0.040594	UP	8.72821
20 & 30 DAP	Bra032835	A09	+	12521572	12521985	414	38	53	34	26	18	3	0	0	0	0	0	0	5.08044	4.88658	3.5169	3.17516	1.54492	0.339803	0	0	0	0	0	0	4.98351	3.34603	0.942362	0	0	0	43.1078	0	Inf	1.29e-08	2.56e-06	UP	30.5238	0	Inf	2.42e-07	5.13e-05	UP	8.80086
20 & 30 DAP	Bra032788	A09	-	12807098	12809507	1407	82	156	237	162	61	11	0	0	0	0	0	0	3.22581	4.23214	7.21332	5.82121	1.54053	0.366611	0	0	0	0	0	0	3.72897	6.51726	0.95357	0	0	0	111.501	0	Inf	5.92e-12	1.75e-09	UP	203.025	0	Inf	1.12e-19	6.85e-17	UP	30.2899
20 & 30 DAP	Bra032787	A09	-	12818647	12819949	966	104	107	54	50	90	79	16	18	9	12	7	12	5.95902	4.22801	2.39385	2.61689	3.31055	3.83492	0.705481	0.929229	0.408899	0.569907	0.341054	0.602849	5.09351	2.50537	3.57273	0.817355	0.489403	0.471952	101.088	17.6532	2.5176	3.66e-06	0.00052986	UP	52.8887	10.2207	2.3715	0.0001914	0.024703	UP	79.6947
20 & 30 DAP	Bra027541	A09	-	13461617	13462223	456	146	147	80	50	50	21	0	0	0	0	0	0	17.7217	12.305	7.51287	5.54367	3.89618	2.15954	0	0	0	0	0	0	15.0134	6.52827	3.02786	0	0	0	140.487	0	Inf	4.06e-22	2.46e-19	UP	66.1594	0	Inf	5.42e-11	1.72e-08	UP	31.5106
20 & 30 DAP	Bra017350	A09	-	14475024	14475882	762	76	125	47	51	30	18	462	339	144	153	20	30	5.52048	6.26158	2.64134	3.38382	1.39894	1.10771	25.8244	22.1857	8.29389	9.21163	1.23531	1.9106	5.89103	3.01258	1.25332	24.005	8.75276	1.57296	94.6492	410.694	-2.1174	4.09e-09	8.67e-07	DOWN	49.8223	144.538	-1.5366	0.00018268	0.023671	DOWN	21.9177
20 & 30 DAP	Bra028059	A09	+	18892053	18893675	690	14	26	17	17	32	32	106	87	73	90	91	103	1.12305	1.43831	1.05507	1.24564	1.64792	2.17474	6.54334	6.28779	4.64328	5.98403	6.20719	7.24423	1.28068	1.15035	1.91133	6.41556	5.31365	6.72571	18.7553	99.2811	-2.4042	9.56e-06	0.0012712	DOWN	17.288	79.33	-2.1981	3.76e-05	0.0058328	DOWN	30.517
20 & 30 DAP	Bra028039	A09	-	19133850	19135998	1671	179	212	133	147	142	80	543	423	384	385	305	292	5.92919	4.84271	3.40844	4.44768	3.01958	2.24502	13.841	12.6238	10.0857	10.5702	8.59065	8.48029	5.38595	3.92806	2.6323	13.2324	10.328	8.53547	186.345	496.159	-1.4128	2.08e-05	0.0026474	DOWN	142.345	374.234	-1.3946	2.36e-05	0.0037904	DOWN	100.844
20 & 30 DAP	Bra028018	A09	-	19299338	19307588	432	28	58	20	15	17	22	0	2	0	0	0	0	3.58751	5.12476	1.98256	1.7555	1.3983	2.38806	0	0.230873	0	0	0	0	4.35613	1.86903	1.89318	0.115437	0	0	40.1739	1.09591	5.1961	4.36e-06	0.00061732	UP	17.8062	0	Inf	0.00011886	0.016095	UP	19.0004
20 & 30 DAP	Bra027996	A09	-	19545707	19545976	270	24	49	28	8	8	9	363	234	222	170	13	10	4.92001	6.92726	4.44094	1.49802	1.05284	1.5631	57.2645	43.2195	36.0861	28.8859	2.26612	1.79738	5.92363	2.96948	1.30797	50.242	32.486	2.03175	34.1177	304.958	-3.16	2.39e-11	6.54e-09	DOWN	18.3437	190.748	-3.3783	4.83e-14	1.83e-11	DOWN	8.1869
20 & 30 DAP	Bra027995	A09	-	19569722	19573427	558	44	101	53	6	16	17	825	682	500	413	10	12	4.36452	6.90902	4.06745	0.543637	1.01887	1.42864	62.9741	60.9506	39.3266	33.956	0.843468	1.04364	5.63677	2.30555	1.22375	61.9624	36.6413	0.943554	67.5058	775.379	-3.5218	1.16e-22	7.19e-20	DOWN	30.091	444.281	-3.8841	3.63e-24	3.07e-21	DOWN	15.8161
20 & 30 DAP	Bra027994	A09	-	19579621	19579890	270	9	65	0	0	0	1	1132	790	670	508	28	19	1.845	9.18922	0	0	0	0.173677	178.577	145.912	108.909	86.3177	4.88087	3.41503	5.51711	0	0.0868386	162.244	97.6131	4.14795	33.4899	984.03	-4.8769	1.06e-30	9.34e-28	DOWN	0	573.217	#NAME?	2.86e-41	4.97e-38	DOWN	0.557662
20 & 30 DAP	Bra027990	A09	-	19614685	19617200	2010	11	17	4	6	17	27	95	66	66	65	74	44	0.302911	0.322836	0.0852207	0.15092	0.300529	0.629904	2.01312	1.63748	1.44111	1.4836	1.73276	1.06233	0.312874	0.11807	0.465217	1.8253	1.46236	1.39755	13.2145	82.4184	-2.6408	8.25e-06	0.0011101	DOWN	5.08082	63.7508	-3.6493	8.29e-08	1.85e-05	DOWN	21.7888
20 & 30 DAP	Bra023282	A09	-	19954217	19954885	531	0	0	0	0	0	0	244	226	221	140	16	10	0	0	0	0	0	0	19.5721	21.2247	18.2662	12.0958	1.41817	0.913923	0	0	0	20.3984	15.181	1.16605	0	242.636	#NAME?	3.4e-33	3.46e-30	DOWN	0	175.652	#NAME?	4.94e-15	2.09e-12	DOWN	0
20 & 30 DAP	Bra023269	A09	-	20058621	20058866	246	40	59	65	48	50	20	487	352	199	191	66	63	9.00002	9.15474	11.3151	9.86503	7.22219	3.81243	84.3211	71.3568	35.5033	35.6204	12.6273	12.4282	9.07738	10.5901	5.51731	77.8389	35.5618	12.5278	46.8017	429.989	-3.1997	8.34e-17	3.6e-14	DOWN	57.4901	189.791	-1.723	8.87e-06	0.001543	DOWN	30.9529
20 & 30 DAP	Bra023151	A09	-	21220690	21224007	1890	804	629	539	370	203	11	146	140	173	150	51	32	23.5458	12.7033	12.2126	9.89765	3.81653	0.272921	3.29029	3.69397	4.01731	3.64107	1.27002	0.821661	18.1246	11.0551	2.04472	3.49213	3.82919	1.04584	693.519	147.798	2.2303	6.72e-06	0.00092582	UP	462.528	157.18	1.5571	0.0002528	0.032003	UP	86.5209
20 & 30 DAP	Bra023137	A09	+	21445209	21448720	1803	1010	1150	760	808	569	252	3119	2362	277	339	193	167	31.0059	24.3462	18.0509	22.6573	11.2137	6.55408	73.6821	65.3299	6.74271	8.62589	5.03807	4.49495	27.676	20.3541	8.88391	69.506	7.6843	4.76651	1030.94	2812.84	-1.4481	6.09e-07	9.79e-05	DOWN	797.189	299.798	1.4109	2.71e-06	0.00049786	UP	365.851
20 & 30 DAP	Bra032378	A09	+	22001303	22003711	2409	271	266	144	146	155	126	96	93	43	38	35	42	6.2266	4.21477	2.5598	3.06414	2.28628	2.45268	1.69737	1.92519	0.783398	0.72368	0.683807	0.84609	5.22069	2.81197	2.36948	1.81128	0.753539	0.764949	257.724	97.7	1.3994	0.000198	0.020802	UP	147.453	39.4169	1.9034	6.17e-06	0.0010851	UP	131.644
20 & 30 DAP	Bra032297	A09	-	22749939	22751779	978	764	870	534	621	1011	869	306	260	231	237	350	384	43.2387	33.9555	23.3821	32.103	36.7322	41.6666	13.3268	13.2575	10.3663	11.1176	16.8435	19.0545	38.5971	27.7425	39.1994	13.2921	10.7419	17.949	779.88	291.453	1.42	7.11e-06	0.00096739	UP	587.115	227.754	1.3662	1.01e-05	0.0017244	UP	884.957
20 & 30 DAP	Bra024763	A09	+	22927187	22929153	1317	341	461	170	189	123	68	157	148	47	66	29	22	14.3313	13.3612	5.5277	7.25552	3.31859	2.4212	5.07758	5.60407	1.56626	2.2991	1.03637	0.810664	13.8463	6.39161	2.86989	5.34082	1.93268	0.923517	380.353	157.537	1.2716	0.00019867	0.020809	UP	182.504	54.9982	1.7305	9.8e-06	0.0016857	UP	86.6282
20 & 30 DAP	Bra024742	A09	+	23118703	23121874	1704	433	589	314	319	487	278	1931	1573	917	1003	541	540	14.0649	13.194	7.89116	9.46484	10.1553	7.65036	48.2675	46.0348	23.6184	27.0042	14.9427	15.379	13.6294	8.678	8.90284	47.1512	25.3113	15.1609	484.579	1802.09	-1.8949	4.13e-10	9.9e-08	DOWN	321.852	934.399	-1.5376	2.63e-07	5.49e-05	DOWN	347.879
20 & 30 DAP	Novel01423	A09	+	23174706	23176245	1272	9	4	7	2	6	4	126	150	66	68	43	47	0.391628	0.120033	0.235663	0.0794941	0.167609	0.147462	4.21916	5.88074	2.27723	2.45257	1.59105	1.79314	0.255831	0.157579	0.157536	5.04995	2.3649	1.6921	6.41342	143.54	-4.4842	8.68e-15	3.13e-12	DOWN	4.58594	65.2118	-3.8298	2.56e-08	6.09e-06	DOWN	4.60661
20 & 30 DAP	Novel01424	A09	+	23176409	23176859	365	1	5	6	2	2	3	54	47	38	38	18	18	0.151644	0.522885	0.703946	0.277032	0.194702	0.385421	6.30149	6.42144	4.56921	4.77629	2.32104	2.39323	0.337265	0.490489	0.290062	6.36147	4.67275	2.35713	2.73471	52.0453	-4.2503	7.52e-07	0.00012037	DOWN	4.07553	36.9854	-3.1819	0.00010293	0.014111	DOWN	2.46497
20 & 30 DAP	Bra024712	A09	+	23384189	23385715	1527	127	162	84	120	163	169	37	38	22	39	69	96	4.60345	4.04953	2.35571	3.97315	3.793	5.18984	1.03206	1.241	0.632316	1.17172	2.12673	3.05096	4.32649	3.16443	4.49142	1.13653	0.902021	2.58885	137.354	38.8367	1.8224	6.49e-05	0.0074719	UP	103.658	29.6917	1.8037	0.00010456	0.014233	UP	158.792
20 & 30 DAP	Bra024670	A09	+	23676385	23693795	9486	226	287	184	178	166	230	978	892	438	442	613	588	1.31869	1.15486	0.830645	0.948701	0.621812	1.13698	4.39135	4.68931	2.02648	2.13766	3.04144	3.00814	1.23677	0.889673	0.879394	4.54033	2.08207	3.02479	243.856	964.942	-1.9844	4.74e-10	1.12e-07	DOWN	184.078	428.254	-1.2181	0.0001397	0.018764	DOWN	193.997
20 & 30 DAP	Bra024652	A09	+	23799852	23805603	4131	127	172	99	118	118	105	407	343	359	357	279	334	1.70164	1.58929	1.02627	1.44417	1.01499	1.1919	4.19645	4.14063	3.81408	3.96473	3.17872	3.9237	1.64546	1.23522	1.10345	4.16854	3.8894	3.55121	141.793	386.108	-1.4452	3.33e-05	0.0040418	DOWN	110.301	348.441	-1.6595	1.03e-06	0.00019727	DOWN	105.282
20 & 30 DAP	Bra024651	A09	+	23809030	23812701	3444	0	0	0	0	1	1	62	81	45	56	35	38	0	0	0	0	0.0103174	0.0136158	0.766781	1.17287	0.573456	0.745976	0.478308	0.535457	0	0	0.0119666	0.969825	0.659716	0.506882	0	74.5707	#NAME?	7.32e-14	2.46e-11	DOWN	0	49.1555	#NAME?	8.5e-11	2.58e-08	DOWN	0.953655
20 & 30 DAP	Bra024631	A09	-	23909707	23911483	1128	755	902	887	688	694	81	1978	1781	2272	2398	236	204	37.0473	30.523	33.6741	30.837	21.8617	3.36731	74.6895	78.7376	88.3995	97.5304	9.84704	8.77658	33.7851	32.2555	12.6145	76.7136	92.965	9.31181	789.446	1938.95	-1.2964	1.11e-05	0.0014625	DOWN	801.227	2272.7	-1.5041	1.14e-07	2.5e-05	DOWN	319.99
20 & 30 DAP	Bra024619	A09	+	23999121	24001820	1611	60	93	73	51	27	0	7	8	7	7	0	0	2.06146	2.20352	1.94048	1.60054	0.595528	0	0.185074	0.247641	0.190701	0.199344	0	0	2.13249	1.77051	0.297764	0.216357	0.195022	0	72.2	7.79178	3.212	1.21e-06	0.00018433	UP	63.093	6.8131	3.2111	7.27e-07	0.00014135	UP	10.6918
20 & 30 DAP	Bra024609	A09	-	24077869	24079029	927	89	151	129	174	368	334	370	272	340	388	247	235	5.31409	6.21765	5.95924	9.4899	14.1059	16.8956	17.0006	14.6324	16.0972	19.2022	12.5406	12.3025	5.76587	7.72457	15.5008	15.8165	17.6497	12.4216	112.889	329.188	-1.544	1.98e-05	0.0025355	DOWN	153.979	354.298	-1.2022	0.00025854	0.032358	DOWN	331.985
20 & 30 DAP	Bra024606	A09	+	24089231	24090953	981	46	262	131	116	64	2	892	778	380	333	5	4	2.59542	10.1944	5.71852	5.97835	2.31817	0.0956022	38.7292	39.5492	17.0006	15.5731	0.239885	0.197877	6.39491	5.84843	1.20689	39.1392	16.2869	0.218881	140.001	860.603	-2.6199	1.46e-14	5.16e-12	DOWN	125.621	346.965	-1.4657	1.24e-05	0.0020903	DOWN	26.4589
20 & 30 DAP	Bra024600	A09	-	24112076	24113287	660	50	71	53	68	247	263	178	155	224	264	526	542	4.19319	4.10623	3.43885	5.20903	13.298	18.6861	11.4873	11.7116	14.8955	18.351	37.5098	39.8529	4.14971	4.32394	15.9921	11.5994	16.6233	38.6813	57.2814	171.597	-1.5829	0.00017673	0.018795	DOWN	61.4958	237.499	-1.9494	1.96e-07	4.17e-05	DOWN	244.475
20 & 30 DAP	Bra024590	A09	+	24197779	24200514	1053	132	228	131	130	241	120	519	416	359	359	398	411	6.93848	8.26486	5.32751	6.24176	8.13248	5.34392	20.9933	19.7012	14.9629	15.6411	17.7892	18.9416	7.60167	5.78463	6.7382	20.3473	15.302	18.3654	169.227	480.639	-1.506	9.29e-06	0.0012431	DOWN	132.713	349.415	-1.3966	2.83e-05	0.0044918	DOWN	162.354
20 & 30 DAP	Bra024558	A09	-	24420844	24423393	1746	543	1514	888	622	323	126	3005	2472	1889	1535	178	176	17.2137	33.0987	21.7796	18.011	6.57344	3.38402	73.3066	70.6044	47.483	40.3333	4.7982	4.89184	25.1562	19.8953	4.97873	71.9555	43.9082	4.84502	951.851	2817.61	-1.5657	1.94e-06	0.00028789	DOWN	768.307	1666.17	-1.1168	8.11e-05	0.011496	DOWN	198.171
20 & 30 DAP	Bra024545	A09	-	24490161	24491339	1179	272	238	115	84	54	44	83	73	36	31	7	5	12.7695	7.70535	4.17701	3.60212	1.62747	1.75003	2.99852	3.08771	1.34011	1.20628	0.279439	0.205807	10.2374	3.88956	1.68875	3.04312	1.27319	0.242623	245.811	80.4115	1.6121	3.31e-05	0.0040272	UP	101.246	32.6038	1.6347	0.00039685	0.046664	UP	45.9208
20 & 30 DAP	Novel01429	A09	+	24632342	24633841	1089	29	36	31	30	33	55	0	0	0	0	1	0	2.10099	1.79862	1.7376	1.98527	1.53481	3.37579	0	0	0	0	0.061604	0	1.9498	1.86144	2.4553	0	0	0.030802	30.924	0	Inf	1.72e-06	0.00025945	UP	31.0186	0	Inf	1.91e-07	4.11e-05	UP	43.7392
20 & 30 DAP	Bra024524	A09	+	24634656	24636505	672	1	0	1	0	1	0	51	51	44	45	20	24	0.0823662	0	0.0637253	0	0.0528768	0	3.23254	3.78467	2.87365	3.07216	1.40076	1.73319	0.0411831	0.0318626	0.0264384	3.50861	2.9729	1.56697	0.515323	52.7764	-6.6783	1.73e-09	3.89e-07	DOWN	0.510411	43.3122	-6.407	9.67e-09	2.44e-06	DOWN	0.395993
20 & 30 DAP	Bra007142	A09	-	27538389	27539982	756	126	343	130	120	105	41	1475	1188	311	305	52	43	9.22502	17.3181	7.36381	8.02512	4.93516	2.54313	83.1023	78.365	18.0547	18.5088	3.23731	2.76027	13.2716	7.69447	3.73915	80.7336	18.2817	2.99879	217.181	1369.11	-2.6563	2.21e-16	8.89e-14	DOWN	127.137	299.774	-1.2375	0.00026201	0.032668	DOWN	64.4434
20 & 30 DAP	Novel01455	A09	+	32914943	32915541	508	0	1	2	42	161	130	530	442	224	223	110	145	0	0.075139	0.168596	4.18002	11.2615	12.0001	44.438	43.3896	19.3524	20.1392	10.1913	13.8519	0.0375695	2.17431	11.6308	43.9138	19.7458	12.0216	0.443877	500.241	-10.138	6.13e-49	1.77e-45	DOWN	22.2951	217.532	-3.2864	1.94e-14	7.72e-12	DOWN	136.251
20 & 30 DAP	Bra031019	A09	+	32915952	32919667	2793	1	2	1	36	171	147	545	475	227	211	133	131	0.0198174	0.0273331	0.0153324	0.651664	2.1755	2.46805	8.31128	8.48106	3.56702	3.46586	2.24121	2.27617	0.0235752	0.333498	2.32177	8.39617	3.51644	2.25869	1.40308	525.627	-8.5493	8.33e-48	2.22e-44	DOWN	18.7455	213.147	-3.5072	1.69e-15	7.46e-13	DOWN	149.691
20 & 30 DAP	Bra032474	A09	-	36223870	36225285	864	0	0	0	0	0	0	434	326	104	85	1	2	0	0	0	0	0	0	21.3953	18.8162	5.28288	4.51341	0.054474	0.112336	0	0	0	20.1057	4.89814	0.0834052	0	389.938	#NAME?	3.01e-44	4.95e-41	DOWN	0	91.9702	#NAME?	6.26e-18	3.28e-15	DOWN	0
20 & 40 DAP	Bra028035	A09	+	19195427	19196380	954	26	34	15	14	28	45	0	0	0	0	0	0	1.50849	1.36038	0.673324	0.741945	1.0429	2.21193	0	0	0	0	0	0	1.43444	0.707635	1.62741	0	0	0	28.4902	0	Inf	4.64e-06	0.00065158	UP	14.7476	0	Inf	0.00056145	0.061195	FALSE	36.1826
20 & 40 DAP	Bra028006	A09	-	19468732	19470171	1440	114	186	184	473	2285	1313	574	446	285	256	143	135	4.38188	4.93037	5.47188	16.607	56.3843	42.7572	16.9782	15.4454	8.68627	8.15601	4.67386	4.54962	4.65613	11.0394	49.5707	16.2118	8.42114	4.61174	141.308	523.856	-1.8903	3.17e-08	6.09e-06	DOWN	333.504	263.267	0.34118	0.63521	1	FALSE	1637.05
20 & 40 DAP	Bra031798	A09	-	34701006	34702424	966	11067	10838	1937	3700	2735	1347	3392	3499	809	1484	313	457	634.12	428.254	85.8684	193.65	100.604	65.3879	149.562	180.632	36.7555	70.4785	15.25	22.9585	531.187	139.759	82.9958	165.097	53.617	19.1042	10513.8	3568.78	1.5588	5.03e-08	9.39e-06	UP	2862.83	1116.13	1.3589	0.054419	1	FALSE	1834.21
30 DAP	Bra039046	A09	-	1417522	1418382	861	4	67	81	129	178	2	2	22	6	22	4	1	0.257143	2.9703	4.02868	7.57493	7.346	0.108926	0.0989394	1.27423	0.305843	1.17225	0.218655	0.0563639	1.61372	5.80181	3.72746	0.686584	0.739046	0.137509	31.8011	13.0287	1.2874	0.51743	1	FALSE	106.686	13.6318	2.9683	1.28e-05	0.0021431	UP	71.6021
30 DAP	Bra036573	A09	+	1822626	1824489	1053	188	18	23	22	3	10	65	41	269	254	9	10	9.88207	0.652489	0.935364	1.0563	0.101234	0.445326	2.62922	1.9417	11.2118	11.0664	0.402269	0.460867	5.26728	0.995831	0.27328	2.28546	11.1391	0.431568	104.871	54.1132	0.95456	0.6347	1	FALSE	22.8831	254.513	-3.4754	1.04e-16	4.98e-14	DOWN	6.7646
30 DAP	Bra036199	A09	+	2233912	2238388	1206	22	37	36	51	40	34	21	15	7	8	2	0	1.0097	1.17107	1.27831	2.13804	1.17855	1.32202	0.741677	0.620257	0.254743	0.304329	0.0780522	0	1.09039	1.70817	1.25028	0.680967	0.279536	0.0390261	27.7606	18.4438	0.5899	0.43248	1	FALSE	44.2078	7.3001	2.5983	0.00022266	0.028516	UP	34.8002
30 DAP	Bra036158	A09	-	2409587	2410930	900	20	0	1	2	14	0	7	1	29	30	8	9	1.23	0	0.0475815	0.112352	0.552738	0	0.331282	0.0554096	1.41419	1.52925	0.41836	0.485293	0.615001	0.0799666	0.276369	0.193346	1.47172	0.451827	10.3065	3.9561	1.3814	0.66276	1	FALSE	1.52347	28.7127	-4.2363	5.5e-05	0.008302	DOWN	5.5439
30 DAP	Bra035919	A09	-	2904007	2904618	612	11	7	13	30	228	677	2	2	89	72	732	726	0.994855	0.436592	0.909647	2.47835	13.2379	51.8733	0.139194	0.162969	6.38248	5.39736	56.294	57.5691	0.715723	1.694	32.5556	0.151082	5.88992	56.9316	8.7757	2.06966	2.0841	0.22569	1	FALSE	21.8312	78.3447	-1.8434	0.00036009	0.043107	DOWN	467.824
30 DAP	Bra037804	A09	-	3648424	3651568	2043	116	114	53	126	924	2086	114	89	237	228	2081	2171	3.14274	2.12993	1.11093	3.11813	16.0708	47.8798	2.37673	2.17245	5.09132	5.11996	47.9409	51.5698	2.63633	2.11453	31.9753	2.27459	5.10564	49.7554	110.38	104.272	0.08212	0.88209	1	FALSE	90.8746	226.289	-1.3162	0.0002679	0.033153	DOWN	1529.18
30 DAP	Bra037821	A09	-	3752998	3754446	1449	2	3	13	108	3650	5169	2	5	222	280	6023	5524	0.0763977	0.0790282	0.384199	3.76832	89.5073	167.28	0.0587901	0.17208	6.72412	8.86522	195.635	185.008	0.0777129	2.07626	128.394	0.115435	7.79467	190.321	2.36228	3.71352	-0.65261	0.85939	1	FALSE	61.3406	244.319	-1.9939	0.00035008	0.042215	DOWN	4327.93
30 DAP	Bra037218	A09	-	4957543	4959183	1503	186	431	277	433	1085	914	223	191	764	809	793	674	6.84971	10.9458	7.89227	14.5654	25.651	28.5163	6.31958	6.33727	22.3093	24.6939	24.8323	21.7623	8.89776	11.2288	27.0837	6.32842	23.5016	23.2973	287.161	213.233	0.42943	0.41161	1	FALSE	360.711	765.517	-1.0856	0.00026997	0.033283	DOWN	939.356
30 DAP	Bra036664	A09	+	5771815	5772420	606	165	133	27	229	630	81	145	100	3756	4265	563	587	15.0706	8.37738	1.90797	19.1054	36.9404	6.26786	10.1915	8.22915	272.022	322.884	43.7259	47.0078	11.724	10.5067	21.6041	9.21032	297.453	45.3668	144.064	125.393	0.20026	0.67092	1	FALSE	129.776	3903.6	-4.9107	3.36e-50	9.24e-47	DOWN	294.646
30 DAP	Bra036663	A09	+	5774346	5774585	240	0	0	0	0	1	0	12	5	42	52	12	13	0	0	0	0	0.148055	0	2.12967	1.03893	7.68049	9.94013	2.35327	2.62867	0	0	0.0740275	1.5843	8.81031	2.49097	0	8.58231	#NAME?	0.022722	1	FALSE	0	45.7486	#NAME?	3.62e-10	1.06e-07	DOWN	0.395993
30 DAP	Bra038390	A09	+	11003033	11003278	246	2	11	15	16	33	29	0	0	0	0	0	0	0.450001	1.70682	2.61118	3.28834	4.76665	5.52802	0	0	0	0	0	0	1.07841	2.94976	5.14733	0	0	0	5.91329	0	Inf	0.091202	1	FALSE	15.7606	0	Inf	0.00033418	0.040594	UP	29.24
30 DAP	Bra038389	A09	-	11017539	11018883	858	387	269	63	46	48	41	230	205	10	11	25	25	24.9656	11.9672	3.14437	2.71058	1.98787	2.2408	11.4178	11.915	0.511521	0.588174	1.37137	1.41402	18.4664	2.92748	2.11434	11.6664	0.549847	1.3927	318.833	224.313	0.50729	0.26539	1	FALSE	55.4563	10.22	2.44	0.00010292	0.014111	UP	41.8718
30 DAP	Bra037891	A09	-	11349731	11352092	1050	134	160	134	81	130	91	260	296	456	398	182	203	7.06373	5.81647	5.46508	3.90021	4.39935	4.06405	10.5469	14.0582	19.0601	17.3898	8.15802	9.38234	6.4401	4.68264	4.2317	12.3026	18.225	8.77018	140.074	288.783	-1.0438	0.0038249	0.26127	FALSE	109.424	415.579	-1.9252	9.37e-09	2.38e-06	DOWN	102.226
30 DAP	Bra032917	A09	+	11827250	11828948	1170	200	721	239	41	0	0	472	428	830	554	4	2	9.46156	23.5222	8.74768	1.7717	0	0	17.183	18.2425	31.1346	21.7232	0.160908	0.0829561	16.4919	5.25969	0	17.7128	26.4289	0.121932	423.1	464.331	-0.13415	0.91181	1	FALSE	142.756	673.426	-2.238	0.00036831	0.043932	DOWN	0
30 DAP	Bra032870	A09	-	12270053	12270838	786	11	17	1	0	1	1	16	10	40	40	6	9	0.77462	0.825573	0.0544827	0	0.0452076	0.0596601	0.867042	0.634461	2.23351	2.33473	0.359279	0.555679	0.800096	0.0272413	0.0524339	0.750751	2.28412	0.457479	13.2145	13.2696	-0.0060056	1	1	FALSE	0.510411	38.932	-6.2532	6.08e-08	1.4e-05	DOWN	0.953655
30 DAP	Bra032826	A09	+	12576307	12577423	639	486	499	283	261	532	625	809	669	608	597	1065	1080	42.0973	29.8077	18.9656	20.6506	29.5832	45.8655	53.925	52.2099	41.7593	42.8621	78.4425	82.0214	35.9525	19.8081	37.7243	53.0675	42.3107	80.2319	471.942	760.466	-0.68827	0.022812	1	FALSE	276.651	586.409	-1.0838	0.00038744	0.04572	DOWN	559.207
30 DAP	Bra028055	A09	+	18933043	18934471	1062	115	62	27	27	37	50	170	192	91	115	82	64	5.99366	2.22842	1.08873	1.28538	1.23797	2.20776	6.81816	9.0158	3.76069	4.96791	3.63406	2.92455	4.11104	1.18706	1.72287	7.91698	4.3643	3.27931	86.7826	187.976	-1.1151	0.0064921	0.41173	FALSE	27.4574	100.258	-1.8685	8.23e-05	0.011622	DOWN	42.5348
30 DAP	Bra023296	A09	+	19832530	19834540	1176	575	462	132	108	64	9	317	332	34	18	2	0	27.0632	14.9956	4.80671	4.64311	1.93378	0.358874	11.4814	14.0786	1.26889	0.702207	0.0800434	0	21.0294	4.72491	1.14633	12.78	0.985546	0.0400217	501.382	336.261	0.57633	0.089536	1	FALSE	122.079	25.3002	2.2706	8.67e-07	0.00016746	UP	30.3625
30 DAP	Bra023202	A09	+	20769553	20773184	2184	208	89	36	21	23	23	54	63	1	2	18	19	5.27144	1.55549	0.70588	0.486137	0.374205	0.493835	1.05313	1.43852	0.0200955	0.0420124	0.387902	0.422187	3.41346	0.596009	0.43402	1.24583	0.0310539	0.405045	146.692	60.8125	1.2704	0.2163	1	FALSE	29.0119	1.4603	4.3123	3.84e-05	0.0059334	UP	21.9341
30 DAP	Bra023130	A09	+	21507995	21510828	1860	15	30	5	1	12	5	30	55	31	31	56	59	0.446372	0.615655	0.115117	0.0271819	0.229246	0.126056	0.686991	1.47461	0.731475	0.764626	1.41703	1.53937	0.531013	0.0711492	0.177651	1.0808	0.74805	1.4782	21.0462	44.7438	-1.0881	0.17783	1	FALSE	3.05858	30.1723	-3.3023	0.00030678	0.037682	DOWN	7.54023
30 DAP	Bra023127	A09	-	21528019	21529209	1191	106	145	78	105	148	207	243	249	234	275	247	237	4.92621	4.64714	2.80455	4.45728	4.41554	8.15014	8.69035	10.4259	8.62293	10.593	9.76085	9.65697	4.78667	3.63092	6.28284	9.55814	9.60799	9.70891	118.986	254.752	-1.0983	0.0031597	0.22836	FALSE	92.9977	247.719	-1.4134	7.33e-05	0.010523	DOWN	174.043
30 DAP	Bra032370	A09	+	22098548	22098796	249	1	0	2	0	1	0	37	11	35	38	0	1	0.22229	0	0.343963	0	0.142704	0	6.32914	2.20303	6.16907	7.00139	0	0.194897	0.111145	0.171981	0.0713518	4.26609	6.58523	0.0974484	0.515323	24.042	-5.5439	0.007436	0.4631	FALSE	1.02082	35.5265	-5.1211	1.15e-06	0.00021927	DOWN	0.395993
30 DAP	Bra024737	A09	-	23150671	23161622	2709	1126	1145	546	562	621	382	1887	1548	1129	1284	602	660	23.0064	16.1334	8.63107	10.4886	8.14548	6.61243	29.6692	28.4964	18.2909	21.7448	10.459	11.8233	19.5699	9.55986	7.37895	29.0828	20.0179	11.1412	1088.49	1766.97	-0.69895	0.014644	0.78489	FALSE	563.354	1174.34	-1.0597	0.00023717	0.030139	DOWN	458.939
30 DAP	Bra024703	A09	-	23412003	23414545	2349	311	306	173	170	269	161	454	505	443	454	416	401	7.32818	4.97242	3.15387	3.65896	4.06915	3.21403	8.23219	10.721	8.27697	8.86692	8.33514	8.28449	6.1503	3.40642	3.64159	9.4766	8.57195	8.30981	296.092	497.759	-0.7494	0.020038	0.9824	FALSE	174.411	436.529	-1.3236	3.71e-05	0.0057885	DOWN	196.306
30 DAP	Bra024695	A09	+	23461974	23463960	1407	188	840	543	589	459	77	219	173	133	115	43	28	7.39575	22.7884	16.5267	21.1648	11.5918	2.56628	6.62968	6.13168	4.14866	3.74976	1.43839	0.965758	15.0921	18.8457	7.07906	6.38068	3.94921	1.20207	469.738	201.422	1.2216	0.31296	1	FALSE	575.499	120.683	2.2536	4.99e-12	1.66e-09	UP	224.701
30 DAP	Bra024682	A09	-	23541025	23541228	204	11	14	33	37	15	3	0	0	4	3	1	0	2.98456	2.61955	6.92731	9.16988	2.61273	0.689601	0	0	0.860559	0.67467	0.230713	0	2.80206	8.0486	1.65117	0	0.767614	0.115357	11.8828	0	Inf	0.0059984	0.38465	FALSE	35.5852	3.4062	3.385	6.85e-05	0.010012	UP	7.61288
30 DAP	Bra024669	A09	+	23694544	23698754	873	65	74	33	42	39	10	174	123	104	135	75	61	4.12114	3.23554	1.61875	2.43236	1.58739	0.537146	8.48941	7.02617	5.22841	7.09446	4.04343	3.39094	3.67834	2.02556	1.06227	7.75779	6.16144	3.71718	66.3429	152.115	-1.1971	0.0040225	0.27262	FALSE	38.1178	116.32	-1.6096	0.00026336	0.032713	DOWN	21.0204
30 DAP	Bra024667	A09	+	23699904	23708070	795	45	49	30	18	16	15	134	112	106	110	44	32	3.13302	2.35265	1.61598	1.14472	0.715133	0.884771	7.17927	7.02552	5.8518	6.34783	2.60488	1.95338	2.74284	1.38035	0.799952	7.10239	6.09982	2.27913	44.9395	126.613	-1.4944	0.00098914	0.085259	FALSE	24.4299	105.118	-2.1053	1.05e-05	0.0017846	DOWN	14.7008
30 DAP	Bra024659	A09	+	23750660	23751518	684	737	1873	808	684	451	158	1048	1003	284	261	121	119	59.6389	104.523	50.5867	50.5583	23.429	10.832	65.2601	73.1261	18.2227	17.5059	8.32591	8.44297	82.0808	50.5725	17.1305	69.1931	17.8643	8.38444	1211.18	1059.85	0.19255	0.68965	1	FALSE	758.879	265.216	1.5167	5.95e-07	0.00011637	UP	266.704
30 DAP	Novel01426	A09	+	23970613	23985426	357	127	27	31	22	29	0	5	6	1	1	0	0	19.9701	2.92786	3.77138	3.15989	2.92745	0	0.60502	0.850034	0.124683	0.130334	0	0	11.449	3.46563	1.46372	0.727527	0.127509	0	77.4308	5.72211	3.7583	0.11023	1	FALSE	26.9664	0.9733	4.7921	3.16e-05	0.0050017	UP	11.4838
30 DAP	Bra024616	A09	+	24006650	24008299	1158	256	141	31	35	67	70	429	375	162	147	130	145	12.2363	4.64772	1.14639	1.5281	2.05589	2.83463	15.7794	16.1492	6.13984	5.82383	5.28369	6.07664	8.44201	1.33725	2.44526	15.9643	5.98184	5.68017	194.509	414.353	-1.091	0.00078965	0.070163	FALSE	33.5513	150.37	-2.1641	4.73e-07	9.3e-05	DOWN	65.5679
30 DAP	Bra024569	A09	-	24336372	24338478	1650	12245	4434	152	129	83	9	737	1443	24	15	3	4	410.765	102.575	3.94494	3.95274	1.78743	0.255779	19.0251	43.6124	0.638378	0.417068	0.0855736	0.117647	256.67	3.94884	1.0216	31.3187	0.527723	0.10161	8278.29	1149.53	2.8483	0.060558	1	FALSE	142.925	18.9762	2.913	4.31e-10	1.24e-07	UP	37.8864
30 DAP	Bra036098	A09	+	25318650	25320394	1311	283	320	150	97	146	127	622	520	375	346	120	107	11.9482	9.31701	4.8997	3.74077	3.95717	4.54263	20.2083	19.7801	12.5539	12.108	4.30805	3.96082	10.6326	4.32024	4.2499	19.9942	12.331	4.13444	287.877	587.774	-1.0298	0.0012052	0.10062	FALSE	125.695	350.864	-1.481	9.77e-06	0.0016857	DOWN	128.638
30 DAP	Bra036829	A09	-	25565279	25565990	591	6	5	0	0	0	0	13	26	88	108	0	1	0.56193	0.322932	0	0	0	0	0.936911	2.19388	6.53501	8.38371	0	0.0821139	0.442431	0	0	1.5654	7.45936	0.041057	5.31133	20.5762	-1.9538	0.059782	1	FALSE	0	95.3905	#NAME?	1.92e-18	1.03e-15	DOWN	0
30 DAP	Bra007067	A09	-	27131384	27133316	699	89	250	53	25	19	26	12	18	329	265	57	39	7.04744	13.6519	3.24698	1.80824	0.965852	1.74423	0.731218	1.28417	20.6571	17.3928	3.83796	2.70764	10.3497	2.52761	1.35504	1.00769	19.0249	3.2728	156.833	15.7057	3.3199	0.0071239	0.44527	FALSE	39.715	289.048	-2.8636	1.07e-13	3.95e-11	DOWN	22.0231
30 DAP	Bra007232	A09	-	28120964	28121578	615	925	472	457	537	610	110	124	141	89	86	97	91	83.2502	29.2952	31.8216	44.146	35.2443	8.38734	8.58794	11.4333	6.35134	6.4154	7.42334	7.18076	56.2727	37.9838	21.8158	10.0106	6.38337	7.30205	686.184	137.634	2.3178	0.023845	1	FALSE	505.264	85.1627	2.5687	3.65e-14	1.42e-11	UP	302.899
30 DAP	Bra007233	A09	+	28129714	28132853	1437	66	106	53	15	25	8	176	194	152	126	7	4	2.54218	2.81565	1.57943	0.527748	0.618183	0.26106	5.21673	6.73244	4.64235	4.02266	0.229268	0.135085	2.67891	1.05359	0.439622	5.97459	4.33251	0.182177	81.0623	191.994	-1.244	0.0021101	0.16353	FALSE	34.6497	135.28	-1.965	6.14e-06	0.0010851	DOWN	14.3611
30 DAP	Bra026693	A09	-	33241829	33243531	1077	2	10	19	31	17	18	8	5	2	1	34	26	0.102786	0.354416	0.755473	1.45525	0.560877	0.783725	0.316386	0.231516	0.0815014	0.0425975	1.48582	1.17155	0.228601	1.10536	0.672301	0.273951	0.0620495	1.32869	5.46942	6.6348	-0.27866	0.93278	1	FALSE	25.4002	1.4596	4.1212	0.00016298	0.021454	UP	16.7698
30 & 40 DAP	Bra027063	A09	+	8119201	8119641	441	2	1	1	2	1	3	25	8	3585	2314	185	281	0.251021	0.0865547	0.0971052	0.229289	0.0805741	0.318999	2.41459	0.904647	356.781	240.727	19.744	30.9223	0.168788	0.163197	0.199787	1.65962	298.754	25.3332	1.47452	16.5556	-3.489	0.025443	1	FALSE	1.52347	2870.3	-10.88	8.76e-26	8.04e-23	DOWN	2.06898
30 & 40 DAP	Bra023279	A09	+	19994896	19996755	1050	0	0	0	0	0	0	0	0	76	75	101	104	0	0	0	0	0	0	0	0	3.17669	3.27697	4.52725	4.80671	0	0	0	0	3.22683	4.66698	0	0	NA	NA	NA	NA	0	73.4838	#NAME?	5.15e-15	2.16e-12	DOWN	0
30 & 40 DAP	Novel01524	A09	-	20010401	20011779	1298	3	9	6	3	3	2	25	40	122	136	569	578	0.127928	0.264665	0.197951	0.116853	0.082126	0.072254	0.820366	1.53678	4.12511	4.80689	20.6319	21.6101	0.196297	0.157402	0.07719	1.17858	4.466	21.121	5.54086	34.0901	-2.6212	0.0030907	0.22443	FALSE	4.58206	125.561	-4.7762	6.99e-16	3.3e-13	DOWN	2.3033
30 & 40 DAP	Novel01421	A09	+	22823708	22824577	710	0	0	0	0	0	0	8	9	30	41	133	122	0	0	0	0	0	0	0.479926	0.632138	1.85444	2.64927	8.81649	8.33884	0	0	0	0.556032	2.25185	8.57767	0	8.82661	#NAME?	0.021457	1	FALSE	0	34.556	#NAME?	5.04e-08	1.18e-05	DOWN	0
30 & 40 DAP	Bra024562	A09	+	24397751	24402689	1893	157	93	13	70	223	274	266	228	244	214	1787	1478	4.59058	1.87526	0.294086	1.86956	4.1859	6.78745	5.98513	6.00637	5.65705	5.18637	44.43	37.8903	3.23292	1.08182	5.48667	5.99575	5.42171	41.1602	122.186	254.443	-1.0583	0.0028377	0.20958	FALSE	42.0924	222.875	-2.4046	1.16e-09	3.21e-07	DOWN	241.106
30 & 40 DAP	Novel01427	A09	+	24447533	24448612	995	0	0	0	0	0	0	13	29	20	20	35	40	0	0	0	0	0	0	0.556497	1.45346	0.882181	0.922161	1.65557	1.95093	0	0	0	1.00498	0.902171	1.80325	0	22.2201	#NAME?	0.00093196	0.080936	FALSE	0	19.466	#NAME?	6.21e-05	0.0092024	DOWN	0
30 & 40 DAP	Bra007855	A09	+	31256652	31258806	954	6	29	71	106	52	16	2	2	360	316	178	164	0.348114	1.16032	3.18707	5.61759	1.93682	0.786463	0.0892944	0.104546	16.5617	15.1963	8.78161	8.34257	0.754218	4.40233	1.36164	0.0969204	15.879	8.56209	15.9644	2.06966	2.9474	0.12303	1	FALSE	89.9314	328.96	-1.871	7.76e-08	1.74e-05	DOWN	29.5142
40 DAP	Bra038393	A09	-	10970264	10971773	807	0	0	0	0	0	0	0	0	1	1	64	53	0	0	0	0	0	0	0	0	0.0543848	0.0568495	3.73258	3.18718	0	0	0	0	0.0556171	3.45988	0	0	NA	NA	NA	NA	0	0.9733	#NAME?	0.80893	1	FALSE	0
40 DAP	Bra037905	A09	+	11469901	11470212	312	247	376	274	278	403	381	167	169	137	120	74	60	43.8188	46.0005	37.6077	45.0487	45.897	57.2634	22.7984	27.0122	19.2716	17.6452	11.163	9.33256	44.9097	41.3282	51.5802	24.9053	18.4584	10.2478	294.183	173.913	0.75835	0.02594	1	FALSE	280.668	125.063	1.1662	0.00063394	0.067787	FALSE	372.054
40 DAP	Novel01381	A09	+	11728804	11730707	1330	14	11	16	50	99	98	0	0	0	1	0	0	0.653374	0.354028	0.577718	2.13146	2.96609	3.87479	0	0	0	0.0386826	0	0	0.503701	1.35459	3.42044	0	0.0193413	0	12.0972	0	Inf	0.0056912	0.36631	FALSE	33.4931	0.487003	6.1038	0.0058707	0.39668	FALSE	93.8542
40 DAP	Bra032918	A09	-	11775499	11777004	1350	183	190	86	68	112	87	58	73	57	40	6	6	7.50301	5.37216	2.72801	2.54664	2.94794	3.02198	1.82994	2.6966	1.85307	1.35933	0.20918	0.215686	6.43759	2.63732	2.98496	2.26327	1.6062	0.212433	178.641	68.2395	1.3884	0.00064184	0.058689	FALSE	78.3394	47.1991	0.73098	0.11325	1	FALSE	92.8678
40 DAP	Bra032897	A09	-	11991933	11994808	1887	1550	2205	1587	1651	1652	642	1883	1516	1022	963	113	78	45.4651	44.6032	36.0152	44.2351	31.108	15.954	42.5031	40.0641	23.77	23.4129	2.81844	2.00598	45.0341	40.1252	23.531	41.2836	23.5914	2.41221	1777.5	1747.49	0.024566	0.91598	1	FALSE	1646.3	965.98	0.76917	0.0061731	0.40957	FALSE	1012.2
40 DAP	Bra029462	A09	+	17833994	17834560	300	49	86	78	166	404	201	64	52	90	149	63	56	9.04052	10.9422	11.1341	27.9756	47.8514	31.4182	9.0866	8.6439	13.1666	22.7858	9.88375	9.05881	9.99138	19.5548	39.6348	8.86525	17.9762	9.47128	63.4243	59.6538	0.088421	0.84788	1	FALSE	123.896	116.33	0.090904	0.89196	1	FALSE	272.071
40 DAP	Bra028082	A09	-	18527112	18528241	936	4	2	0	1	3	7	4	7	3	3	193	180	0.236539	0.0815611	0	0.0540153	0.113888	0.350694	0.182023	0.372949	0.140668	0.147043	9.70474	9.33256	0.15905	0.0270076	0.232291	0.277486	0.143856	9.51865	2.94905	5.78319	-0.97162	0.62477	1	FALSE	0.50653	2.9199	-2.5272	0.48564	1	FALSE	5.09161
40 DAP	Bra023233	A09	-	20430627	20433062	1344	0	0	0	0	0	0	0	0	0	1	114	122	0	0	0	0	0	0	0	0	0	0.0341351	3.99216	4.40519	0	0	0	0	0.0170675	4.19868	0	0	NA	NA	NA	NA	0	0.487003	#NAME?	1	1	FALSE	0
40 DAP	Bra032335	A09	-	22452429	22453271	843	40	80	81	138	301	299	14	13	18	30	21	27	2.62634	3.62236	4.1147	8.27644	12.6874	16.6322	0.707364	0.76903	0.937121	1.63265	1.17245	1.55432	3.12435	6.19557	14.6598	0.738197	1.28489	1.36338	56.1231	13.9397	2.0094	0.0022516	0.17372	FALSE	111.244	23.3634	2.2514	0.00082769	0.085729	FALSE	285.935
40 DAP	Bra032309	A09	-	22642880	22644994	2115	82	94	30	49	97	77	196	151	111	123	321	298	2.14596	1.69647	0.607424	1.17133	1.62965	1.70721	3.94719	3.56036	2.30337	2.66806	7.14327	6.8377	1.92122	0.889375	1.66843	3.75378	2.48571	6.99049	83.981	178.169	-1.0851	0.006177	0.39537	FALSE	40.1323	113.88	-1.5047	0.00062366	0.067121	FALSE	81.3513
40 DAP	Bra032293	A09	+	22779403	22786605	2136	849	1190	505	283	500	609	1249	1034	637	657	1678	1592	22.0001	21.2655	10.1244	6.6985	8.31769	13.3697	24.906	24.1405	13.0885	14.1112	36.9737	36.1698	21.6328	8.41147	10.8437	24.5233	13.5998	36.5718	965.723	1174.7	-0.2826	0.34754	1	FALSE	401.105	629.732	-0.65076	0.044616	1	FALSE	537.613
40 DAP	Bra024753	A09	+	23028555	23028863	309	35	88	199	290	418	259	52	28	131	139	64	48	6.26943	10.8706	27.5788	47.4495	48.0675	39.305	7.16783	4.51884	18.6065	20.6375	9.74819	7.53854	8.57001	37.5142	43.6863	5.84333	19.622	8.64336	57.0975	40.6604	0.4898	0.48258	1	FALSE	248.465	131.398	0.9191	0.0089324	0.53955	FALSE	309.96
40 DAP	Bra024533	A09	-	24553384	24554401	543	6	2	0	0	108	369	9	11	13	7	2061	2029	0.611603	0.140592	0	0	7.06737	31.8664	0.705968	1.01023	1.05074	0.591423	178.641	181.337	0.376097	0	19.4669	0.858099	0.82108	179.989	3.9797	10.4094	-1.3872	0.30736	1	FALSE	0	9.73088	#NAME?	0.0083618	0.51545	FALSE	248.545
Note: "Y1" and "Y2" are two replicates of yellow seed samples, and "B1" and "B2" are two replicated of brown seed samples. 20D, 30D and 40D indicated 20, 30 and 40 days after pollination (DAP). The DEGs from the SCA9-2 QTL region for seed coat color are marked with orange background.
[truncated: 15 more columns]

## Sheet: E
Table E: 55 DEGs located in the major QTL region SCA9-2 of A9 chromosome for seed color
Differentially expressed stage	Gene_id	chromosome	Strand	start	end	length	Transcription factor	SNP or Indel	PPI with different biosynthesis pathway genes	Involved in enriched GO or KEGG terms	Clustered with Genes from flavonoid biosynthesis pathway	qRT-PCR analysis	Y1_20D_readcount	Y2_20D_readcount	Y1_30D_readcount	Y2_30D_readcount	Y1_40D_readcount	Y2_40D_readcount	B1_20D_readcount	B2_20D_readcount	B1_30D_readcount	B2_30D_readcount	B1_40D_readcount	B2_40D_readcount	Y1_20D_fpkm	Y2_20D_fpkm	Y1_30D_fpkm	Y2_30D_fpkm	Y1_40D_fpkm	Y2_40D_fpkm	B1_20D_fpkm	B2_20D_fpkm	B1_30D_fpkm	B2_30D_fpkm	B1_40D_fpkm	B2_40D_fpkm	Y_20D_group_fpkm	Y_30D_group_fpkm	Y_40D_group_fpkm	B_20D_group_fpkm	B_30D_group_fpkm	B_40D_group_fpkm	Y_20D_readcount(Y_20DvsB_20D)	B_20D_readcount(Y_20DvsB_20D)	log2FoldChange(Y_20DvsB_20D)	pval(Y_20DvsB_20D)	padj(Y_20DvsB_20D)	significant(Y_20DvsB_20D)	Y_30D_readcount(Y_30DvsB_30D)
20 &30 &40 DAP	Bra023278	A09	-	20012218	20012715	402							29	316	268	808	3826	7395	987	761	2061	2677	15537	14957	3.99292	30.0048	28.5489	101.62	338.184	862.619	104.576	94.4031	225.01	305.508	1819.05	1805.6	16.9988	65.0843	600.401	99.4897	265.259	1812.33	155.21	897.542	-2.5318	2.42e-09	5.26e-07	DOWN	546.066
20 &30 &40 DAP	Bra023128	A09	+	21525169	21527725	1311		SNPs		GO:0003824(catalytic activity)			309	38	8	9	0	0	897	770	648	591	100	76	13.0459	1.10639	0.261317	0.347082	0	0	29.1429	29.2897	21.6932	20.6816	3.59005	2.81329	7.07615	0.3042	0	29.2163	21.1874	3.20167	176.102	858.654	-2.2857	2.3e-08	4.52e-06	DOWN	8.64206
20 &30 &40 DAP	Bra032383	A09	+	21890166	21891752	1587		SNPs		GO:0003824(catalytic activity)			0	0	1	0	0	13	39	34	42	74	104	107	0	0	0.0269839	0	0	0.384125	1.04672	1.06839	1.16151	2.13922	3.08432	3.27198	0	0.0134919	0.192063	1.05755	1.65036	3.17815	0	37.6187	#NAME?	7.1e-08	1.31e-05	DOWN	0.510411
20 &30 &40 DAP	Bra032367	A09	-	22115878	22116916	693		SNPs	TT19 (Flavonoid pathway)				0	0	0	0	0	0	27	29	18	21	86	69	0	0	0	0	0	0	1.65948	2.08686	1.13996	1.39023	5.84074	4.83192	0	0	0	1.87317	1.26509	5.33633	0	29.0364	#NAME?	2.64e-06	0.00038573	DOWN	0
20 &30 &40 DAP	Bra032295	A09	+	22753912	22759730	954		SNPs	KAT5 (Fatty acid degradation)				124	147	67	65	125	134	342	331	289	263	467	483	7.19435	5.88164	3.00751	3.44475	4.65582	6.58663	15.2693	17.3024	13.2954	12.6476	23.0394	24.5699	6.53799	3.22613	5.62122	16.2859	12.9715	23.8046	129.15	347.885	-1.4296	5.46e-05	0.0063992	DOWN	67.122
20 & 30 DAP	Bra028059	A09	+	18892053	18893675	690		SNPs					14	26	17	17	32	32	106	87	73	90	91	103	1.12305	1.43831	1.05507	1.24564	1.64792	2.17474	6.54334	6.28779	4.64328	5.98403	6.20719	7.24423	1.28068	1.15035	1.91133	6.41556	5.31365	6.72571	18.7553	99.2811	-2.4042	9.56e-06	0.0012712	DOWN	17.288
20 & 30 DAP	Bra028039	A09	-	19133850	19135998	1671	NAC	SNPs and Indel				qRT-PCR analysis	179	212	133	147	142	80	543	423	384	385	305	292	5.92919	4.84271	3.40844	4.44768	3.01958	2.24502	13.841	12.6238	10.0857	10.5702	8.59065	8.48029	5.38595	3.92806	2.6323	13.2324	10.328	8.53547	186.345	496.159	-1.4128	2.08e-05	0.0026474	DOWN	142.345
20 & 30 DAP	Bra027996	A09	-	19545707	19545976	270		SNPs			Subcluster2		24	49	28	8	8	9	363	234	222	170	13	10	4.92001	6.92726	4.44094	1.49802	1.05284	1.5631	57.2645	43.2195	36.0861	28.8859	2.26612	1.79738	5.92363	2.96948	1.30797	50.242	32.486	2.03175	34.1177	304.958	-3.16	2.39e-11	6.54e-09	DOWN	18.3437
20 & 30 DAP	Bra027995	A09	-	19569722	19573427	558		SNPs			Subcluster2	qRT-PCR analysis	44	101	53	6	16	17	825	682	500	413	10	12	4.36452	6.90902	4.06745	0.543637	1.01887	1.42864	62.9741	60.9506	39.3266	33.956	0.843468	1.04364	5.63677	2.30555	1.22375	61.9624	36.6413	0.943554	67.5058	775.379	-3.5218	1.16e-22	7.19e-20	DOWN	30.091
20 & 30 DAP	Bra027994	A09	-	19579621	19579890	270		SNPs			Subcluster2	qRT-PCR analysis	9	65	0	0	0	1	1132	790	670	508	28	19	1.845	9.18922	0	0	0	0.173677	178.577	145.912	108.909	86.3177	4.88087	3.41503	5.51711	0	0.0868386	162.244	97.6131	4.14795	33.4899	984.03	-4.8769	1.06e-30	9.34e-28	DOWN	0
20 & 30 DAP	Bra027990	A09	-	19614685	19617200	2010		SNPs	TT1 (Flavonoid pathway)	GO:0003824(catalytic activity)			11	17	4	6	17	27	95	66	66	65	74	44	0.302911	0.322836	0.0852207	0.15092	0.300529	0.629904	2.01312	1.63748	1.44111	1.4836	1.73276	1.06233	0.312874	0.11807	0.465217	1.8253	1.46236	1.39755	13.2145	82.4184	-2.6408	8.25e-06	0.0011101	DOWN	5.08082
20 & 30 DAP	Bra023282	A09	-	19954217	19954885	531					Subcluster2	qRT-PCR analysis	0	0	0	0	0	0	244	226	221	140	16	10	0	0	0	0	0	0	19.5721	21.2247	18.2662	12.0958	1.41817	0.913923	0	0	0	20.3984	15.181	1.16605	0	242.636	#NAME?	3.4e-33	3.46e-30	DOWN	0
20 & 30 DAP	Bra023269	A09	-	20058621	20058866	246		SNPs			Subcluster2	qRT-PCR analysis	40	59	65	48	50	20	487	352	199	191	66	63	9.00002	9.15474	11.3151	9.86503	7.22219	3.81243	84.3211	71.3568	35.5033	35.6204	12.6273	12.4282	9.07738	10.5901	5.51731	77.8389	35.5618	12.5278	46.8017	429.989	-3.1997	8.34e-17	3.6e-14	DOWN	57.4901
20 DAP	Bra028058	A09	+	18905660	18909369	1959		SNPs			Subcluster2		336	356	159	143	168	108	772	620	300	300	240	195	9.49343	6.93657	3.47571	3.69057	3.04726	2.58521	16.7852	15.7828	6.72106	7.02566	5.76606	4.83064	8.215	3.58314	2.81623	16.284	6.87336	5.29835	331.169	715.601	-1.1116	0.00035331	0.035192	DOWN	153.589
20 DAP	Bra027988	A09	+	19673577	19674003	360		SNPs	TT1 (Flavonoid pathway)			qRT-PCR analysis	226	300	164	162	455	676	647	523	265	312	1209	1212	34.7476	31.8088	19.5084	22.7512	44.91	88.0544	76.5499	72.4481	32.3068	39.7605	158.062	163.382	33.2782	21.1298	66.4822	74.499	36.0337	160.722	249.626	601.59	-1.269	8.48e-05	0.0096415	DOWN	165.765
20 DAP	Bra023223	A09	-	20520547	20523792	1443	C2H2 zinc finger	SNPs	TT16 & TT2 (Flavonoid pathway)		Subcluster2	qRT-PCR analysis	3	4	0	0	0	0	130	90	0	0	0	0	0.115073	0.105809	0	0	0	0	3.83725	3.11031	0	0	0	0	0.110441	0	0	3.47378	0	0	3.32148	112.61	-5.0834	4.4e-14	1.51e-11	DOWN	0
20 DAP	Bra023217	A09	+	20593293	20594547	855		SNPs		GO:0003824(catalytic activity)	Subcluster2		205	307	111	62	42	10	673	499	123	112	6	15	13.2711	13.7057	5.55953	3.66621	1.74549	0.548454	33.5268	29.1046	6.31378	6.00969	0.330284	0.851392	13.4884	4.61287	1.14697	31.3157	6.16174	0.590838	241.912	601.098	-1.3131	5.1e-05	0.0059956	DOWN	88.0605
20 DAP	Bra023198	A09	+	20826415	20833784	2826		SNPs			Subcluster2		106	78	22	27	33	10	335	265	86	67	32	30	2.07612	1.05354	0.333374	0.483041	0.414931	0.165934	5.04911	4.67629	1.3356	1.08768	0.532943	0.515173	1.56483	0.408207	0.290432	4.8627	1.21164	0.524058	89.2467	308.312	-1.7885	9.55e-07	0.00014941	DOWN	24.9053
20 DAP	Bra023178	A09	+	20955151	20958776	669				GO:0003824(catalytic activity)	Subcluster2		0	3	0	1	2	0	40	48	19	15	2	5	0	0.171169	0	0.0755729	0.106228	0	2.54669	3.57802	1.24646	1.02864	0.140704	0.3627	0.0855843	0.0377865	0.0531139	3.06236	1.13755	0.251702	1.33163	45.7769	-5.1034	3.98e-07	6.59e-05	DOWN	0.50653
20 DAP	Bra023172	A09	-	21023240	21026659	3114		SNPs			Subcluster2	qRT-PCR analysis	671	858	397	355	323	81	1638	1339	748	767	288	197	11.9268	10.5171	5.4595	5.76371	3.68568	1.21976	22.4046	21.4432	10.5423	11.3	4.35288	3.0701	11.222	5.6116	2.45272	21.9239	10.9211	3.71149	726.629	1531.22	-1.0754	0.00028169	0.028553	DOWN	382.451
20 DAP	Bra032362	A09	-	22159080	22159661	402	Tify	SNPs			Subcluster2		7	5	5	3	2	4	51	34	4	7	10	9	0.963808	0.474759	0.532629	0.377301	0.176782	0.466596	5.40364	4.21775	0.436701	0.798863	1.17078	1.08648	0.719283	0.454965	0.321689	4.81069	0.617782	1.12863	5.82665	43.4612	-2.899	0.00023377	0.024119	DOWN	4.07164
20 DAP	Bra032350	A09	-	22343886	22345304	393					Subcluster2		216	230	124	84	98	59	591	550	223	180	161	151	30.4214	22.339	13.5117	10.8063	8.86069	7.03989	64.0527	69.7907	24.9037	21.0126	19.2813	18.6461	26.3802	12.159	7.95029	66.9217	22.9581	18.9637	213.402	589.12	-1.465	6.94e-06	0.00095167	DOWN	105.839
20 DAP	Bra032345	A09	+	22404678	22404977	300		SNPs			Subcluster2		4655	8438	1795	172	22	12	19721	14482	903	581	10	4	858.849	1073.61	256.227	28.9867	2.60577	1.87571	2799.95	2407.33	132.104	88.8495	1.56885	0.647058	966.231	142.607	2.24074	2603.64	110.477	1.10795	6144.27	17537.2	-1.5131	1.33e-07	2.37e-05	DOWN	1003.31
30 & 40 DAP	Bra023279	A09	+	19994896	19996755	1050							0	0	0	0	0	0	0	0	76	75	101	104	0	0	0	0	0	0	0	0	3.17669	3.27697	4.52725	4.80671	0	0	0	0	3.22683	4.66698	0	0	NA	NA	NA	NA	0
30 & 40 DAP	Novel01524	A09	-	20010401	20011779	1298							3	9	6	3	3	2	25	40	122	136	569	578	0.127928	0.264665	0.197951	0.116853	0.082126	0.072254	0.820366	1.53678	4.12511	4.80689	20.6319	21.6101	0.196297	0.157402	0.07719	1.17858	4.466	21.121	5.54086	34.0901	-2.6212	0.0030907	0.22443	FALSE	4.58206
30 DAP	Bra028055	A09	+	18933043	18934471	1062		SNPs	ACC1 & ACC2 (Fatty acid biosynthesis)		Subcluster2		115	62	27	27	37	50	170	192	91	115	82	64	5.99366	2.22842	1.08873	1.28538	1.23797	2.20776	6.81816	9.0158	3.76069	4.96791	3.63406	2.92455	4.11104	1.18706	1.72287	7.91698	4.3643	3.27931	86.7826	187.976	-1.1151	0.0064921	0.41173	FALSE	27.4574
30 DAP	Bra023130	A09	+	21507995	21510828	1860		SNPs					15	30	5	1	12	5	30	55	31	31	56	59	0.446372	0.615655	0.115117	0.0271819	0.229246	0.126056	0.686991	1.47461	0.731475	0.764626	1.41703	1.53937	0.531013	0.0711492	0.177651	1.0808	0.74805	1.4782	21.0462	44.7438	-1.0881	0.17783	1	FALSE	3.05858
30 DAP	Bra023127	A09	-	21528019	21529209	1191		SNPs	ACC1 & ACC2 (Fatty acid biosynthesis)				106	145	78	105	148	207	243	249	234	275	247	237	4.92621	4.64714	2.80455	4.45728	4.41554	8.15014	8.69035	10.4259	8.62293	10.593	9.76085	9.65697	4.78667	3.63092	6.28284	9.55814	9.60799	9.70891	118.986	254.752	-1.0983	0.0031597	0.22836	FALSE	92.9977
30 DAP	Bra032370	A09	+	22098548	22098796	249		SNPs					1	0	2	0	1	0	37	11	35	38	0	1	0.22229	0	0.343963	0	0.142704	0	6.32914	2.20303	6.16907	7.00139	0	0.194897	0.111145	0.171981	0.0713518	4.26609	6.58523	0.0974484	0.515323	24.042	-5.5439	0.007436	0.4631	FALSE	1.02082
40 DAP	Bra028082	A09	-	18527112	18528241	936							4	2	0	1	3	7	4	7	3	3	193	180	0.236539	0.0815611	0	0.0540153	0.113888	0.350694	0.182023	0.372949	0.140668	0.147043	9.70474	9.33256	0.15905	0.0270076	0.232291	0.277486	0.143856	9.51865	2.94905	5.78319	-0.97162	0.62477	1	FALSE	0.50653
40 DAP	Bra023233	A09	-	20430627	20433062	1344							0	0	0	0	0	0	0	0	0	1	114	122	0	0	0	0	0	0	0	0	0	0.0341351	3.99216	4.40519	0	0	0	0	0.0170675	4.19868	0	0	NA	NA	NA	NA	0
40 DAP	Bra032309	A09	-	22642880	22644994	2115		SNPs					82	94	30	49	97	77	196	151	111	123	321	298	2.14596	1.69647	0.607424	1.17133	1.62965	1.70721	3.94719	3.56036	2.30337	2.66806	7.14327	6.8377	1.92122	0.889375	1.66843	3.75378	2.48571	6.99049	83.981	178.169	-1.0851	0.006177	0.39537	FALSE	40.1323
20 &30 &40 DAP	Bra028065	A09	-	18744634	18745715	849		SNPs	indirectly with TT1 (Flavonoid pathway)	GO:0003824(catalytic activity)		qRT-PCR analysis	298	366	151	176	210	144	4	0	5	1	1	0	19.428	16.4552	7.61641	10.4809	8.78913	7.95356	0.200676	0	0.258472	0.0540371	0.0554364	0	17.9416	9.04864	8.37134	0.100338	0.156254	0.0277182	316.025	1.94752	7.3423	1.36e-33	1.42e-30	UP	166.221
20 &30 &40 DAP	Novel01521	A09	-	18793021	18809857	2159						qRT-PCR analysis	154	222	107	111	105	102	0	0	1	1	0	2	8.84224	8.79033	4.75322	5.82154	3.87032	4.96169	0	0	0.0455275	0.0475908	0	0.100683	8.81628	5.28738	4.416	0	0.0465591	0.0503416	177.901	0	Inf	2.47e-26	1.86e-23	UP	110.839
20 &30 &40 DAP	Bra023195	A09	+	20842562	20844672	1092		SNPs				qRT-PCR analysis	137	165	80	112	215	215	1	0	0	0	0	0	6.94411	5.76754	3.13724	5.18546	6.996	9.23257	0.039005	0	0	0	0	0	6.35582	4.16135	8.11428	0.0195025	0	0	143.839	0.486879	8.2067	2.83e-21	1.66e-18	UP	97.5642
20 &30 &40 DAP	Bra032369	A09	+	22101247	22105356	1341		SNPs				qRT-PCR analysis	3111	4508	2563	2091	2762	2065	4	1	2	5	2	1	128.407	128.317	81.8466	78.8347	73.1862	72.2101	0.12705	0.0371877	0.0654564	0.171057	0.0701946	0.0361889	128.362	80.3407	72.6981	0.0821187	0.118257	0.0531918	3604.17	2.49547	10.496	5.18e-80	3.58e-76	UP	2367.34
20 &30 &40 DAP	Novel01419	A09	+	22235446	22236201	649							82	96	46	45	62	53	0	0	0	1	0	0	6.99339	5.64619	3.03525	3.50558	3.39454	3.82946	0	0	0	0.0706896	0	0	6.31979	3.27041	3.612	0	0.0353448	0	84.8687	0	Inf	4.91e-15	1.87e-12	UP	46.2728
20 & 30 DAP	Bra028018	A09	-	19299338	19307588	432							28	58	20	15	17	22	0	2	0	0	0	0	3.58751	5.12476	1.98256	1.7555	1.3983	2.38806	0	0.230873	0	0	0	0	4.35613	1.86903	1.89318	0.115437	0	0	40.1739	1.09591	5.1961	4.36e-06	0.00061732	UP	17.8062
20 & 30 DAP	Bra023151	A09	-	21220690	21224007	1890		SNPs				qRT-PCR analysis	804	629	539	370	203	11	146	140	173	150	51	32	23.5458	12.7033	12.2126	9.89765	3.81653	0.272921	3.29029	3.69397	4.01731	3.64107	1.27002	0.821661	18.1246	11.0551	2.04472	3.49213	3.82919	1.04584	693.519	147.798	2.2303	6.72e-06	0.00092582	UP	462.528
20 & 30 DAP	Bra032378	A09	+	22001303	22003711	2409		SNPs					271	266	144	146	155	126	96	93	43	38	35	42	6.2266	4.21477	2.5598	3.06414	2.28628	2.45268	1.69737	1.92519	0.783398	0.72368	0.683807	0.84609	5.22069	2.81197	2.36948	1.81128	0.753539	0.764949	257.724	97.7	1.3994	0.000198	0.020802	UP	147.453
20 & 30 DAP	Bra032297	A09	-	22749939	22751779	978		SNPs					764	870	534	621	1011	869	306	260	231	237	350	384	43.2387	33.9555	23.3821	32.103	36.7322	41.6666	13.3268	13.2575	10.3663	11.1176	16.8435	19.0545	38.5971	27.7425	39.1994	13.2921	10.7419	17.949	779.88	291.453	1.42	7.11e-06	0.00096739	UP	587.115
20 DAP	Bra023221	A09	+	20541254	20542223	288		SNPs					30	26	14	27	23	9	0	0	2	0	0	0	5.76564	3.44596	2.08169	4.73984	2.83772	1.4654	0	0	0.304781	0	0	0	4.6058	3.41077	2.15156	0	0.152391	0	27.0005	0	Inf	9.32e-06	0.0012431	UP	20.8221
20 DAP	Bra023188	A09	+	20887186	20888028	843		SNPs					141	127	50	56	51	26	29	33	18	19	14	10	9.25785	5.7505	2.53994	3.35856	2.14969	1.44628	1.46525	1.95215	0.937121	1.03401	0.781633	0.575674	7.50417	2.94925	1.79799	1.7087	0.985567	0.678654	129.033	32.2019	2.0025	2.67e-05	0.0033208	UP	53.8862
20 DAP	Novel01526	A09	-	21281883	21282618	601							32	43	14	15	28	38	0	0	0	0	0	0	2.94709	2.73101	0.99755	1.26185	1.65546	2.96494	0	0	0	0	0	0	2.83905	1.1297	2.3102	0	0	0	35.5771	0	Inf	2.56e-07	4.36e-05	UP	14.7437
20 DAP	Bra023133	A09	+	21471358	21471549	192							18	27	17	11	18	16	0	0	0	0	1	0	5.18907	5.36774	3.79165	2.89657	3.33124	3.90774	0	0	0	0	0.245133	0	5.27841	3.34411	3.61949	0	0	0.122566	21.2605	0	Inf	9.58e-05	0.010862	UP	14.2488
20 DAP	Bra032392	A09	-	21787755	21800161	5490		SNPs		GO:0003824(catalytic activity)			1069	1139	500	565	653	431	533	453	360	431	403	414	10.7776	7.91919	3.90013	5.20317	4.22644	3.68139	4.13521	4.11484	2.87793	3.60168	3.4549	3.65959	9.34841	4.55165	3.95392	4.12503	3.23981	3.55724	1056.46	507.729	1.0571	0.00051469	0.048211	UP	541.395
20 DAP	Bra032387	A09	+	21834821	21835527	276							22	14	19	10	3	2	0	0	0	0	0	0	4.41197	1.93619	2.94799	1.83182	0.38623	0.339803	0	0	0	0	0	0	3.17408	2.3899	0.363017	0	0	0	17.5514	0	Inf	0.00053333	0.049554	UP	14.7631
20 DAP	Novel01529	A09	-	22394161	22400036	1121							72	72	10	2	3	13	0	0	0	0	0	0	3.55505	2.45164	0.382011	0.0902021	0.0950933	0.543807	0	0	0	0	0	0	3.00334	0.236106	0.31945	0	0	0	69.0624	0	Inf	1.07e-12	3.22e-10	UP	6.11717
20 DAP	Bra032296	A09	-	22752607	22753651	393							254	309	110	86	153	112	108	103	48	49	175	163	35.7734	30.012	11.9862	11.0636	13.8335	13.3639	11.7051	13.0699	5.36043	5.7201	20.9579	20.1279	32.8927	11.5249	13.5987	12.3875	5.54026	20.5429	268.05	109.022	1.2979	0.00040998	0.039611	UP	99.7068
20 & 40 DAP	Bra028035	A09	+	19195427	19196380	954		SNPs					26	34	15	14	28	45	0	0	0	0	0	0	1.50849	1.36038	0.673324	0.741945	1.0429	2.21193	0	0	0	0	0	0	1.43444	0.707635	1.62741	0	0	0	28.4902	0	Inf	4.64e-06	0.00065158	UP	14.7476
30 DAP	Bra023296	A09	+	19832530	19834540	1176		SNPs					575	462	132	108	64	9	317	332	34	18	2	0	27.0632	14.9956	4.80671	4.64311	1.93378	0.358874	11.4814	14.0786	1.26889	0.702207	0.0800434	0	21.0294	4.72491	1.14633	12.78	0.985546	0.0400217	501.382	336.261	0.57633	0.089536	1	FALSE	122.079
30 DAP	Bra023202	A09	+	20769553	20773184	2184		SNPs					208	89	36	21	23	23	54	63	1	2	18	19	5.27144	1.55549	0.70588	0.486137	0.374205	0.493835	1.05313	1.43852	0.0200955	0.0420124	0.387902	0.422187	3.41346	0.596009	0.43402	1.24583	0.0310539	0.405045	146.692	60.8125	1.2704	0.2163	1	FALSE	29.0119
40 DAP	Bra032335	A09	-	22452429	22453271	843		SNPs					40	80	81	138	301	299	14	13	18	30	21	27	2.62634	3.62236	4.1147	8.27644	12.6874	16.6322	0.707364	0.76903	0.937121	1.63265	1.17245	1.55432	3.12435	6.19557	14.6598	0.738197	1.28489	1.36338	56.1231	13.9397	2.0094	0.0022516	0.17372	FALSE	111.244
20 & 30 DAP	Bra023137	A09	+	21445209	21448720	1803		SNPs		GO:0003824(catalytic activity)	Subcluster2		1010	1150	760	808	569	252	3119	2362	277	339	193	167	31.0059	24.3462	18.0509	22.6573	11.2137	6.55408	73.6821	65.3299	6.74271	8.62589	5.03807	4.49495	27.676	20.3541	8.88391	69.506	7.6843	4.76651	1030.94	2812.84	-1.4481	6.09e-07	9.79e-05	DOWN	797.189
20 & 40 DAP	Bra028006	A09	-	19468732	19470171	1440		SNPs	TT1 & TT2 (Flavonoid pathway)			qRT-PCR analysis	114	186	184	473	2285	1313	574	446	285	256	143	135	4.38188	4.93037	5.47188	16.607	56.3843	42.7572	16.9782	15.4454	8.68627	8.15601	4.67386	4.54962	4.65613	11.0394	49.5707	16.2118	8.42114	4.61174	141.308	523.856	-1.8903	3.17e-08	6.09e-06	DOWN	333.504
Note: "Y1" and "Y2" are two replicates of yellow seed samples, and "B1" and "B2" are two replicates of brown seed samples. 20D, 30D and 40D indicated 20, 30 and 40 days after pollination (DAP), respectively. The up-regulated DEGs are marked with red background and down-regulated DEGs are marked with green background
[truncated: 21 more columns]

## Sheet: F
Table F: The primer sequences for qRT-PCR analysis of selected genes
Gene name	Gene-id	Forward primer	Reverse primer
BrActin7	Bra028615	TGGGTTTGCTGGTGACGAT	TGCCTAGGACGACCAACAATACT
BrTT1	Bra028067	TCGCTACAACAATCTTCAGATGCACA	TCCTGCACCCTTCAACGCAGC
BrTT3	Bra027457	TAGCCGAGAAAGCAGCTTGG	GAGAGCGCGGTAATAAGGCT
BrPAL	Bra006985	GTGAGACTGAGAAGAACGCAGT	CGGATAAGACCGACATTCCT
BrTT5	Bra007142	TCCATCCTCTTCGCTCTCTC	AGGAGACACACCGTTCTTTCC
BrTT6	Bra036828	AGCAACCGTGTATCCGCTTA	TTGGCAGCTTCCTTGTGGTC
BrTTG2	Bra023112	CAGTTGCTTCAAGGCCTTCAT	GGAGACAAGCTTTGCTTTAGGTT
BrTTG1	Bra009770	GAGCACTCCACCATCATCTAC	TCAGAATCGTGGCCATACAC
BrC4H	Bra022802	CTCGTACCACACATGAACCTCA	TTCTACGTCCAACACCAAACGG
BrTT10	Bra037510	TCCTGGTTTCTTGTATCCTTGC	CCATCGGCGGCAACCACGGTGAG
BrAHA10	Bra016610	ACCCATTGCCATGCCCACTGT	GCTCGGCCTGCAAGCAACAA
BrTT8	Bra037887	GCGAGTACCGAGATGGTTTATT	CCTCTCACTTTCGCCCTTATC
BrTT2	Bra035532	CGTCCAAAGGCGATTAGGTT	GAAGGAGAACCAGCTTGA
BrTT19	Bra023602	TTCTTCGTCAGCCATTTGGT	CCTAACCTGGGCTTGATGAC
Br4CL	Bra030429	ATCATGCTGTGTGGGCTTAG	GGAGCAACCGTGACTTTACA
BrCOMT1	Bra003009	GGACTGACCTGAGATTCAACAA	TCAACCAAGGAGACCAAACC
BrTT18	Bra019350,Bra013652	GGCTTAGAGCCTGACCGTCT	TTACATCGGTGTGAGCTTCC
BrTT4	Bra023441,Bra020688,Bra008792,Bra006224	TGGATGAGATCAGAAAGGC	GGTGATGCGGAAGTAGTAG
BrBAN	Bra031403,Bra021318	CCTCCGAGCAGTTTATCTCTCTC	CAAATGTAGCGACCAGAAGCTG
BrTT16	Bra029365,Bra026507,Bra013028	TGCTCACATCGGTCTCATCGTCT	GCTCGTGTGGAGGAATGGAGGC
	Bra023172	GACAGCATACGATGGTCAGAAG	CCGGTTGATGGTGAACGTATAG
	Bra028039	CTGGACCCTGGTGAATTTAGAG	AGCAGAAGTTCCCTGAAGAATAG
	Bra028006	GGGATCGAGTCTCTGGATCTAT	GCTCATCTTGATTCCGCATTTC
	Bra027988	GCGGGTTATGGTGTTCTTCT	CATAAGGACAGAGCCAGTCAAA
	Bra023282	CGCAGTAGGTAACAGAGGATTAG	CACATTCCGGGCAGATACTT
	Bra023269	CTCTCATTGCCATCTCCTACAC	TAGTGACGACTCCGTTTGTTG
	Bra023223	GCTGACATCAACGATCCTTCT	GACCCTGAAGGTTTCCCTTATC
	Bra028065	GATTCCCGGGCAGTTCTATC	GCCTCCTTTATCCTCTATGCTC
	Novel01521	AGAACTTGGCGTCTAGCAATAA	CCTCTACCATCTGCTCTTTGTC
	Bra023195	GCACACCTTCCTTGTTACTATCT	CTGGTGCTTCTACCTCTTCTTC
	Bra023151	GGAGATGGATACGATGGGAAAG	AGTCACATAGTCCCACCAAAC
	Bra032369	CAAGGCAAACCACCAGTATTTC	CGCTTAACGTCAGTAGGATCTC
	Bra027994,Bra027995	GAGGCCTCGAAAGACCAATTA	AGCGGATCTCACGTTGTTT

## Sheet: G
Table G: CAPS markers developed based on SNPs located in the target region of SCA9-2
CAPS markers	Chromosome	Position	Reference	Alternative	Mutated restriction endonuclease cleavage sites	Primer-F(5'-3')	Primer-R(5'-3')	PCR products (bp)	Predicted enzyme digestion result
									Wild type (bp)	Mutant (bp)
181HinfI	A9	18140382	A	C	HinfI	GGAGGTGACTCGAGCGTTTG	ATCGTTGGGTGAGAAAACCA	353	288 + 65	353
185XbaI	A9	18338086	G	T	XbaI	TGCCATCGATGAGTCCGTCA	GCCTTTGCTACACTTTCCTCCC	506	506	196 + 310
191BamHI	A9	19134693	A	C	BamHI	TGTTCTCAGGGGTCTGGTCC	ACGTCCAGCCATACAACATTCC	363	249 + 114	363
195HinfI	A9	19469107	T	C	HinfI	CCGGACTCCCTGAGATCTCGTT	AGGGAATCGAGTCTCTGGATCTAT	201	102 + 99	201
200TaqI	A9	20040904	T	C	TaqI	AGTGAGCTTCATGTTGGTAAGGC	TGACCTGATGAAGCAGTGTGAC	502	502	275 + 227
206TaqI	A9	20552701	G	A	TaqI	AGACCCTTCGATACCAAGCAGT	GAAGCATCGACAAGTATTCAGT	182	182	67 + 115
210SacI	A9	21024595	G	C	SacI	GTAAACGATGGGAGGCTCCAG	TCTGCCTTGTGGTTGAAGAAGT	521	313 + 208	521

## Sheet: H(Former G)
Table H: GO enrichment analysis of the DEGs between the yellow and brown seed samples (corrected P-Value < 0.05)
GO_accession	Description	Term_type	Corrected_pValue	DEG_item	DEG_list	Bg_item	Bg_list	Up	Up_Gene_names	Down	Down_Gene_names
Y-20 DAP vs B-20 DAP
GO:0009699	phenylpropanoid biosynthetic process	biological_process	1.09e-08	9	239	29	27632	5	Bra006743,Bra008817,Bra017193,Bra038645,Bra007006	4	Bra003126,Bra037887,Bra016610,Bra003361
GO:0009698	phenylpropanoid metabolic process	biological_process	1.09e-08	11	239	59	27632	7	Bra006743,Bra037510,Bra038645,Bra007006,Bra017193,Bra009290,Bra008817	4	Bra037887,Bra003126,Bra016610,Bra003361
GO:0044550	secondary metabolite biosynthetic process	biological_process	3.87e-07	9	239	45	27632	5	Bra017193,Bra038645,Bra007006,Bra008817,Bra006743	4	Bra016610,Bra003361,Bra037887,Bra003126
GO:0019748	secondary metabolic process	biological_process	1.06e-06	11	239	94	27632	7	Bra006743,Bra008817,Bra009290,Bra017193,Bra007006,Bra038645,Bra037510	4	Bra003126,Bra037887,Bra016610,Bra003361
GO:0010345	suberin biosynthetic process	biological_process	0.00026623	4	239	7	27632	4	Bra007006,Bra017193,Bra006743,Bra008817	0
GO:0046189	phenol-containing compound biosynthetic process	biological_process	0.0004582	4	239	8	27632	1	Bra038645	3	Bra016610,Bra003361,Bra037887
GO:0010023	proanthocyanidin biosynthetic process	biological_process	0.0006625	3	239	3	27632	0		3	Bra037887,Bra016610,Bra003361
GO:0018958	phenol-containing compound metabolic process	biological_process	0.010726	4	239	17	27632	1	Bra038645	3	Bra037887,Bra016610,Bra003361
GO:0009812	flavonoid metabolic process	biological_process	0.011677	5	239	37	27632	1	Bra037902	4	Bra007142,Bra009101,Bra037887,Bra007145
GO:0055114	oxidation-reduction process	biological_process	0.038475	37	239	2176	27632	18	Bra037510,Bra029361,Bra004343,Bra005346,Bra024619,Bra031070,Bra031798,Bra009290,Bra032808,Bra013024,Bra039775,Bra004923,Bra006743,Novel00205,Bra020345,Bra019734,Bra026242,Bra005677	19	Bra009221,Bra024102,Bra036701,Bra020724,Bra023639,Bra024558,Bra037921,Bra013652,Bra002357,Bra036828,Bra035384,Bra026058,Bra004714,Bra003248,Bra026967,Bra025939,Bra032474,Bra019350,Bra003255
GO:0009813	flavonoid biosynthetic process	biological_process	0.046809	4	239	28	27632	0		4	Bra009101,Bra007142,Bra007145,Bra037887
GO:0005576	extracellular region	cellular_component	0.022818	17	239	621	27632	7	Bra031161,Bra037510,Bra013367,Bra005346,Bra004343,Bra020131,Bra009290	10	Bra023639,Bra030358,Bra020560,Bra009221,Bra014975,Bra024102,Bra029971,Bra032474,Bra021496,Bra002357
GO:0003824	catalytic activity	molecular_function	0.010726	130	239	11297	27632	59	Bra019734,Bra020131,Bra003062,Bra038645,Bra017193,Bra039775,Novel00205,Bra039205,Novel00031,Novel01429,Bra032392,Bra025527,Bra014057,Bra007812,Bra037017,Bra033331,Bra024787,Bra027700,Bra028065,Bra024632,Bra031798,Bra008817,Bra001440,Bra005677,Bra032284,Bra032162,Bra006743,Bra024755,Bra017137,Bra037510,Bra031161,Bra008151,Bra024619,Bra039767,Bra007006,Bra020345,Bra025579,Bra002234,Bra031620,Bra009…	71	Bra025939,Bra021496,Bra001441,Bra003126,Bra032474,Bra001665,Bra014891,Bra037883,Bra032383,Bra017350,Bra036701,Bra016610,Bra027457,Bra032803,Bra023217,Bra027990,Bra037921,Bra029874,Bra023639,Bra003834,Bra004714,Bra038745,Bra018643,Bra026967,Bra036828,Bra008924,Bra012420,Bra026058,Bra024622,Bra008792,Bra009101,Bra030656,Bra006224,Bra003255,Bra028826,Bra000628,Bra024678,Bra003248,Bra024609,Bra013652…
GO:0045430	chalcone isomerase activity	molecular_function	0.042063	3	239	10	27632	0		3	Bra007142,Bra009101,Bra007145
GO:0016491	oxidoreductase activity	molecular_function	0.043505	35	239	2037	27632	17	Bra019734,Bra020345,Bra005677,Bra039775,Bra013024,Bra004923,Novel00205,Bra006743,Bra032808,Bra009290,Bra029361,Bra037510,Bra004343,Bra005346,Bra031070,Bra031798,Bra024619	18	Bra025939,Bra032474,Bra019350,Bra003255,Bra004714,Bra026967,Bra003248,Bra002357,Bra036828,Bra013652,Bra026058,Bra009221,Bra036701,Bra024102,Bra023639,Bra020724,Bra037921,Bra024558
Y-30 DAP vs B-30 DAP
None
Y-40 DAP vs B-40 DAP
None
Note: "Y" and "B" indicates yellow and brown seed samples. GO terms with corrected P-value < 0.05 are significantly enriched in the DEGs. DEG_item = Number of DEGs with GO annotation. DEG_list = Number of all reference genes with GO annotation. Bg_item = Number of background genes related to this GO. Bg_list = Number of all the background genes with GO annotation. Up = Number of up-regulated DEGs…

## Sheet: I(Former H)
Table I: KEGG enrichment analysis of DEGs between yellow and brown seed samples (corrected P-Value < 0.05)
	Pathway	Database	ID	Input DEGs number	Background genes number	Corrected p-value	Input DEGs	KEGG_ID/KO	Entrez_ID	Hyperlink
Y-20 DAP vs B-20 DAP
Down-regulated	Flavonoid biosynthesis	KEGG PATHWAY	ath00941	10	21	1.36002e-10	Bra007145|Bra006224|Bra007142|Bra013652|Bra023441|Bra031403|Bra008792|Bra027457|Bra036828|Bra019350	ath:AT3G55120|ath:AT5G13930|ath:AT3G55120|ath:AT4G22880|ath:AT5G13930|ath:AT1G61720|ath:AT5G13930|ath:AT5G42800|ath:AT3G51240|ath:AT4G22880|	824678|831241|824678|828387|831241|842469|831241|834291|824287|828387|	http://www.genome.jp/kegg-bin/show_pathway?ath00941/ath:AT1G61720%09red/ath:AT4G22880%09red/ath:AT3G51240%09red/ath:AT3G55120%09red/ath:AT5G42800%09red/ath:AT5G13930%09red
Up-regulated	Cutin, suberine and wax biosynthesis	KEGG PATHWAY	ath00073	7	23	9.31893e-08	Bra029361|Bra013024|Bra028482|Bra025527|Bra006743|Bra020345|Novel00205	ath:AT5G23190|ath:AT5G23190|ath:AT5G41040|ath:AT5G41040|ath:AT5G58860|ath:AT5G58860|ath:AT5G58860|	832383|832383|834106|834106|836003|836003|836003|	http://www.genome.jp/kegg-bin/show_pathway?ath00073/ath:AT5G58860%09red/ath:AT5G23190%09red/ath:AT5G41040%09red
Up-regulated	Fatty acid degradation	KEGG PATHWAY	ath00071	4	40	0.00656088	Bra027700|Bra024619|Bra039775|Bra032284	ath:AT1G64400|ath:AT1G23800|ath:AT3G48000|ath:AT1G49430|	842748|838991|823955|841367|	http://www.genome.jp/kegg-bin/show_pathway?ath00071/ath:AT1G64400%09red/ath:AT1G23800%09red/ath:AT3G48000%09red/ath:AT1G49430%09red
Up-regulated	Glycerolipid metabolism	KEGG PATHWAY	ath00561	4	52	0.0110012	Bra024619|Bra039775|Bra037338|Bra017137	ath:AT1G23800|ath:AT3G48000|ath:AT4G00400|ath:AT2G38110|	838991|823955|828140|818389|	http://www.genome.jp/kegg-bin/show_pathway?ath00561/ath:AT2G38110%09red/ath:AT1G23800%09red/ath:AT3G48000%09red/ath:AT4G00400%09red
Up-regulated	Fatty acid biosynthesis	KEGG PATHWAY	ath00061	3	40	0.0390415	Bra027700|Bra032808|Bra032284	ath:AT1G64400|ath:AT1G24360|ath:AT1G49430|	842748|839053|841367|	http://www.genome.jp/kegg-bin/show_pathway?ath00061/ath:AT1G64400%09red/ath:AT1G24360%09red/ath:AT1G49430%09red
Y-30 DAP vs B-30 DAP
Down-regulated	Flavonoid biosynthesis	KEGG PATHWAY	ath00941	8	21	2.53638e-07	Bra007142|Bra013652|Bra023441|Bra031403|Bra008792|Bra027457|Bra019350|Bra009312	ath:AT3G55120|ath:AT4G22880|ath:AT5G13930|ath:AT1G61720|ath:AT5G13930|ath:AT5G42800|ath:AT4G22880|ath:AT5G07990|	824678|828387|831241|842469|831241|834291|828387|830693|	http://www.genome.jp/kegg-bin/show_pathway?ath00941/ath:AT1G61720%09red/ath:AT4G22880%09red/ath:AT3G55120%09red/ath:AT5G42800%09red/ath:AT5G13930%09red/ath:AT5G07990%09red
Y-40 DAP vs B-40 DAP
Down-regulated	Flavonoid biosynthesis	KEGG PATHWAY	ath00941	3	21	0.00501285	Bra013652|Bra008792|Bra027457	ath:AT4G22880|ath:AT5G13930|ath:AT5G42800|	828387|831241|834291|	http://www.genome.jp/kegg-bin/show_pathway?ath00941/ath:AT5G42800%09red/ath:AT4G22880%09red/ath:AT5G13930%09red
Note: "Y" and "B" indicates yellow and brown seed. Corrected P-Value = Pathway with corrected P-value < 0.05 are significantly enriched in DEGs. Input = DEGs with pathway annotation. Background = All reference genes with pathway annotation. KEGG_ID/KO = The KEGG_ID or KO number of the enriched DEGs. Entrez_ID = The NCBI-GeneID of the enriched DEGs. Hyperlink = The URLs.

## Sheet: J(Former I)
Table J: 139 DEGs involved in significantly enriched GO terms and KEGG pathways
Gene_id	chromosome	Strand	start	end	length	Y1_20D_readcount	Y2_20D_readcount	Y1_30D_readcount	Y2_30D_readcount	Y1_40D_readcount	Y2_40D_readcount	B1_20D_readcount	B2_20D_readcount	B1_30D_readcount	B2_30D_readcount	B1_40D_readcount	B2_40D_readcount	Y1_20D_fpkm	Y2_20D_fpkm	Y1_30D_fpkm	Y2_30D_fpkm	Y1_40D_fpkm	Y2_40D_fpkm	B1_20D_fpkm	B2_20D_fpkm	B1_30D_fpkm	B2_30D_fpkm	B1_40D_fpkm	B2_40D_fpkm	Y_20D_group_fpkm	Y_30D_group_fpkm	Y_40D_group_fpkm	B_20D_group_fpkm	B_30D_group_fpkm	B_40D_group_fpkm	Y_20D_readcount(Y_20DvsB_20D)	B_20D_readcount(Y_20DvsB_20D)	log2FoldChange(Y_20DvsB_20D)	pval(Y_20DvsB_20D)	padj(Y_20DvsB_20D)	significant(Y_20DvsB_20D)	Y_30D_readcount(Y_30DvsB_30D)	B_30D_readcount(Y_30DvsB_30D)	log2FoldChange(Y_30DvsB_30D)	pval(Y_30DvsB_30D)	padj(Y_30DvsB_30D)	significant(Y_30DvsB_30D)	Y_40D_readcount(Y_40DvsB_40D)	B_40D_readcount(Y_40DvsB_40D)
Bra013367	A01	-	5233989	5236109	1056	56	59	14	24	24	28	1	1	11	18	14	7	2.93523	2.13264	0.567734	1.14905	0.807572	1.24337	0.0403347	0.0472241	0.457172	0.782003	0.623974	0.321691	2.53394	0.858393	1.02547	0.0437794	0.619588	0.472832	55.0469	1.03483	5.7332	7.85e-09	1.59e-06	UP	19.3025	14.1153	0.45152	0.58912	1	FALSE	25.1184	11.0508
Bra013652	A01	-	6875692	6877113	1077	9	16	5	7	3	0	4955	4694	3616	3357	395	311	0.462536	0.567066	0.198809	0.328605	0.0989782	0	195.961	217.348	147.355	143	17.2617	14.0136	0.514801	0.263707	0.0494891	206.655	145.177	15.6376	11.7399	4984.58	-8.7299	1.33e-92	1.53e-88	DOWN	6.09776	3393.32	-9.1202	1.68e-94	7.94e-91	DOWN	1.18798	372.774
Bra039767	A01	-	8762006	8773698	1806	123	245	140	166	337	412	0	0	0	0	6	9	3.76969	5.17818	3.31964	4.64711	6.6305	10.6976	0	0	0	0	0.156364	0.24184	4.47394	3.98337	8.66405	0	0	0.199102	172.135	0	Inf	7.98e-12	2.32e-09	UP	155.542	0	Inf	6.36e-27	6.57e-24	UP	363.206	7.95979
Bra039775	A01	+	8899744	8901394	555	1086	1168	472	359	501	613	0	4	0	1	2	1	108.307	80.3302	36.4192	32.7035	32.0759	51.7934	0	0.359414	0	0.0826622	0.169605	0.0874402	94.3185	34.5613	41.9346	0.179707	0.0413311	0.128523	1078.09	2.19181	8.9421	1.88e-64	1.09e-60	UP	422.758	0.487003	9.7617	3.95e-36	6.53e-33	UP	540.239	1.57869
Novel00031	A01	+	9317008	9318706	1154	221	286	157	201	345	724	3	15	24	10	45	71	11.54	10.2989	6.34271	9.58699	11.565	32.0287	0.120547	0.705688	0.993702	0.432807	1.99806	3.25055	10.9194	7.96485	21.7969	0.413118	0.713254	2.62431	240.835	9.67993	4.6369	1.25e-20	6.75e-18	UP	181.947	16.5412	3.4594	3.53e-14	1.39e-11	UP	540.365	61.5789
Bra026242	A01	+	10448755	10450061	1143	67	66	15	95	12	2	8	4	122	90	14	13	3.24449	2.20408	0.561987	4.20213	0.373052	0.0820522	0.298117	0.174518	4.68451	3.6124	0.57648	0.551952	2.72429	2.38206	0.227552	0.236318	4.14846	0.564216	63.8226	6.08684	3.3903	2.51e-06	0.00036816	UP	55.7765	103.159	-0.88713	0.27965	1	FALSE	5.86724	14.2746
Bra038493	A01	+	10884272	10885348	1077	125	205	45	537	409	697	10	9	316	421	307	248	6.42411	7.26553	1.78928	25.2087	13.494	30.3476	0.395482	0.41673	12.8772	17.9336	13.4161	11.1748	6.84482	13.499	21.9208	0.406106	15.4054	12.2954	155.41	9.80037	3.9871	1.56e-12	4.65e-10	UP	294.975	358.698	-0.28218	0.81358	1	FALSE	550.652	293.103
Bra029971	A01	+	15414971	15415693	240	19	14	7	11	13	255	1484	1404	1069	771	248	179	4.38188	2.22662	1.24902	2.31725	1.92471	49.8237	263.369	291.732	195.487	147.382	48.6343	36.1948	3.30425	1.78313	25.8742	277.55	171.434	42.4146	16.0054	1491.85	-6.5424	7.69e-58	2.95e-54	DOWN	9.14471	895.331	-6.6133	5.88e-26	5.71e-23	DOWN	147.352	225.309
Bra031403	A01	-	17753579	17755044	1017	2	6	0	2	6	6	6170	5448	2683	2297	11	36	0.10885	0.225195	0	0.0994263	0.209635	0.276654	258.408	267.143	115.785	103.619	0.509066	1.71785	0.167023	0.0497132	0.243145	262.776	109.702	1.11346	3.69391	5989.29	-10.663	4.72e-108	1.63e-103	DOWN	1.01306	2423.38	-11.224	1.21e-94	6.64e-91	DOWN	5.72193	25.07
Bra021496	A01	-	24955430	24955984	555	74	60	11	17	31	3	828	674	401	362	13	10	7.38001	4.12655	0.848752	1.54863	1.98474	0.253475	63.5448	60.5612	31.7104	29.9237	1.10243	0.874402	5.75328	1.19869	1.11911	62.053	30.8171	0.988419	64.7666	772.456	-3.5761	1.17e-23	7.65e-21	DOWN	14.2255	371.3	-4.706	3.29e-28	3.63e-25	DOWN	13.9488	12.142
Bra038745	A01	-	26326475	26328596	1335	43	75	21	20	9	23	258	174	39	36	10	12	1.78281	2.14442	0.673626	0.757427	0.23955	0.807892	8.23154	6.49973	1.28214	1.23715	0.352551	0.436219	1.96361	0.715527	0.523721	7.36564	1.25964	0.394385	55.4497	220.959	-1.9945	9.86e-07	0.00015285	DOWN	20.8492	36.4977	-0.80781	0.19793	1	FALSE	16.3902	11.6545
Bra028482	A02	+	612666	614172	1332	564	1112	915	3063	681	414	18	16	4363	3922	358	196	23.4365	31.8662	29.417	116.261	18.1667	14.5748	0.575587	0.599023	143.758	135.084	12.6497	7.14095	27.6513	72.8391	16.3708	0.587305	139.421	9.89534	784.234	17.5311	5.4833	1.84e-09	4.08e-07	UP	2018.53	4031.74	-0.9981	0.06376	1	FALSE	500.543	291.72
Bra028826	A02	+	1862693	1865080	1050	0	0	0	0	0	0	41	16	5	4	0	0	0	0	0	0	0	0	1.66317	0.759903	0.208993	0.174772	0	0	0	0	0	1.21154	0.191882	0	0	28.7293	#NAME?	0.0001336	0.014614	DOWN	0	4.3795	#NAME?	0.13771	1	FALSE	0	0
Bra023441	A02	+	3390141	3391592	1185	410	2019	733	771	127	12	17823	14616	5365	4953	29	31	19.1507	65.035	26.4891	32.8949	3.8082	0.474864	640.627	615.089	198.702	191.756	1.15181	1.26954	42.0928	29.692	2.14153	627.858	195.229	1.21068	1107.47	16686.5	-3.9133	7.39e-35	8.51e-32	DOWN	764.666	5021.11	-2.7151	1.23e-20	7.8e-18	DOWN	56.9831	31.7562
Bra023639	A02	-	4329859	4331414	933	306	918	820	536	375	44	2088	1600	1193	1030	13	6	18.1534	37.5569	37.6368	29.0453	14.2818	2.21145	95.3216	85.5196	56.119	50.6472	0.655789	0.312086	27.8552	33.3411	8.24664	90.4206	53.3831	0.483937	565.168	1893.33	-1.7442	9.65e-07	0.00015018	DOWN	690.037	1081.77	-0.64864	0.023032	1	FALSE	173.035	9.99286
Bra020131	A02	-	5187183	5189484	1605	244	376	26	198	20	16	0	2	43	59	5	2	8.4146	8.94215	0.693712	6.2371	0.442781	0.467468	0	0.0621416	1.17583	1.68646	0.146621	0.0604727	8.67837	3.4654	0.455124	0.0310708	1.43115	0.103547	292.637	1.09591	8.0608	1.08e-30	9.34e-28	UP	113.564	49.644	1.1938	0.47919	1	FALSE	16.8425	3.67809
Novel00205	A02	+	6325218	6326998	1254	149	384	115	326	221	65	17	4	615	493	43	51	6.57669	11.6886	3.92718	13.1435	6.26223	2.43065	0.577423	0.159071	21.5243	18.0364	1.61389	1.97368	9.13265	8.53536	4.34644	0.368247	19.7803	1.79378	247.232	10.4688	4.5617	0.00037616	0.037147	UP	223.826	539.165	-1.2683	0.0072962	0.4681	FALSE	123.763	49.7918
Bra020345	A02	+	6327841	6328146	306	49	93	26	77	52	21	2	5	131	92	20	12	8.86325	11.6009	3.63859	12.7222	6.03832	3.21814	0.278388	0.814847	18.7889	13.7932	3.07618	1.90311	10.2321	8.18038	4.62823	0.546618	16.2911	2.48964	66.5314	3.71352	4.1632	5.17e-07	8.43e-05	UP	52.2735	108.509	-1.0537	0.075742	1	FALSE	32.3025	16.8615
Bra008151	A02	-	13441090	13442650	1104	75	227	61	218	33	7	0	0	118	116	7	0	3.7602	7.84849	2.36615	9.98343	1.06213	0.297328	0	0	4.69098	4.82047	0.298423	0	5.80434	6.17479	0.679731	0	4.75572	0.149211	139.409	0	Inf	2.25e-05	0.0028635	UP	141.559	113.875	0.31394	0.73448	1	FALSE	16.9714	3.64493
Bra008398	A02	+	15338486	15341322	786	70	77	56	48	46	29	12	19	15	13	3	6	4.9294	3.73936	3.05103	3.08753	2.07955	1.73014	0.650281	1.20548	0.837567	0.758789	0.179639	0.370453	4.33438	3.06928	1.90485	0.927879	0.798178	0.275046	70.2512	16.2537	2.1118	0.00038131	0.037442	UP	52.8964	13.6255	1.9569	0.0012749	0.12105	FALSE	34.3879	4.78582
Bra026515	A02	+	19844249	19849401	3609	8	7	7	7	6	7	47	50	18	12	6	2	0.122694	0.0740356	0.08306	0.0980626	0.0590743	0.0909532	0.554694	0.690893	0.218895	0.152544	0.0782469	0.0268935	0.0983645	0.0905613	0.0750137	0.622793	0.18572	0.0525702	7.22973	50.281	-2.798	0.00014827	0.016065	DOWN	7.11859	14.5974	-1.036	0.30504	1	FALSE	6.27959	4.19879
Bra026570	A02	-	20334999	20336007	690	47	106	187	714	1433	111	387	312	328	430	163	160	3.77022	5.86389	11.6058	52.3168	73.7957	7.54363	23.8894	22.5493	20.8629	28.5903	11.1184	11.2532	4.81706	31.9613	40.6697	23.2193	24.7266	11.1858	71.2712	359.383	-2.3341	6.3e-10	1.48e-07	DOWN	457.109	368.917	0.30924	0.74928	1	FALSE	629.359	170.84
Bra020724	A02	+	23498575	23503039	2766	184	227	184	249	421	371	616	475	639	491	388	476	3.682	3.13258	2.8487	4.55134	5.40834	6.28968	9.48574	8.56385	10.1391	8.14384	6.6021	8.35139	3.40729	3.70002	5.84901	9.02479	9.14147	7.47675	195.58	560.195	-1.5182	3.88e-06	0.00055682	DOWN	220.042	549.862	-1.3213	2.23e-05	0.0036038	DOWN	373.606	457.781
Bra020673	A02	-	23813200	23815441	1371	1032	1465	442	116	35	5	7770	5958	1086	846	10	4	41.664	40.7877	13.8059	4.27772	0.90712	0.171017	241.394	216.716	34.7651	28.3096	0.343293	0.141588	41.2258	9.04183	0.539068	229.055	31.5373	0.242441	1182.09	7047.75	-2.5758	6.24e-18	2.84e-15	DOWN	284.359	940.123	-1.7251	0.00050804	0.057096	FALSE	16.6481	7.35618
Bra020560	A02	-	24572883	24573659	672	1	9	0	3	5	5	2808	2836	6378	7637	2143	1486	0.0823662	0.511214	0	0.225707	0.264384	0.348905	177.98	210.458	416.549	521.379	150.091	107.313	0.29679	0.112853	0.306644	194.219	468.964	128.702	4.51022	2921.15	-9.3391	1.61e-87	1.39e-83	DOWN	1.51959	6820.85	-12.132	7.13e-122	5.89e-118	DOWN	4.76828	1914.27
Bra029361	A02	+	25610197	25612643	1668	77	152	44	342	90	98	3	4	160	203	79	50	2.55513	3.47838	1.12963	10.3663	1.91726	2.7551	0.0766069	0.119589	4.20993	5.58342	2.22912	1.45472	3.01675	5.74795	2.33618	0.098098	4.89667	1.84192	107.149	3.65245	4.8746	1.65e-07	2.88e-05	UP	195.691	176.669	0.14753	0.90414	1	FALSE	90.2903	67.9998
Bra005677	A03	+	93333	94978	831	2813	2985	683	1028	1047	2189	1364	1284	472	725	1154	748	187.364	137.111	35.1966	62.5438	44.7692	123.524	69.9127	77.0534	24.9282	40.0255	65.3593	43.6822	162.238	48.8702	84.1466	73.483	32.4769	54.5208	2774.58	1367.67	1.0205	0.00040949	0.039611	UP	869.323	582.609	0.57736	0.17385	1	FALSE	1635.33	1002.78
Bra006224	A03	+	2596137	2597594	1191	110	414	162	450	381	91	1697	1284	435	491	48	54	5.1121	13.2684	5.82484	19.1026	11.367	3.58291	60.6894	53.7627	16.0298	18.9134	1.89685	2.20032	9.19024	12.4637	7.47498	57.226	17.4716	2.04858	240.451	1529.81	-2.6695	1.18e-16	4.91e-14	DOWN	310.625	450.658	-0.53686	0.34825	1	FALSE	201.621	54.0072
Bra006743	A03	+	4873065	4875068	1545	284	577	121	96	67	26	8	2	798	546	7	13	10.1744	14.2553	3.35381	3.14149	1.54092	0.789135	0.220548	0.0645549	22.6686	16.213	0.213242	0.408337	12.2148	3.24765	1.16503	0.142552	19.4408	0.31079	402.469	4.99094	6.3334	1.41e-09	3.22e-07	UP	110.387	653.969	-2.5667	2.54e-07	5.34e-05	DOWN	41.0308	10.6296
Bra000440	A03	-	11135668	11138968	1239	0	2	1	1	0	3	435	417	128	100	6	2	0	0.0616152	0.0345629	0.0408057	0	0.113542	14.9541	16.7839	4.53408	3.70279	0.22792	0.0783363	0.0308076	0.0376843	0.056771	15.869	4.11843	0.153128	0.887754	440.289	-8.9541	2.25e-44	3.88e-41	DOWN	1.01694	110.946	-6.7695	1.94e-18	1.03e-15	DOWN	1.67299	4.19879
Bra000628	A03	+	12134186	12135492	1080	7625	7113	1681	842	755	172	16600	16950	9061	9651	1135	1082	390.782	251.396	66.6538	39.4167	24.8403	7.46812	654.677	782.661	368.216	409.967	49.4623	48.6192	321.089	53.0353	16.1542	718.669	389.092	49.0408	7086.64	17370	-1.2934	4.33e-06	0.00061542	DOWN	1284.5	9106.41	-2.8257	1.89e-22	1.35e-19	DOWN	394.893	1172.34
Bra001440	A03	-	16385503	16387883	1269	338	486	882	3998	22	5	109	103	5935	5561	2	1	14.7426	14.6185	29.7638	159.284	0.616021	0.184763	3.65854	4.04765	205.263	201.044	0.0741773	0.0382422	14.6806	94.5241	0.400392	3.85309	203.153	0.0562097	389.904	109.509	1.8321	2.14e-07	3.7e-05	UP	2475.29	5594.4	-1.1764	0.043192	1	FALSE	11.5002	1.57869
Bra001441	A03	-	16399221	16399588	279	1	6	212	271	284	54	118	60	15	3	36	24	0.198387	0.820873	32.5396	49.1086	36.17	9.07604	18.0144	10.7244	2.3596	0.493307	6.07297	4.17457	0.50963	40.8241	22.623	14.3694	1.42645	5.12377	3.17859	90.3289	-4.8287	9.96e-07	0.00015303	DOWN	245.477	8.75547	4.8093	6.45e-24	5.19e-21	UP	142.576	31.6402
Bra001665	A03	-	17750927	17754614	1332	77	105	23	41	23	12	213	215	56	53	1	3	3.19967	3.00894	0.739443	1.55622	0.613561	0.422458	6.81111	8.04937	1.84516	1.82546	0.0353345	0.1093	3.10431	1.14783	0.51801	7.43024	1.83531	0.0723174	86.287	221.515	-1.3602	0.00048825	0.046235	DOWN	32.5072	53.0438	-0.70643	0.18484	1	FALSE	15.7998	2.13256
Bra001817	A03	+	18629958	18633181	1140	14	29	15	37	18	9	1133	881	346	391	14	28	0.679738	0.971007	0.563466	1.64093	0.56105	0.370207	42.3319	38.5388	13.3205	15.7352	0.577997	1.19195	0.825373	1.1022	0.465629	40.4354	14.5279	0.884973	20.087	1034.38	-5.6864	2.19e-45	4.21e-42	DOWN	26.3978	358.677	-3.7642	2.25e-21	1.49e-18	DOWN	12.1468	22.3338
Bra013024	A03	+	20947745	20950170	1671	493	743	164	1649	345	488	62	71	842	1075	342	205	16.3301	16.9723	4.20289	49.8926	7.33629	13.6946	1.58037	2.1189	22.115	29.5143	9.63279	5.95363	16.6512	27.0478	10.5155	1.84963	25.8146	7.79321	583.855	69.0912	3.079	1.23e-16	5.08e-14	UP	918.975	932.99	-0.021836	0.98945	1	FALSE	408.757	288.224
Bra012927	A03	+	21475417	21478905	1848	399	458	28	13	11	0	187	145	18	9	0	0	11.9506	9.46003	0.648839	0.355659	0.211507	0	4.31005	3.91285	0.427485	0.22343	0	0	10.7053	0.502249	0.105754	4.11145	0.325457	0	408.91	170.5	1.262	0.00022313	0.023091	UP	20.8764	13.1364	0.66831	0.41727	1	FALSE	4.35592	0
Bra019350	A03	-	24761232	24762395	1074	0	1	0	0	0	0	113	114	73	51	5	1	0	0.0355406	0	0	0	0	4.48143	5.29332	2.98311	2.17854	0.219113	0.0451856	0.0177703	0	0	4.88738	2.58083	0.132149	0.443877	117.484	-8.0481	1.17e-18	5.69e-16	DOWN	0	60.3368	#NAME?	8.55e-13	2.91e-10	DOWN	0	3.1408
Bra024102	A03	+	27617682	27619655	978	40	24	16	1	2	0	132	78	263	245	0	0	2.26381	0.936702	0.700587	0.0516956	0.072665	0	5.74881	3.97725	11.8023	11.4928	0	0	1.60026	0.376141	0.0363325	4.86303	11.6476	0	31.266	107.008	-1.7751	0.00049458	0.046706	DOWN	8.6731	247.212	-4.8331	6.25e-24	5.17e-21	DOWN	0.791986	0
Bra037017	A03	+	28918748	28920799	915	121	106	71	105	117	64	34	28	112	142	40	47	7.31952	4.42195	3.32291	5.80177	4.54359	3.27994	1.58271	1.52603	5.37214	7.11979	2.05751	2.49276	5.87074	4.56234	3.91176	1.55437	6.24597	2.27514	109.405	31.8966	1.7782	0.00034543	0.034507	UP	89.4248	123.62	-0.46716	0.23519	1	FALSE	82.0216	46.0805
Bra025579	A04	+	7729911	7733262	2334	283	341	185	572	745	488	95	87	645	612	513	445	6.71126	5.57677	3.39431	12.3905	11.342	9.8045	1.73367	1.85886	12.1286	12.0296	10.3447	9.25259	6.14401	7.89239	10.5733	1.79626	12.0791	9.79866	297.199	93.9254	1.6618	7e-06	0.0009563	UP	384.161	611.708	-0.67113	0.24694	1	FALSE	567.154	506.213
Bra025527	A04	+	8119132	8120771	1368	1142	1857	837	5255	6326	2806	175	143	5126	5928	2584	1753	46.206	51.8149	26.2011	194.213	164.315	96.1852	5.44872	5.21288	164.454	198.803	88.9015	62.1871	49.0105	110.207	130.25	5.3308	181.628	75.5443	1412.78	163.561	3.1106	4.66e-11	1.24e-08	UP	3089.03	5379.71	-0.80038	0.31492	1	FALSE	4069.85	2287.36
Bra025522	A04	+	8135420	8137347	1128	268	360	581	498	482	421	953	738	381	489	130	148	13.1506	12.1821	22.0571	22.3209	15.1835	17.5017	35.9854	32.6268	14.824	19.8884	5.42421	6.36732	12.6663	22.189	16.3426	34.3061	17.3562	5.89577	297.902	868.385	-1.5435	9.04e-07	0.00014262	DOWN	548.801	423.424	0.37418	0.21113	1	FALSE	425.644	147.21
Bra030358	A04	-	8883743	8884523	672	0	5	0	2	4	2	1016	1010	3680	4097	1619	1065	0	0.284008	0	0.150471	0.211507	0.139562	64.3972	74.9514	240.342	279.703	113.391	76.9103	0.142004	0.0752355	0.175535	69.6743	260.022	95.1509	2.21939	1048.1	-8.8834	4.52e-64	2.23e-60	DOWN	1.01306	3784.83	-11.867	4.54e-107	3e-103	DOWN	2.6993	1415.23
Bra030299	A04	-	9268557	9269973	1089	6	1	0	2	0	0	309	278	175	199	21	8	0.304959	0.0350511	0	0.0928527	0	0	12.0857	12.7305	7.05279	8.3835	0.907599	0.356506	0.170005	0.0464263	0	12.4081	7.71814	0.632052	3.53582	302.777	-6.4201	2.78e-31	2.6e-28	DOWN	1.01306	182.016	-7.4892	5.37e-27	5.73e-24	DOWN	0	15.2331
Bra032162	A04	+	10443843	10445452	1134	968	1659	517	2094	787	308	186	157	2201	2489	297	216	47.2477	55.8422	19.5235	93.3589	24.6602	12.7363	6.98622	6.90421	85.1839	100.696	12.3267	9.24368	51.545	56.4412	18.6982	6.94522	92.9399	10.7852	1235.23	176.588	2.8063	8.43e-08	1.54e-05	UP	1324.56	2282.49	-0.7851	0.23631	1	FALSE	483.407	270.703
Bra021771	A04	-	14367094	14367693	600	5	7	2	8	13	30	341	284	207	135	13	12	0.461251	0.445324	0.142745	0.67411	0.769886	2.34464	24.2073	23.6045	15.1415	10.3224	1.01975	0.970586	0.453287	0.408427	1.55726	23.9059	12.732	0.995169	5.68376	321.644	-5.8225	1.11e-29	9.32e-27	DOWN	5.07306	166.409	-5.0357	4.36e-11	1.4e-08	DOWN	21.8778	13.2166
Bra021796	A04	+	14530656	14535579	1674	162	244	245	466	746	448	611	415	717	726	398	330	5.35646	5.5637	6.26746	14.0742	15.835	12.5496	15.5463	12.3629	18.7981	19.8967	11.19	9.56671	5.46008	10.1708	14.1923	13.9546	19.3474	10.3784	191.788	524.883	-1.4525	1.17e-05	0.0015242	DOWN	361.094	702.239	-0.95959	0.0017427	0.1569	FALSE	545.243	384.544
Bra017193	A04	-	16098119	16100347	2229	177	379	185	618	361	208	10	13	706	810	306	239	4.39523	6.4902	3.55421	14.0175	5.75481	4.37583	0.191088	0.290844	13.901	16.6715	6.46121	5.20346	5.44272	8.78585	5.06532	0.240966	15.2862	5.83233	259.442	11.9922	4.4352	5.86e-06	0.00081035	UP	407.462	737.798	-0.85656	0.13863	1	FALSE	258.947	287.746
Bra017137	A04	-	16391726	16394139	1506	150	273	74	859	49	7	7	4	571	569	5	8	5.51296	6.91937	2.1042	28.8377	1.15613	0.217961	0.197977	0.132453	16.6403	17.3335	0.15626	0.257792	6.21617	15.4709	0.687044	0.165215	16.9869	0.207026	198.477	5.59996	5.1474	1.26e-10	3.25e-08	UP	472.88	554.78	-0.23044	0.84649	1	FALSE	23.3073	6.9018
Bra004714	A05	-	1484209	1487134	2199	56	8	18	9	5	1	284	243	91	72	7	5	1.40955	0.138865	0.350532	0.206923	0.080794	0.0213246	5.50092	5.51072	1.81621	1.50213	0.149822	0.110344	0.774209	0.278728	0.0510593	5.50582	1.65917	0.130083	32.4091	271.426	-3.0661	9.26e-14	3.08e-11	DOWN	13.7462	79.3173	-2.5286	4.61e-06	0.00082694	DOWN	2.53763	6.33135
Bra004923	A05	-	2511969	2516388	1434	48	88	44	56	24	11	2	14	14	12	15	15	1.85272	2.34241	1.31397	1.97438	0.594698	0.359708	0.0594051	0.486863	0.428479	0.383912	0.492317	0.507629	2.09757	1.64417	0.477203	0.273134	0.406196	0.499973	63.7967	8.6451	2.8835	4.09e-05	0.0048904	UP	50.8238	12.6522	2.0061	0.0012264	0.11711	FALSE	15.6381	15.8698
Bra005346	A05	-	4957095	4958299	1002	14	38	3	263	16	6	0	0	66	94	6	5	0.773355	1.44759	0.128214	13.2703	0.567396	0.280796	0	0	2.89086	4.30388	0.281829	0.242162	1.11047	6.69925	0.424096	0	3.59737	0.261996	24.0819	0	Inf	0.00037221	0.036968	UP	134.749	77.8739	0.79106	0.69095	1	FALSE	9.68186	5.81065
Bra032284	A05	-	11962806	11967387	2001	680	865	241	1504	214	112	339	335	1060	1056	57	48	18.8096	16.5005	5.15764	38.0008	3.80015	2.62469	7.21598	8.34882	23.2493	24.2112	1.3407	1.16412	17.6551	21.5792	3.21242	7.7824	23.7303	1.25241	734.374	348.616	1.0749	0.00052214	0.048777	UP	884.83	1029.75	-0.21882	0.82893	1	FALSE	147.201	55.4698
Bra029874	A05	+	21907336	21912132	3141	3	1	61	191	272	4	1045	482	1957	1685	16	13	0.0528654	0.0121524	0.831654	3.07438	3.07705	0.0597171	14.1707	7.65256	27.3447	24.6112	0.239748	0.200854	0.0325089	1.95302	1.56839	10.9116	25.9779	0.220301	1.98985	772.902	-8.6015	2.76e-10	6.87e-08	DOWN	127.882	1772.28	-3.7927	4.64e-32	5.29e-29	DOWN	109.941	15.316
Bra018643	A06	-	2828564	2830681	1170	7093	9135	4015	4295	3333	987	20111	20822	7580	6677	946	984	335.554	298.024	146.954	185.596	101.224	39.5583	732.134	887.491	284.337	261.816	38.0547	40.8144	316.789	166.275	70.3912	809.813	273.077	39.4345	7710.01	21201.1	-1.4593	3.31e-07	5.52e-05	DOWN	4224.85	6937.85	-0.71559	0.0084494	0.51988	FALSE	1870.26	1021.27
Bra019734	A06	-	4727468	4728845	963	7167	8518	6558	26209	24685	27849	3439	2900	20404	25426	11352	9784	411.936	337.63	291.626	1375.99	910.838	1356.09	152.107	150.176	929.908	1211.3	554.816	493.054	374.783	833.81	1133.47	151.141	1070.6	523.935	7474.27	3263.44	1.1955	2.57e-05	0.0032169	UP	16622.9	22304.9	-0.42419	0.58623	1	FALSE	25305.4	11167.8
Bra026058	A06	+	6302995	6305181	1623	4	2	0	0	1	0	1530	1086	199	141	0	0	0.136414	0.0470371	0	0	0.0218935	0	40.1528	33.3687	5.38128	3.98566	0	0	0.0917257	0	0.0109468	36.7607	4.68347	0	2.94905	1340	-8.8278	1.1e-62	4.77e-59	DOWN	0	165.441	#NAME?	9.42e-22	6.35e-19	DOWN	0.395993	0
Bra025939	A06	-	6871475	6872437	963	309	258	137	90	116	77	1720	2112	677	640	75	90	17.7603	10.2264	6.09222	4.72507	4.28022	3.74948	76.0755	109.369	30.8541	30.4897	3.66554	4.53545	13.9934	5.40864	4.01485	92.7224	30.6719	4.10049	273.755	1994.71	-2.8652	1.23e-10	3.19e-08	DOWN	115.514	640.905	-2.472	3.69e-14	1.42e-11	DOWN	88.8752	87.4084
Bra038645	A06	+	14367726	14369504	1281	286	593	752	405	1329	106	40	25	1269	1303	257	234	12.3576	17.6699	25.1391	15.9845	36.8646	3.88028	1.33001	0.973237	43.4774	46.6654	9.44249	8.86484	15.0138	20.5618	20.3725	1.15162	45.0714	9.15367	410.602	33.174	3.6296	2.36e-05	0.0029749	UP	588.974	1251.68	-1.0876	0.00015133	0.020161	DOWN	585.387	259.546
Bra009759	A06	-	17060951	17062317	783	0	3	0	0	0	0	239	204	44	38	0	0	0	0.146248	0	0	0	0	13.0011	12.9926	2.46628	2.2265	0	0	0.0731238	0	0	12.9968	2.34639	0	1.33163	228.146	-7.4206	1.97e-28	1.59e-25	DOWN	0	39.9032	#NAME?	4.6e-09	1.21e-06	DOWN	0	0
Bra037510	A06	-	21124510	21127003	1698	1829	1942	2377	2989	2884	928	897	702	3402	3504	934	871	59.6203	43.6557	59.9477	88.9981	60.352	25.6281	22.5008	20.6171	87.9321	94.6731	25.8888	24.8934	51.638	74.4729	42.9901	21.5589	91.3026	25.3911	1804.54	821.393	1.1355	0.00012851	0.014191	UP	2727.26	3360.84	-0.30137	0.27057	1	FALSE	1659.55	954.312
Bra024787	A06	+	23440267	23441652	1386	167	337	152	967	257	58	5	6	572	719	94	85	6.66917	9.28102	4.69636	35.2741	6.58876	1.96233	0.153656	0.215882	18.1127	23.7994	3.19203	2.97619	7.9751	19.9852	4.27555	0.184769	20.956	3.08411	235.646	5.72211	5.3639	3.37e-08	6.4e-06	UP	567.397	628.317	-0.14713	0.89176	1	FALSE	134.115	94.6154
Bra014975	A07	-	4654374	4655413	876	229	279	67	49	74	50	520	511	42	48	35	41	14.4694	12.1571	3.2753	2.82803	3.00166	2.67653	25.2838	29.09	2.10424	2.51384	1.88047	2.27135	13.3132	3.05167	2.8391	27.1869	2.30904	2.07591	241.851	533.181	-1.1405	0.00048598	0.046146	DOWN	59.0175	43.8006	0.43019	0.38966	1	FALSE	57.1866	40.2533
Bra014891	A07	+	5532315	5536622	1803	49	56	80	69	78	72	137	147	62	59	48	67	1.50425	1.18555	1.90009	1.93484	1.53721	1.87259	3.23644	4.06583	1.5092	1.50126	1.25299	1.80336	1.3449	1.91747	1.7049	3.65113	1.50523	1.52818	50.108	147.252	-1.5552	0.00040365	0.039301	DOWN	75.7834	58.8836	0.36402	0.42358	1	FALSE	71.0391	60.9919
Bra012420	A07	+	7780033	7783883	3324	2	5	3	0	0	1	82	86	104	128	65	86	0.0333033	0.0574167	0.0386493	0	0	0.0141074	1.05074	1.29022	1.37317	1.76664	0.920354	1.25557	0.04536	0.0193246	0.00705368	1.17048	1.5699	1.08796	3.25003	87.048	-4.7433	5.92e-11	1.56e-08	DOWN	1.53123	112.911	-6.2044	7.27e-18	3.76e-15	DOWN	0.557662	80.0522
Bra003126	A07	-	11474713	11477414	2124	370	586	827	507	764	205	1579	1091	1284	1234	177	191	9.64197	10.5311	16.6737	12.0683	12.7812	4.52591	31.6643	25.6152	26.5315	26.6539	3.92212	4.36398	10.0865	14.371	8.65358	28.6398	26.5927	4.14305	450.782	1366.6	-1.6001	1.49e-07	2.62e-05	DOWN	678.921	1225.37	-0.8519	0.0028127	0.22557	FALSE	416.859	194.786
Bra003248	A07	-	12162079	12164681	1650	481	209	27	30	8	0	867	880	203	159	3	1	16.1354	4.83494	0.700746	0.919241	0.172282	0	22.3809	26.5966	5.39962	4.42093	0.0855736	0.0294117	10.4852	0.809994	0.086141	24.4888	4.91027	0.0574927	340.641	904.323	-1.4086	0.00025796	0.026223	DOWN	28.977	176.152	-2.6038	1.1e-09	3.08e-07	DOWN	3.16795	2.0994
Bra003255	A07	-	12211334	12214294	1653	519	472	89	115	32	1	1699	1528	278	203	2	0	17.3785	10.8993	2.30568	3.51736	0.687878	0.0283683	43.7787	46.0976	7.38113	5.63408	0.0569455	0	14.1389	2.91152	0.358123	44.9381	6.50761	0.0284728	476.963	1664.48	-1.8031	2.04e-09	4.49e-07	DOWN	103.678	234.052	-1.1747	0.00091931	0.09339	FALSE	13.2294	1.04141
Bra003361	A07	+	12822964	12825451	1524	107	48	2	4	1	1	1376	1025	209	162	2	0	3.88613	1.20222	0.0561987	0.132699	0.0233157	0.0307696	38.4571	33.5403	6.01883	4.87675	0.0617657	0	2.54418	0.0944488	0.0270427	35.9987	5.44779	0.0308829	76.4457	1231.6	-4.01	4.02e-31	3.65e-28	DOWN	3.04694	180.531	-5.8887	1.41e-23	1.11e-20	DOWN	0.953655	1.04141
Bra003799	A07	+	15132038	15133851	1113	564	399	105	384	116	40	25	28	291	399	44	27	28.048	13.6838	4.03994	17.4433	3.70337	1.68528	0.956726	1.25456	11.4749	16.4467	1.86063	1.17726	20.8659	10.7416	2.69432	1.10564	13.9608	1.51895	467.749	27.5147	4.0875	1.35e-07	2.39e-05	UP	248.101	335.827	-0.43679	0.56944	1	FALSE	68.2417	37.4177
Bra003834	A07	-	15270674	15273775	1521	4	8	6	1	1	0	56	46	12	8	0	0	0.145562	0.200766	0.168929	0.0332402	0.0233617	0	1.5682	1.50819	0.34626	0.241302	0	0	0.173164	0.101084	0.0116809	1.5382	0.293781	0	5.61231	52.4711	-3.2249	2.36e-05	0.0029749	DOWN	3.569	9.73159	-1.4472	0.27567	1	FALSE	0.395993	0
Bra004343	A07	-	18120840	18122165	1008	236	442	162	770	183	149	31	25	655	724	45	40	12.959	16.7375	6.88233	38.6209	6.45096	6.93158	1.30992	1.23682	28.5188	32.9517	2.10114	1.92577	14.8482	22.7516	6.69127	1.27337	30.7353	2.01345	317.81	28.7921	3.4644	7.82e-07	0.00012459	UP	472.715	671.115	-0.50559	0.52969	1	FALSE	155.558	44.9231
Bra030948	A08	-	1007674	1009440	1767	113	241	131	382	324	146	16	14	336	408	199	149	3.53965	5.20607	3.1748	10.93	6.51542	3.87457	0.385679	0.395111	8.34552	10.5931	5.30053	4.09217	4.37286	7.05238	5.19499	0.390395	9.46932	4.69635	165.206	15.4614	3.4175	0.00011251	0.012505	UP	260.358	362.093	-0.47586	0.44607	1	FALSE	209.72	183.675
Bra014057	A08	+	3957153	3959230	1380	357	250	28	37	18	6	57	53	32	20	8	4	14.3188	6.91497	0.86888	1.35555	0.463476	0.203882	1.75929	1.91525	1.0177	0.664892	0.272843	0.140665	10.6169	1.11221	0.333679	1.83727	0.841298	0.206754	294.94	56.7936	2.3766	0.00025503	0.026003	UP	33.0331	25.3016	0.38469	0.54642	1	FALSE	10.4738	6.31477
Bra035236	A08	-	9417602	9419344	1467	16	21	29	45	21	5	83	88	40	48	4	0	0.603682	0.54641	0.846543	1.55087	0.508655	0.159826	2.40985	2.99144	1.19669	1.50111	0.128331	0	0.575046	1.19871	0.33424	2.70065	1.3489	0.0641656	17.5666	88.6308	-2.335	3.22e-05	0.0039515	DOWN	37.5958	42.828	-0.18799	0.74857	1	FALSE	11.1042	2.08281
Novel01217	A08	+	10215520	10218614	1870	549	904	335	336	212	153	56	150	133	75	116	169	16.6871	18.9491	7.878	9.32871	4.13676	3.93993	1.30985	4.1078	3.20548	1.88952	2.99813	4.50382	17.8181	8.60335	4.03834	2.70882	2.5475	3.75098	684.177	109.458	2.644	1.39e-07	2.45e-05	UP	341.182	101.203	1.7533	3.09e-07	6.27e-05	UP	169.273	151.203
Bra021039	A08	+	10279673	10281146	1191	427	324	193	138	221	66	893	973	309	345	61	82	19.8442	10.3839	6.93947	5.85814	6.59348	2.5986	31.9361	40.7407	11.3867	13.2895	2.41058	3.34123	15.1141	6.39881	4.59604	36.3384	12.3381	2.8759	363.859	967.941	-1.4115	4.1e-06	0.00058509	DOWN	168.41	318.282	-0.91832	0.0052044	0.36509	FALSE	124.32	75.8203
Bra016610	A08	-	19276209	19280688	2835	160	194	201	252	103	4	996	851	509	460	3	9	3.12382	2.61203	3.03616	4.49407	1.29098	0.0661628	14.964	14.9694	7.8798	7.44397	0.0498048	0.154061	2.86792	3.76511	0.67857	14.9667	7.66189	0.101933	168.564	951.239	-2.4965	2.34e-14	8.18e-12	DOWN	230.238	471.547	-1.0343	0.00094569	0.095263	FALSE	43.0179	6.39768
Bra030656	A08	+	20929300	20931787	1086	343	299	98	108	92	51	952	849	240	250	64	58	17.4817	10.5092	3.86436	5.02789	3.01018	2.20215	37.3379	38.9857	9.69912	10.5611	2.77366	2.59181	13.9954	4.44613	2.60616	38.1618	10.1301	2.68273	309.475	928.721	-1.5854	3.13e-07	5.27e-05	DOWN	104.726	238.462	-1.1871	0.00077965	0.081263	FALSE	64.8721	64.4876
Bra037338	A09	+	998818	1001269	1503	91	149	27	140	73	25	2	5	153	160	20	10	3.3512	3.78405	0.769282	4.70935	1.72583	0.779988	0.0566779	0.165897	4.46769	4.88384	0.626287	0.322883	3.56763	2.73932	1.25291	0.111287	4.67576	0.474585	113.032	3.71352	4.9278	1.14e-13	3.74e-11	UP	84.6953	152.324	-0.84679	0.24032	1	FALSE	42.849	15.7869
Bra036701	A09	-	5540070	5542785	954	1	0	2	0	0	1	72	56	0	3	10	7	0.058019	0	0.0897765	0	0	0.0491539	3.2146	2.9273	0	0.144269	0.493349	0.356085	0.0290095	0.0448882	0.024577	3.07095	0.0721345	0.424717	0.515323	65.7406	-6.9952	1.52e-11	4.28e-09	DOWN	1.02082	1.46101	-0.51723	1	1	FALSE	0.557662	8.96803
Bra027700	A09	+	6830266	6835745	2481	238	368	106	440	426	373	17	10	514	483	367	216	5.30968	5.66174	1.82962	8.9664	6.10122	7.04999	0.291853	0.201002	9.09258	8.93142	6.96213	4.22504	5.48571	5.39801	6.57561	0.246428	9.012	5.59359	285.994	13.7565	4.3778	1.98e-19	1.01e-16	UP	276.977	485.179	-0.80875	0.21909	1	FALSE	376.701	307.152
Bra027030	A09	-	7746268	7749844	1965	118	119	8	1	1	0	7	16	4	1	0	0	3.32382	2.3116	0.174345	0.0257294	0.018083	0	0.151732	0.406055	0.0893405	0.0233473	0	0	2.81771	0.100037	0.00904152	0.278894	0.0563439	0	113.63	12.1754	3.2223	6.85e-09	1.39e-06	UP	4.58982	2.43219	0.91618	0.68394	1	FALSE	0.395993	0
Bra037878	A09	-	10756220	10758513	981	406	474	198	140	195	74	65	48	12	6	15	12	22.9074	18.4433	8.64325	7.21525	7.06317	3.53728	2.82219	2.44006	0.536862	0.280597	0.719656	0.593631	20.6753	7.92925	5.30023	2.63113	0.408729	0.656643	419.619	57.9489	2.8562	4.22e-14	1.46e-11	UP	171.976	8.75758	4.2955	5.68e-13	2.02e-10	UP	118.486	14.258
Bra037883	A09	+	10819244	10819923	663	0	0	0	0	0	0	35	50	47	36	43	49	0	0	0	0	0	0	2.24852	3.76083	3.11125	2.49109	3.05251	3.58663	0	0	0	3.00468	2.80117	3.31957	0	44.4384	#NAME?	5.19e-09	1.07e-06	DOWN	0	40.3881	#NAME?	3.72e-09	9.82e-07	DOWN	0	48.7172
Bra037887	A09	+	11294737	11298289	1494	122	124	51	85	157	49	1844	1721	1349	1163	300	202	4.51989	3.16811	1.46184	2.87647	3.73408	1.53799	52.5718	57.4457	39.6289	35.7132	9.4509	6.56153	3.844	2.16916	2.63603	55.0088	37.6711	8.00622	117.91	1840.83	-3.9646	4.55e-32	4.5e-29	DOWN	69.086	1222.4	-4.1452	2.25e-34	2.97e-31	DOWN	89.4964	264.743
Bra037902	A09	+	11459374	11460617	768	245	263	105	74	108	106	56	81	37	33	27	20	17.6573	13.0714	5.85476	4.8715	4.99685	6.47219	3.10577	5.25958	2.11442	1.9713	1.65465	1.26378	15.3644	5.36313	5.73452	4.18268	2.04286	1.45922	242.994	71.6494	1.7619	5.32e-06	0.00074128	UP	91.0764	34.0641	1.4188	0.0024433	0.19884	FALSE	101.879	24.8047
Bra037921	A09	+	11684659	11685974	1056	318	718	653	1265	1212	109	1416	1324	1069	1031	111	86	16.6679	25.9531	26.4807	60.5646	40.7824	4.84027	57.1139	62.5247	44.4288	44.7914	4.94723	3.9522	21.3105	43.5227	22.8113	59.8193	44.6101	4.44971	482.577	1414.91	-1.5519	5.2e-07	8.44e-05	DOWN	974.059	1021.95	-0.069246	0.88151	1	FALSE	540.729	104.005
Bra032808	A09	+	12657767	12660142	963	7188	10097	3589	2046	1420	170	2299	1830	629	674	55	52	413.143	400.217	159.598	107.417	52.3958	8.27807	101.685	94.766	28.6665	32.1095	2.68806	2.62048	406.68	133.507	30.3369	98.2253	30.388	2.65427	8185.97	2122.09	1.9477	1.71e-11	4.76e-09	UP	2868.23	634.121	2.1773	0.0017062	0.15445	FALSE	657.113	56.5775
Bra032803	A09	+	12678712	12679460	498	41	70	43	27	26	4	384	412	221	220	101	110	4.55694	5.36535	3.6976	2.74111	1.85515	0.376649	32.8431	41.2568	19.4766	20.2672	9.54541	10.7193	4.96114	3.21936	1.1159	37.05	19.8719	10.1324	52.1997	412.718	-2.983	8.14e-15	2.96e-12	DOWN	35.624	214.612	-2.5908	1.51e-10	4.5e-08	DOWN	12.5265	111.692
Bra027457	A09	+	14186276	14187832	1158	5	11	4	4	4	26	4348	3755	2621	2054	331	251	0.23899	0.362588	0.147922	0.17464	0.12274	1.05286	159.928	161.707	99.3366	81.3752	13.4531	10.5189	0.300789	0.161281	0.587801	160.817	90.3559	11.986	7.45927	4174.51	-9.1284	6.01e-93	1.04e-88	DOWN	4.06776	2274.89	-9.1273	1.45e-60	4.35e-57	DOWN	16.0832	307.211
Bra017350	A09	-	14475024	14475882	762	76	125	47	51	30	18	462	339	144	153	20	30	5.52048	6.26158	2.64134	3.38382	1.39894	1.10771	25.8244	22.1857	8.29389	9.21163	1.23531	1.9106	5.89103	3.01258	1.25332	24.005	8.75276	1.57296	94.6492	410.694	-2.1174	4.09e-09	8.67e-07	DOWN	49.8223	144.538	-1.5366	0.00018268	0.023671	DOWN	21.9177	26.5326
Novel01395	A09	+	15496289	15497420	969	55	42	27	11	16	5	0	0	0	0	0	0	3.6722	1.93386	1.39473	0.670858	0.685803	0.282828	0	0	0	0	0	0	2.80303	1.03279	0.484316	0	0	0	46.9856	0	Inf	3.49e-09	7.45e-07	UP	19.3529	0	Inf	0.0010432	0.10289	FALSE	9.1242	0
Bra028065	A09	-	18744634	18745715	849	298	366	151	176	210	144	4	0	5	1	1	0	19.428	16.4552	7.61641	10.4809	8.78913	7.95356	0.200676	0	0.258472	0.0540371	0.0554364	0	17.9416	9.04864	8.37134	0.100338	0.156254	0.0277182	316.025	1.94752	7.3423	1.36e-33	1.42e-30	UP	166.221	2.91849	5.8317	1.64e-22	1.2e-19	UP	163.462	0.520704
Bra027990	A09	-	19614685	19617200	2010	11	17	4	6	17	27	95	66	66	65	74	44	0.302911	0.322836	0.0852207	0.15092	0.300529	0.629904	2.01312	1.63748	1.44111	1.4836	1.73276	1.06233	0.312874	0.11807	0.465217	1.8253	1.46236	1.39755	13.2145	82.4184	-2.6408	8.25e-06	0.0011101	DOWN	5.08082	63.7508	-3.6493	8.29e-08	1.85e-05	DOWN	21.7888	62.1726
Bra023217	A09	+	20593293	20594547	855	205	307	111	62	42	10	673	499	123	112	6	15	13.2711	13.7057	5.55953	3.66621	1.74549	0.548454	33.5268	29.1046	6.31378	6.00969	0.330284	0.851392	13.4884	4.61287	1.14697	31.3157	6.16174	0.590838	241.912	601.098	-1.3131	5.1e-05	0.0059956	DOWN	88.0605	114.359	-0.377	0.34285	1	FALSE	22.2083	11.1835
Bra023178	A09	+	20955151	20958776	669	0	3	0	1	2	0	40	48	19	15	2	5	0	0.171169	0	0.0755729	0.106228	0	2.54669	3.57802	1.24646	1.02864	0.140704	0.3627	0.0855843	0.0377865	0.0531139	3.06236	1.13755	0.251702	1.33163	45.7769	-5.1034	3.98e-07	6.59e-05	DOWN	0.50653	16.5447	-5.0296	0.0011716	0.11353	FALSE	0.791986	3.72783
Bra023137	A09	+	21445209	21448720	1803	1010	1150	760	808	569	252	3119	2362	277	339	193	167	31.0059	24.3462	18.0509	22.6573	11.2137	6.55408	73.6821	65.3299	6.74271	8.62589	5.03807	4.49495	27.676	20.3541	8.88391	69.506	7.6843	4.76651	1030.94	2812.84	-1.4481	6.09e-07	9.79e-05	DOWN	797.189	299.798	1.4109	2.71e-06	0.00049786	UP	365.851	190.222
Bra023128	A09	+	21525169	21527725	1311	309	38	8	9	0	0	897	770	648	591	100	76	13.0459	1.10639	0.261317	0.347082	0	0	29.1429	29.2897	21.6932	20.6816	3.59005	2.81329	7.07615	0.3042	0	29.2163	21.1874	3.20167	176.102	858.654	-2.2857	2.3e-08	4.52e-06	DOWN	8.64206	602.939	-6.1245	2.98e-44	6.15e-41	DOWN	0	92.904
Bra032392	A09	-	21787755	21800161	5490	1069	1139	500	565	653	431	533	453	360	431	403	414	10.7776	7.91919	3.90013	5.20317	4.22644	3.68139	4.13521	4.11484	2.87793	3.60168	3.4549	3.65959	9.34841	4.55165	3.95392	4.12503	3.23981	3.55724	1056.46	507.729	1.0571	0.00051469	0.048211	UP	541.395	384.965	0.49195	0.1013	1	FALSE	498.936	432.28
Bra032383	A09	+	21890166	21891752	1587	0	0	1	0	0	13	39	34	42	74	104	107	0	0	0.0269839	0	0	0.384125	1.04672	1.06839	1.16151	2.13922	3.08432	3.27198	0	0.0134919	0.192063	1.05755	1.65036	3.17815	0	37.6187	#NAME?	7.1e-08	1.31e-05	DOWN	0.510411	56.4627	-6.7895	1.56e-07	3.38e-05	DOWN	7.24961	111.643
Bra024755	A09	-	22985422	22987502	1827	230	212	43	55	96	64	38	46	11	15	21	17	6.96799	4.42921	1.00788	1.52201	1.8671	1.64266	0.885906	1.25559	0.264244	0.376663	0.540983	0.451559	5.6986	1.26495	1.75488	1.07075	0.320453	0.496271	212.626	43.7072	2.2824	5.98e-08	1.11e-05	UP	49.8068	12.6543	1.9767	0.0015284	0.13989	FALSE	73.7057	20.0686
Bra024678	A09	-	23552269	23554852	1845	245	252	113	132	165	113	1464	1243	978	1100	838	773	7.35001	5.21355	2.62279	3.61718	3.17776	2.87203	33.7977	33.5971	23.2645	27.3525	21.3772	20.3323	6.28178	3.11998	3.0249	33.6974	25.3085	20.8548	238.111	1393.9	-2.5494	7.75e-16	3.05e-13	DOWN	124.538	1011.3	-3.0216	5.28e-21	3.42e-18	DOWN	128.355	851.671
Bra024632	A09	+	23908016	23909087	987	88	78	42	48	79	109	15	9	11	12	22	12	4.93496	3.01652	1.82227	2.45876	2.84409	5.17864	0.647316	0.454729	0.489132	0.557782	1.04908	0.590022	3.97574	2.14052	4.01137	0.551023	0.523457	0.819551	79.9709	12.2348	2.7085	9.77e-06	0.0012944	UP	45.7507	11.1933	2.0312	0.0017971	0.16004	FALSE	92.0686	17.9029
Bra024631	A09	-	23909707	23911483	1128	755	902	887	688	694	81	1978	1781	2272	2398	236	204	37.0473	30.523	33.6741	30.837	21.8617	3.36731	74.6895	78.7376	88.3995	97.5304	9.84704	8.77658	33.7851	32.2555	12.6145	76.7136	92.965	9.31181	789.446	1938.95	-1.2964	1.11e-05	0.0014625	DOWN	801.227	2272.7	-1.5041	1.14e-07	2.5e-05	DOWN	319.99	232.492
Bra024622	A09	-	23963208	23970029	1917	1	0	3	2	0	0	302	221	136	140	247	220	0.0288733	0	0.0670162	0.0527473	0	0	6.71008	5.74907	3.11363	3.35047	6.06425	5.56935	0.0144366	0.0598818	0	6.22957	3.23205	5.8168	0.515323	268.135	-9.0233	5.09e-34	5.49e-31	DOWN	2.54429	134.317	-5.7222	4e-19	2.36e-16	DOWN	0	246.817
Bra024619	A09	+	23999121	24001820	1611	60	93	73	51	27	0	7	8	7	7	0	0	2.06146	2.20352	1.94048	1.60054	0.595528	0	0.185074	0.247641	0.190701	0.199344	0	0	2.13249	1.77051	0.297764	0.216357	0.195022	0	72.2	7.79178	3.212	1.21e-06	0.00018433	UP	63.093	6.8131	3.2111	7.27e-07	0.00014135	UP	10.6918	0
Bra024609	A09	-	24077869	24079029	927	89	151	129	174	368	334	370	272	340	388	247	235	5.31409	6.21765	5.95924	9.4899	14.1059	16.8956	17.0006	14.6324	16.0972	19.2022	12.5406	12.3025	5.76587	7.72457	15.5008	15.8165	17.6497	12.4216	112.889	329.188	-1.544	1.98e-05	0.0025355	DOWN	153.979	354.298	-1.2022	0.00025854	0.032358	DOWN	331.985	254.876
Bra024600	A09	-	24112076	24113287	660	50	71	53	68	247	263	178	155	224	264	526	542	4.19319	4.10623	3.43885	5.20903	13.298	18.6861	11.4873	11.7116	14.8955	18.351	37.5098	39.8529	4.14971	4.32394	15.9921	11.5994	16.6233	38.6813	57.2814	171.597	-1.5829	0.00017673	0.018795	DOWN	61.4958	237.499	-1.9494	1.96e-07	4.17e-05	DOWN	244.475	565.099
Bra024568	A09	-	24342325	24346347	1752	2977	3106	1622	2199	3895	4527	6100	5841	3286	3493	1801	1750	94.051	67.6701	39.6458	63.4576	78.9964	121.167	148.299	166.257	82.316	91.467	48.3818	48.4739	80.8605	51.5517	100.082	157.278	86.8915	48.4279	2912.8	6170.55	-1.083	0.00013152	0.014477	DOWN	1941.75	3299.07	-0.76471	0.0054793	0.37954	FALSE	4066.93	1878.04
Bra024558	A09	-	24420844	24423393	1746	543	1514	888	622	323	126	3005	2472	1889	1535	178	176	17.2137	33.0987	21.7796	18.011	6.57344	3.38402	73.3066	70.6044	47.483	40.3333	4.7982	4.89184	25.1562	19.8953	4.97873	71.9555	43.9082	4.84502	951.851	2817.61	-1.5657	1.94e-06	0.00028789	DOWN	768.307	1666.17	-1.1168	8.11e-05	0.011496	DOWN	198.171	187.247
Novel01429	A09	+	24632342	24633841	1089	29	36	31	30	33	55	0	0	0	0	1	0	2.10099	1.79862	1.7376	1.98527	1.53481	3.37579	0	0	0	0	0.061604	0	1.9498	1.86144	2.4553	0	0	0.030802	30.924	0	Inf	1.72e-06	0.00025945	UP	31.0186	0	Inf	1.91e-07	4.11e-05	UP	43.7392	0.520704
Bra036828	A09	+	25568110	25569623	1077	777	3282	1717	1637	575	28	8657	7170	2916	2550	35	27	39.9323	116.319	68.2709	76.8467	18.9708	1.21913	342.369	331.995	118.829	108.624	1.52952	1.21661	78.1258	72.5588	10.095	337.182	113.726	1.37307	1857.21	8143.73	-2.1326	3.37e-10	8.2e-08	DOWN	1705.57	2659.9	-0.64112	0.020025	0.95614	FALSE	243.311	32.7313
Bra007006	A09	-	26772570	26779752	2841	51	90	12	381	9	1	0	1	117	126	1	0	0.993613	1.20921	0.18088	6.78025	0.112566	0.0165058	0	0.0175532	1.80745	2.0347	0.0165665	0	1.10141	3.48057	0.0645356	0.0087766	1.92107	0.00828326	66.2304	0.547953	6.9173	2.52e-11	6.87e-09	UP	199.113	118.259	0.75163	0.68588	1	FALSE	4.1216	0.520704
Bra007142	A09	-	27538389	27539982	756	126	343	130	120	105	41	1475	1188	311	305	52	43	9.22502	17.3181	7.36381	8.02512	4.93516	2.54313	83.1023	78.365	18.0547	18.5088	3.23731	2.76027	13.2716	7.69447	3.73915	80.7336	18.2817	2.99879	217.181	1369.11	-2.6563	2.21e-16	8.89e-14	DOWN	127.137	299.774	-1.2375	0.00026201	0.032668	DOWN	64.4434	50.1798
Bra007145	A09	-	27555027	27556726	900	9	10	7	5	4	3	445	358	29	27	7	2	0.553501	0.424118	0.333071	0.280879	0.157925	0.15631	21.0601	19.8366	1.41419	1.37633	0.366065	0.107843	0.48881	0.306975	0.157117	20.4484	1.39526	0.236954	9.07668	412.828	-5.5072	6.59e-32	6.32e-29	DOWN	6.10553	27.2517	-2.1582	0.010032	0.58875	FALSE	3.25696	4.7195
Bra007812	A09	+	31006803	31008221	1419	204	238	76	114	72	6	61	99	127	136	5	6	7.95731	6.40212	2.29357	4.06176	1.80295	0.198278	1.83101	3.47921	3.92801	4.397	0.16584	0.205198	7.17971	3.17767	1.00062	2.65511	4.1625	0.185519	210.769	83.947	1.3281	0.00053134	0.049502	UP	96.5356	127.992	-0.40692	0.29498	1	FALSE	31.8575	5.82723
Bra039205	A09	-	31520778	31522341	1164	284	375	142	1186	103	66	45	52	604	690	49	38	13.5047	12.2972	5.22416	51.5138	3.14426	2.65887	1.64665	2.22781	22.7738	27.1954	1.98128	1.58429	12.9009	28.369	2.90157	1.93723	24.9846	1.78278	312.806	50.4031	2.6337	1.83e-11	5.06e-09	UP	673.223	629.756	0.096292	0.93505	1	FALSE	77.593	45.9313
Bra031161	A09	+	32242688	32243356	561	381	287	64	316	117	44	28	55	179	204	50	49	37.5907	19.5276	4.88538	28.4785	7.41066	3.67787	2.12588	4.88908	14.0036	16.6827	4.19479	4.23875	28.5591	16.6819	5.54427	3.50748	15.3432	4.21677	323.731	43.77	2.8868	2.29e-06	0.00033785	UP	192.73	186.396	0.04821	0.96163	1	FALSE	70.8683	52.3621
Bra031070	A09	-	32631905	32636868	2883	20	33	11	36	8	7	1	0	47	63	3	6	0.383976	0.436917	0.163391	0.631321	0.0986006	0.113857	0.014774	0	0.715491	1.00253	0.0489755	0.100998	0.410446	0.397356	0.106229	0.007387	0.859009	0.0749865	24.9544	0.486879	5.6796	0.00010274	0.011568	UP	23.8496	53.5372	-1.1666	0.044894	1	FALSE	7.07158	4.78582
Bra026967	A09	-	34520062	34523398	1194	30	30	33	28	55	41	245	244	101	70	59	37	1.39071	0.959061	1.18356	1.18562	1.63679	1.61022	8.73986	10.1909	3.71251	2.68964	2.32568	1.50384	1.17488	1.18459	1.62351	9.46538	3.20107	1.91476	28.776	252.986	-3.1361	3.25e-13	1.02e-10	DOWN	31.0264	83.2062	-1.4232	0.0032459	0.25414	FALSE	44.6438	50.6011
Bra031798	A09	-	34701006	34702424	966	11067	10838	1937	3700	2735	1347	3392	3499	809	1484	313	457	634.12	428.254	85.8684	193.65	100.604	65.3879	149.562	180.632	36.7555	70.4785	15.25	22.9585	531.187	139.759	82.9958	165.097	53.617	19.1042	10513.8	3568.78	1.5588	5.03e-08	9.39e-06	UP	2862.83	1116.13	1.3589	0.054419	1	FALSE	1834.21	408.519
Bra031620	A09	+	35545322	35546506	1185	30	42	4	6	10	10	2	1	31	24	8	2	1.40127	1.35288	0.144552	0.255991	0.299858	0.39572	0.0718876	0.0420832	1.14814	0.929165	0.317742	0.081906	1.37708	0.200271	0.347789	0.0569854	1.03865	0.199824	34.1025	1.52171	4.4861	3.25e-05	0.0039658	UP	5.08082	26.7633	-2.3971	0.0059061	0.39825	FALSE	9.53655	5.2402
Bra032474	A09	-	36223870	36225285	864	0	0	0	0	0	0	434	326	104	85	1	2	0	0	0	0	0	0	21.3953	18.8162	5.28288	4.51341	0.054474	0.112336	0	0	0	20.1057	4.89814	0.0834052	0	389.938	#NAME?	3.01e-44	4.95e-41	DOWN	0	91.9702	#NAME?	6.26e-18	3.28e-15	DOWN	0	1.59527
Bra033331	A10	-	4204896	4209847	3801	225	172	29	64	65	41	27	21	53	47	45	40	3.27645	1.72727	0.326724	0.851284	0.607645	0.505816	0.302558	0.275517	0.611968	0.567283	0.557208	0.510701	2.50186	0.589004	0.55673	0.289038	0.589626	0.533954	192.295	24.6527	2.9635	5.86e-07	9.47e-05	UP	47.2198	48.6629	-0.043429	0.96109	1	FALSE	48.6037	44.9231
Bra003062	A10	-	5539804	5541259	1371	609	633	237	241	389	185	209	180	171	225	179	171	24.5866	17.6236	7.40273	8.88734	10.082	6.32763	6.49309	6.54731	5.47406	7.52914	6.14495	6.05289	21.1051	8.14504	8.20481	6.5202	6.5016	6.09892	594.806	200.389	1.5696	1.9e-06	0.00028484	UP	243.041	192.733	0.3346	0.31641	1	FALSE	257.209	185.082
Bra002357	A10	-	10100404	10104178	1734	566	1079	364	214	24	2	1729	1485	662	497	32	25	18.067	23.7521	8.98945	6.2396	0.491809	0.0540863	42.4706	42.7076	16.7556	13.1494	0.868567	0.699673	20.9095	7.61453	0.272948	42.5891	14.9525	0.78412	770.616	1655.52	-1.1032	0.00024916	0.025479	DOWN	294.187	563.969	-0.93888	0.013323	0.73125	FALSE	10.6192	30.0946
Bra002234	A10	+	10746310	10747752	1443	253	349	78	373	68	71	57	46	355	340	39	46	9.70449	9.23184	2.31478	13.0688	1.67447	2.30727	1.68248	1.58971	10.7972	10.8097	1.27204	1.54702	9.46816	7.69177	1.99087	1.6361	10.8035	1.40953	285.29	52.9579	2.4295	8.07e-10	1.87e-07	UP	228.748	338.217	-0.56419	0.47189	1	FALSE	66.5215	45.0226
Bra008792	A10	-	13851220	13852482	1188	470	3289	979	656	110	10	17042	13108	6557	6346	430	373	21.8978	105.676	35.2896	27.9177	3.29011	0.394721	611.008	550.234	242.236	245.066	17.0355	15.2369	63.7869	31.6037	1.84242	580.621	243.651	16.1362	1702.11	15480	-3.185	6.73e-25	4.75e-22	DOWN	831.976	6279.17	-2.916	2.28e-23	1.71e-20	DOWN	49.1359	424.31
Bra008817	A10	-	13968460	13970640	2181	138	330	834	1714	406	519	5	1	2248	2302	475	310	3.50221	5.77547	16.3754	39.7326	6.61461	11.1588	0.0976465	0.022865	45.2367	48.4228	10.2504	6.89779	4.63884	28.054	8.88672	0.0602558	46.8298	8.57409	217.594	2.98235	6.189	3.73e-06	0.0005375	UP	1293.88	2214.28	-0.77514	0.035956	1	FALSE	450.2	413.893
Bra008924	A10	-	14430503	14431978	651	120	147	46	44	71	33	371	288	79	85	32	22	10.2028	8.61917	3.02592	3.41715	3.87535	2.37706	24.2737	22.0617	5.32595	5.99015	2.31351	1.64001	9.41098	3.22154	3.12621	23.1677	5.65805	1.97676	127.089	338.443	-1.4131	6.46e-05	0.0074685	DOWN	45.7662	79.8127	-0.80234	0.082105	1	FALSE	46.5184	28.4828
Bra009101	A10	+	15251169	15252155	618	10	66	19	17	10	1	1494	1322	575	544	3	5	0.895633	4.07647	1.31658	1.39076	0.574971	0.0758784	102.969	106.677	40.8348	40.3841	0.228473	0.392632	2.48605	1.35367	0.325425	104.823	40.6094	0.310553	34.4491	1451.79	-5.3972	1e-45	2.04e-42	DOWN	18.3088	544.551	-4.8945	3.3e-34	4.04e-31	DOWN	4.51759	4.24854
Bra009221	A10	-	15709548	15711009	1077	35	215	858	2177	1508	2	1066	987	3140	2529	37	66	1.79875	7.61995	34.1156	102.196	49.7531	0.0870805	42.1584	45.7013	127.957	107.729	1.61692	2.97394	4.70935	68.1559	24.9201	43.9299	117.843	2.29543	113.47	1059.84	-3.2235	7.35e-21	4.1e-18	DOWN	1540.65	2758.6	-0.8404	0.09074	1	FALSE	598.273	54.7268
Bra009290	A10	-	16014838	16016364	1449	113	174	66	36	26	7	8	11	265	168	8	19	4.31647	4.58363	1.95055	1.25611	0.637586	0.226536	0.23516	0.378575	8.02654	5.31913	0.259851	0.63634	4.45005	1.60333	0.432061	0.306868	6.67284	0.448096	135.466	9.92251	3.7711	8.06e-12	2.32e-09	UP	51.9222	210.685	-2.0207	0.00044782	0.051309	FALSE	14.1995	14.374
Bra009312	A10	+	16122604	16125355	1536	8225	10084	729	500	158	19	16406	15290	2358	1992	29	30	296.39	250.594	20.3244	16.4578	3.65511	0.580055	454.94	496.414	67.3757	59.4974	0.888606	0.947838	273.492	18.3911	2.11758	475.677	63.4366	0.918222	8714.59	16365.9	-0.90919	0.0012537	0.10391	FALSE	625.355	2116.8	-1.7591	8.99e-10	2.56e-07	DOWN	73.1625	31.219
Bra035384	Scaffold000104	+	453845	456415	1215	0	1	8	49	189	110	19	21	60	64	54	56	0	0.0314161	0.281965	2.03898	5.52738	4.24544	0.66607	0.861927	2.16733	2.41659	2.0918	2.23674	0.0157081	1.16047	4.88641	0.763999	2.29196	2.16427	0.443877	20.7577	-5.5473	0.00044134	0.042256	DOWN	28.9033	60.346	-1.062	0.13282	1	FALSE	136.186	58.206
Bra039396	Scaffold000164	+	268008	273666	3126	116	103	33	20	26	1	481	359	478	445	36	36	2.05394	1.2577	0.45207	0.323469	0.295542	0.0150009	6.55388	5.72708	6.71104	6.53087	0.542021	0.558879	1.65582	0.38777	0.155271	6.14048	6.62095	0.55045	105.497	430.904	-2.0302	6.72e-09	1.37e-06	DOWN	26.9742	449.166	-4.0576	1.31e-25	1.17e-22	DOWN	10.8535	38.0876
Novel01787	Scaffold000583	+	365	4253	2988	0	0	0	0	0	0	53	26	31	34	4	8	0	0	0	0	0	0	0.755506	0.433931	0.455336	0.522034	0.063006	0.129931	0	0	0	0.594718	0.488685	0.0964686	0	40.0514	#NAME?	2.39e-07	4.1e-05	DOWN	0	31.6333	#NAME?	1.92e-07	4.11e-05	DOWN	0	6.38109
Note: "Y1" and "Y2" are two replicates of yellow seed samples and "B1" and "B2" are two replicates of brown seed samples. 20D, 30D and 40D are 20, 30 and 40 days after pollination (DAP), respectively.The up-regulated DEGs from the SCA9-2 QTL region are marked with red background color while the down-regulated DEGs from this QTL region are marked with green color.
[truncated: 14 more columns]

[truncated: 1 more sheets: K(Former J)]
