# Supplementary material for: Fine mapping of the major QTL for seed coat color in Brassica rapa var. Yellow Sarson by use of NIL populations and transcriptome sequencing for identification of the candidate genes
Source: PLoS One. 2019 Feb 4;14(2):e0209982. doi: 10.1371/journal.pone.0209982 (PMC6361427; doi:10.1371/journal.pone.0209982)
Supplement: S2 File — (XLS) [file pone.0209982.s013.xls]

## Sheet: Table 1
Table 1 Oil and protein content of BC4S1 plants' seeds
No. of BC4S1 plants	PCR amplification band of CB10022A in 3.0026.27(bp)	PCR amplification band of CB10022A in Sampad (bp)	Seed color	%OIL (WHOLE SEED, DRY)	%PROTEIN (WHOLE SEED, DRY)	% O+P(SEED) (WHOLE SEED, DRY)
2CA.805		227.1	Yellow	49.2057	20.2487	69.4543
2CA.806		227.1	Yellow	49.0537	20.1592	69.2129
2CA.807		227.1	Yellow	47.8306	21.2302	69.0608
2CA.808		227.1	Yellow	49.1783	20.9934	70.1718
2CA.809		227.1	Yellow	49.7175	19.1882	68.9057
2CA.815		227.1	Yellow	47.9957	20.5636	68.5593
2CA.816		227.1	Yellow	48.4335	21.4892	69.9227
2CA.817		227.1	Yellow
2CA.843		227.1	Yellow	49.0995	19.6697	68.7692
2CA.846		227.1	Yellow	50.4798	18.4739	68.9537
2CA.854		227.1	Yellow	43.6781	27.1186	70.7967
2CA.856		227.1	Yellow	48.5961	20.9166	69.5128
2CA.813	218.9		Brown, homozygous	45.054	22.7016	67.7556
2CA.824	218.9		Brown, homozygous
2CA.825	218.9		Brown, homozygous	42.6563	25.4205	68.0768
2CA.826	218.9		Brown, homozygous	43.4289	24.7986	68.2275
2CA.827	218.9		Brown, homozygous	45.7196	21.5375	67.2571
2CA.828	218.9		Brown, homozygous	44.6819	24.7754	69.4572
2CA.832	218.9		Brown, homozygous
2CA.834	218.9		Brown, homozygous	47.6754	18.6045	66.2798
2CA.836	218.9		Brown, homozygous	42.7177	23.6904	66.4082
2CA.839	218.9		Brown, homozygous	44.5651	22.6671	67.2322
2CA.844	218.9		Brown, homozygous	43.2435	24.6349	67.8785
2CA.845	218.9		Brown, homozygous	44.4555	24.3611	68.8166
2CA.848	218.9		Brown, homozygous	46.2188	19.8148	66.0337
2CA.849	218.9		Brown, homozygous
2CA.853	218.9		Brown, homozygous
2CA.855	218.9		Brown, homozygous	45.5075	21.6434	67.1509
2CA.857	218.9		Brown, homozygous
2CA.858	218.9		Brown, homozygous	43.6426	23.2191	66.8616
2CA.863	218.9		Brown, homozygous	44.3092	23.8726	68.1817
2CA.864	218.9		Brown, homozygous	46.0798	21.7294	67.8092
2CA.810	218.9	227.1	Brown, heterozygous	41.9243	26.5134	68.4377
2CA.811	218.9	227.1	Brown, heterozygous	44.642	24.2503	68.8923
2CA.812	218.9	227.1	Brown, heterozygous	44.2893	22.9809	67.2703
2CA.814	218.9	227.1	Brown, heterozygous	45.0953	24.1319	69.2272
2CA.818	218.9	227.1	Brown, heterozygous	44.1825	26.3253	70.5078
2CA.819	218.9	227.1	Brown, heterozygous	45.9347	21.1231	67.0578
2CA.820	218.9	227.1	Brown, heterozygous	43.061	24.1596	67.2206
2CA.821	218.9	227.1	Brown, heterozygous	48.3286	19.1349	67.4635
2CA.822	218.9	227.1	Brown, heterozygous
2CA.823	218.9	227.1	Brown, heterozygous	47.0808	20.1498	67.2306
2CA.829	218.9	227.1	Brown, heterozygous
2CA.830	218.9	227.1	Brown, heterozygous	45.1886	21.7115	66.9001
2CA.831	218.9	227.1	Brown, heterozygous	44.4259	23.1893	67.6152
2CA.833	218.9	227.1	Brown, heterozygous	42.6271	26.2645	68.8916
2CA.835	218.9	227.1	Brown, heterozygous	43.3597	23.9918	67.3515
2CA.837	218.9	227.1	Brown, heterozygous	44.8635	22.9379	67.8014
2CA.838	218.9	227.1	Brown, heterozygous	45.3334	21.4009	66.7343
2CA.840	218.9	227.1	Brown, heterozygous
2CA.841	218.9	227.1	Brown, heterozygous
2CA.842	218.9	227.1	Brown, heterozygous	46.2777	21.0929	67.3706
2CA.847	218.9	227.1	Brown, heterozygous	42.9232	25.4786	68.4018
2CA.850	218.9	227.1	Brown, heterozygous	46.114	21.0694	67.1834
2CA.851	218.9	227.1	Brown, heterozygous	43.4947	25.3833	68.878
2CA.852	218.9	227.1	Brown, heterozygous
2CA.859	218.9	227.1	Brown, heterozygous	46.254	21.0947	67.3486
2CA.860	218.9	227.1	Brown, heterozygous	45.452	22.3079	67.7599
2CA.861	218.9	227.1	Brown, heterozygous
2CA.862	218.9	227.1	Brown, heterozygous	45.0791	23.0104	68.0894

## Sheet: Table 2
Table 2 FPKM values of 515 DEGs that differentially expressed in different development stages
geneID	seed development stage	Y_20D	Y_30D	Y_40D	B_20D	B_30D	B_40D
Bra000004	20 DAP	11.8739	8.65074	7.33116	0.947461	12.2427	8.02021
Bra000399	20 DAP	3.58313	0.0523833	0.0612799	0.783148	0.151287	0
Bra000718	20 DAP	5.10513	14.4315	13.9346	0.484748	18.5276	9.71784
Bra001103	20 DAP	0.528293	0.289927	0.0345168	13.7232	0.817828	0.159512
Bra001404	20 DAP	0	0	0	2.00789	0.127	0
Bra001440	20 DAP	14.6806	94.5241	0.400392	3.85309	203.153	0.0562097
Bra001665	20 DAP	3.10431	1.14783	0.51801	7.43024	1.83531	0.0723174
Bra002234	20 DAP	9.46816	7.69177	1.99087	1.6361	10.8035	1.40953
Bra002357	20 DAP	20.9095	7.61453	0.272948	42.5891	14.9525	0.78412
Bra002466	20 DAP	0.0854168	0.39011	0.473742	10.7786	3.08772	0.149782
Bra003062	20 DAP	21.1051	8.14504	8.20481	6.5202	6.5016	6.09892
Bra003126	20 DAP	10.0865	14.371	8.65358	28.6398	26.5927	4.14305
Bra003255	20 DAP	14.1389	2.91152	0.358123	44.9381	6.50761	0.0284728
Bra003480	20 DAP	0	0	0	0.600663	0.150782	0.0173545
Bra003799	20 DAP	20.8659	10.7416	2.69432	1.10564	13.9608	1.51895
Bra003834	20 DAP	0.173164	0.101084	0.0116809	1.5382	0.293781	0
Bra004343	20 DAP	14.8482	22.7516	6.69127	1.27337	30.7353	2.01345
Bra004539	20 DAP	0.510432	0.474916	0.344314	11.754	3.29377	0.464572
Bra004923	20 DAP	2.09757	1.64417	0.477203	0.273134	0.406196	0.499973
Bra005211	20 DAP	35.0865	33.2624	42.8883	73.9422	45.1249	34.9106
Bra005346	20 DAP	1.11047	6.69925	0.424096	0	3.59737	0.261996
Bra005432	20 DAP	129.908	102.819	117.308	50.9858	145.262	63.571
Bra005677	20 DAP	162.238	48.8702	84.1466	73.483	32.4769	54.5208
Bra005685	20 DAP	8.9782	6.74872	6.17172	27.125	11.4391	6.77952
Bra005941	20 DAP	3.57896	11.3719	2.26759	0	15.6752	0.935228
Bra005955	20 DAP	0.220784	0.068389	0.0249882	1.98063	0.49098	0.016549
Bra006194	20 DAP	0.0110832	0.0124342	0	1.67118	0.619194	0
Bra006224	20 DAP	9.19024	12.4637	7.47498	57.226	17.4716	2.04858
Bra006370	20 DAP	13.5077	16.5629	2.5329	0.870894	21.9418	2.22429
Bra006658	20 DAP	3.97624	0.778181	0.961637	0.0831144	0	0
Bra007006	20 DAP	1.10141	3.48057	0.0645356	0.0087766	1.92107	0.00828326
Bra007145	20 DAP	0.48881	0.306975	0.157117	20.4484	1.39526	0.236954
Bra007812	20 DAP	7.17971	3.17767	1.00062	2.65511	4.1625	0.185519
Bra008151	20 DAP	5.80434	6.17479	0.679731	0	4.75572	0.149211
Bra008398	20 DAP	4.33438	3.06928	1.90485	0.927879	0.798178	0.275046
Bra008817	20 DAP	4.63884	28.054	8.88672	0.0602558	46.8298	8.57409
Bra008867	20 DAP	3.19543	2.58557	1.73134	0.703162	3.76633	1.04033
Bra008885	20 DAP	1.41432	0.27799	0.0115894	0	0	0
Bra008902	20 DAP	24.9939	10.2525	4.98308	49.2996	19.08	6.35742
Bra008924	20 DAP	9.41098	3.22154	3.12621	23.1677	5.65805	1.97676
Bra009221	20 DAP	4.70935	68.1559	24.9201	43.9299	117.843	2.29543
Bra009290	20 DAP	4.45005	1.60333	0.432061	0.306868	6.67284	0.448096
Bra009388	20 DAP	64.3647	253.493	136.171	0.618992	217.29	105.362
Bra010010	20 DAP	1.58544	2.17177	2.50976	7.00463	3.94421	1.31584
Bra010586	20 DAP	2.67517	2.53351	2.44515	0.471612	1.71323	1.86633
Bra011694	20 DAP	12.5537	26.9692	21.2791	1.14794	45.8841	13.1029
Bra011817	20 DAP	0.123131	0	0	3.28987	0.143715	0
Bra012379	20 DAP	14.967	12.9191	11.568	1.97631	5.93865	8.29162
Bra012673	20 DAP	8.91521	17.1893	7.55901	0.254494	16.1234	6.40594
Bra012777	20 DAP	6.78337	6.553	12.8516	0.366832	4.63566	5.69582
Bra012863	20 DAP	0	0	0	4.13888	0.0388135	0.0398185
Bra012889	20 DAP	0.483392	0	21.2865	6.33182	0.11082	7.27888
Bra012927	20 DAP	10.7053	0.502249	0.105754	4.11145	0.325457	0
Bra013024	20 DAP	16.6512	27.0478	10.5155	1.84963	25.8146	7.79321
Bra013367	20 DAP	2.53394	0.858393	1.02547	0.0437794	0.619588	0.472832
Bra014057	20 DAP	10.6169	1.11221	0.333679	1.83727	0.841298	0.206754
Bra014164	20 DAP	1.35155	1.37459	0.986742	7.16219	2.27059	1.39501
Bra014272	20 DAP	0.348683	0.0873109	0.0455554	7.6649	1.89766	0
Bra014329	20 DAP	4.20059	6.11308	8.05114	0.707744	7.74657	7.14377
Bra014854	20 DAP	13.8466	15.6582	6.70522	39.0896	20.709	0.733292
Bra014891	20 DAP	1.3449	1.91747	1.7049	3.65113	1.50523	1.52818
Bra014901	20 DAP	1.22944	1.5436	0.458526	4.0463	3.88886	0.0504065
Bra014975	20 DAP	13.3132	3.05167	2.8391	27.1869	2.30904	2.07591
Bra015038	20 DAP	4.33376	0.925462	0.244662	0.290061	0.0266962	0
Bra015426	20 DAP	8.29565	7.85841	2.95561	0.0818861	9.37944	1.292
Bra015769	20 DAP	2.18036	1.17128	0.172491	28.3967	6.54602	0
Bra016575	20 DAP	1.26191	1.42989	1.13846	0	2.02901	0.816057
Bra016610	20 DAP	2.86792	3.76511	0.67857	14.9667	7.66189	0.101933
Bra017111	20 DAP	19.5879	16.3195	13.3692	42.5456	27.571	6.30581
Bra017137	20 DAP	6.21617	15.4709	0.687044	0.165215	16.9869	0.207026
Bra017193	20 DAP	5.44272	8.78585	5.06532	0.240966	15.2862	5.83233
Bra017277	20 DAP	4.82369	0.929575	0.540292	1.31961	0.442143	0.514542
Bra017939	20 DAP	267.497	0.227213	0.176469	101.993	0.148712	0.0446966
Bra018014	20 DAP	0.32108	0.0263324	0.159131	2.40353	0.700261	0.0758271
Bra018643	20 DAP	316.789	166.275	70.3912	809.813	273.077	39.4345
Bra019245	20 DAP	107.28	192.561	120.944	32.253	307.443	48.2712
Bra019734	20 DAP	374.783	833.81	1133.47	151.141	1070.6	523.935
Bra020131	20 DAP	8.67837	3.4654	0.455124	0.0310708	1.43115	0.103547
Bra020330	20 DAP	6.53234	6.54185	4.54133	18.256	8.50242	6.3223
Bra020345	20 DAP	10.2321	8.18038	4.62823	0.546618	16.2911	2.48964
Bra020364	20 DAP	0	0	0	3.96601	0.866059	0
Bra020673	20 DAP	41.2258	9.04183	0.539068	229.055	31.5373	0.242441
Bra020852	20 DAP	3.49278	1.14479	0.324579	0.881579	0.745363	0.236639
Bra021039	20 DAP	15.1141	6.39881	4.59604	36.3384	12.3381	2.8759
Bra021390	20 DAP	20.4924	37.2905	12.9119	0.184699	39.9623	9.70669
Bra021454	20 DAP	28.3056	24.4894	5.42705	0.656445	38.4194	5.45258
Bra021455	20 DAP	45.1186	79.4677	7.83102	0.607358	108.873	6.34004
Bra021796	20 DAP	5.46008	10.1708	14.1923	13.9546	19.3474	10.3784
Bra022527	20 DAP	0.0805578	0.0273584	0.171477	1.22385	0.751293	0.0779893
Bra023133	20 DAP	5.27841	3.34411	3.61949	0	0	0.122566
Bra023172	20 DAP	11.222	5.6116	2.45272	21.9239	10.9211	3.71149
Bra023178	20 DAP	0.0855843	0.0377865	0.0531139	3.06236	1.13755	0.251702
Bra023188	20 DAP	7.50417	2.94925	1.79799	1.7087	0.985567	0.678654
Bra023198	20 DAP	1.56483	0.408207	0.290432	4.8627	1.21164	0.524058
Bra023217	20 DAP	13.4884	4.61287	1.14697	31.3157	6.16174	0.590838
Bra023221	20 DAP	4.6058	3.41077	2.15156	0	0.152391	0
Bra023223	20 DAP	0.110441	0	0	3.47378	0	0
Bra023639	20 DAP	27.8552	33.3411	8.24664	90.4206	53.3831	0.483937
Bra023817	20 DAP	21.3669	51.0131	25.3555	0.369729	54.755	18.5095
Bra023961	20 DAP	0	0.0468132	0	4.16136	0	0
Bra024073	20 DAP	24.0131	30.5841	43.2153	85.8087	40.0894	23.5715
Bra024568	20 DAP	80.8605	51.5517	100.082	157.278	86.8915	48.4279
Bra024598	20 DAP	19.6828	12.1926	9.53512	40.4909	18.5678	14.0482
Bra024617	20 DAP	3.10666	1.08393	0.100275	11.2573	2.1065	2.08441
Bra024618	20 DAP	0.611589	0	0.0416889	2.57246	0.115111	0.0621062
Bra024632	20 DAP	3.97574	2.14052	4.01137	0.551023	0.523457	0.819551
Bra024680	20 DAP	19.8535	12.5381	12.5351	38.3686	23.8397	23.8792
Bra024687	20 DAP	1.40461	0.137476	0.0487424	8.07851	0.197708	0
Bra024689	20 DAP	3.75458	1.74379	3.89652	13.634	5.25406	6.84926
Bra024697	20 DAP	4.19315	2.40904	0.594826	17.0972	3.07289	0
Bra024755	20 DAP	5.6986	1.26495	1.75488	1.07075	0.320453	0.496271
Bra024787	20 DAP	7.9751	19.9852	4.27555	0.184769	20.956	3.08411
Bra025086	20 DAP	0.647853	0.294278	0.0959	2.32679	0.7305	0.0697263
Bra025153	20 DAP	8.27643	3.42562	0.796253	1.95957	2.55672	0.326517
Bra025522	20 DAP	12.6663	22.189	16.3426	34.3061	17.3562	5.89577
Bra025527	20 DAP	49.0105	110.207	130.25	5.3308	181.628	75.5443
Bra025579	20 DAP	6.14401	7.89239	10.5733	1.79626	12.0791	9.79866
Bra025848	20 DAP	0.470978	1.72093	0.872086	2.58885	1.46432	0.0553368
Bra026242	20 DAP	2.72429	2.38206	0.227552	0.236318	4.14846	0.564216
Bra026507	20 DAP	6.31227	2.1155	0.264047	1.6824	1.73857	0.0507403
Bra026515	20 DAP	0.0983645	0.0905613	0.0750137	0.622793	0.18572	0.0525702
Bra026570	20 DAP	4.81706	31.9613	40.6697	23.2193	24.7266	11.1858
Bra026967	20 DAP	1.17488	1.18459	1.62351	9.46538	3.20107	1.91476
Bra027030	20 DAP	2.81771	0.100037	0.00904152	0.278894	0.0563439	0
Bra027700	20 DAP	5.48571	5.39801	6.57561	0.246428	9.012	5.59359
Bra027980	20 DAP	5.61389	2.23512	1.46493	12.0531	4.84453	1.20941
Bra027988	20 DAP	33.2782	21.1298	66.4822	74.499	36.0337	160.722
Bra028058	20 DAP	8.215	3.58314	2.81623	16.284	6.87336	5.29835
Bra028482	20 DAP	27.6513	72.8391	16.3708	0.587305	139.421	9.89534
Bra028631	20 DAP	75.1103	98.078	46.1066	1.52514	113.763	41.7719
Bra028826	20 DAP	0	0	0	1.21154	0.191882	0
Bra028981	20 DAP	11.9693	50.3261	55.1469	51.2168	62.6889	41.1706
Bra029361	20 DAP	3.01675	5.74795	2.33618	0.098098	4.89667	1.84192
Bra030113	20 DAP	1.74134	7.15403	1.69382	0.134952	3.64113	0.644328
Bra030230	20 DAP	59.4222	173.02	35.1657	2.17711	255.694	22.8981
Bra030432	20 DAP	1.01129	0.254452	0.0192905	0.0482217	0.245284	0
Bra030656	20 DAP	13.9954	4.44613	2.60616	38.1618	10.1301	2.68273
Bra030743	20 DAP	19.6025	26.9294	18.4253	7.43308	31.9652	16.466
Bra030948	20 DAP	4.37286	7.05238	5.19499	0.390395	9.46932	4.69635
Bra031070	20 DAP	0.410446	0.397356	0.106229	0.007387	0.859009	0.0749865
Bra031161	20 DAP	28.5591	16.6819	5.54427	3.50748	15.3432	4.21677
Bra031620	20 DAP	1.37708	0.200271	0.347789	0.0569854	1.03865	0.199824
Bra032162	20 DAP	51.545	56.4412	18.6982	6.94522	92.9399	10.7852
Bra032284	20 DAP	17.6551	21.5792	3.21242	7.7824	23.7303	1.25241
Bra032296	20 DAP	32.8927	11.5249	13.5987	12.3875	5.54026	20.5429
Bra032345	20 DAP	966.231	142.607	2.24074	2603.64	110.477	1.10795
Bra032350	20 DAP	26.3802	12.159	7.95029	66.9217	22.9581	18.9637
Bra032362	20 DAP	0.719283	0.454965	0.321689	4.81069	0.617782	1.12863
Bra032387	20 DAP	3.17408	2.3899	0.363017	0	0	0
Bra032392	20 DAP	9.34841	4.55165	3.95392	4.12503	3.23981	3.55724
Bra032785	20 DAP	2.09597	1.52309	1.79571	13.2695	4.30656	3.58361
Bra032804	20 DAP	9.21918	6.23611	12.9216	2.34399	3.05959	5.76179
Bra032808	20 DAP	406.68	133.507	30.3369	98.2253	30.388	2.65427
Bra032874	20 DAP	22.7467	11.5865	0.967028	63.4925	13.8423	0.771363
Bra032878	20 DAP	21.995	21.9836	42.1515	50.3569	40.233	41.5282
Bra032927	20 DAP	3.21444	0.652827	0.0779236	0.0934066	0.0481234	0
Bra032977	20 DAP	0.618026	0	0.253808	7.0126	1.40108	0.227607
Bra033331	20 DAP	2.50186	0.589004	0.55673	0.289038	0.589626	0.533954
Bra033357	20 DAP	11.2576	6.76763	1.77162	0.944584	12.8255	1.09607
Bra033751	20 DAP	36.9025	67.4216	2.49152	1.05594	49.3805	0.957561
Bra034826	20 DAP	33.7477	12.2189	7.5641	68.5628	14.7905	2.46767
Bra034999	20 DAP	6.05372	4.25341	2.51579	0.870074	1.29066	3.95535
Bra035236	20 DAP	0.575046	1.19871	0.33424	2.70065	1.3489	0.0641656
Bra035284	20 DAP	2.06081	1.68413	0.31501	10.4406	0.555295	0.166899
Bra035384	20 DAP	0.0157081	1.16047	4.88641	0.763999	2.29196	2.16427
Bra035912	20 DAP	3.51138	0.235258	0	9.63841	0.0269234	0
Bra036701	20 DAP	0.0290095	0.0448882	0.024577	3.07095	0.0721345	0.424717
Bra036828	20 DAP	78.1258	72.5588	10.095	337.182	113.726	1.37307
Bra037017	20 DAP	5.87074	4.56234	3.91176	1.55437	6.24597	2.27514
Bra037338	20 DAP	3.56763	2.73932	1.25291	0.111287	4.67576	0.474585
Bra037510	20 DAP	51.638	74.4729	42.9901	21.5589	91.3026	25.3911
Bra037902	20 DAP	15.3644	5.36313	5.73452	4.18268	2.04286	1.45922
Bra037904	20 DAP	48.0896	18.0014	12.2173	19.3672	15.0503	13.5051
Bra037921	20 DAP	21.3105	43.5227	22.8113	59.8193	44.6101	4.44971
Bra037923	20 DAP	43.3455	22.9441	52.8013	12.5951	23.2837	53.6269
Bra038059	20 DAP	26.8704	13.6816	18.5792	53.7996	25.7114	23.0487
Bra038203	20 DAP	0	0	0	4.63407	0	0
Bra038493	20 DAP	6.84482	13.499	21.9208	0.406106	15.4054	12.2954
Bra038516	20 DAP	58.5031	163.258	36.3578	1.02889	198.721	45.1965
Bra038745	20 DAP	1.96361	0.715527	0.523721	7.36564	1.25964	0.394385
Bra039205	20 DAP	12.9009	28.369	2.90157	1.93723	24.9846	1.78278
Bra039565	20 DAP	5.74293	6.01981	1.73994	0.916291	9.90381	1.80459
Bra040730	20 DAP	0	0	0	4.39364	1.99474	2.54985
Bra040833	20 DAP	153.252	226.987	73.4261	4.74046	403.817	53.044
Novel00205	20 DAP	9.13265	8.53536	4.34644	0.368247	19.7803	1.79378
Novel00533	20 DAP	0.0795244	0.122398	0.340791	3.69005	0.575024	0.360195
Novel00559	20 DAP	0.946334	0.622491	0.327109	6.91321	1.27071	0.395812
Novel01034	20 DAP	2.25569	1.95658	0.786343	0.251918	5.06834	0.345217
Novel01074	20 DAP	0.530359	0.165605	0.506978	1.8375	0.433216	1.2085
Novel01108	20 DAP	0.0288298	0.0323439	0	1.49871	0.201895	0
Novel01112	20 DAP	0.096597	0	0	2.05423	0.153188	0
Novel01113	20 DAP	0	0	0	2.4772	0.334372	0
Novel01395	20 DAP	2.80303	1.03279	0.484316	0	0	0
Novel01502	20 DAP	1.7532	0.830058	0	0	0	0
Novel01513	20 DAP	0	0.0356268	0.0295617	1.57391	0.149361	0
Novel01526	20 DAP	2.83905	1.1297	2.3102	0	0	0
Novel01529	20 DAP	3.00334	0.236106	0.31945	0	0	0
Novel01536	20 DAP	0.456965	0.115233	0.179141	6.28878	1.0548	0.683107
Novel01584	20 DAP	3.54261	1.74986	3.12898	1.38586	1.63951	3.50522
Novel01755	20 DAP	0	0	0	1.6958	0.739327	0.796832
Bra000129	20 & 30 DAP	1.07525	0.118303	0.0780949	10.5705	3.42986	0
Bra000440	20 & 30 DAP	0.0308076	0.0376843	0.056771	15.869	4.11843	0.153128
Bra000628	20 & 30 DAP	321.089	53.0353	16.1542	718.669	389.092	49.0408
Bra000668	20 & 30 DAP	1.41566	1.14729	0.668665	13.3179	11.5036	2.58145
Bra001099	20 & 30 DAP	104.814	12.0564	12.5533	738.77	195.18	1.66471
Bra001441	20 & 30 DAP	0.50963	40.8241	22.623	14.3694	1.42645	5.12377
Bra001817	20 & 30 DAP	0.825373	1.1022	0.465629	40.4354	14.5279	0.884973
Bra002080	20 & 30 DAP	53.2924	60.8041	58.2658	132.636	123.025	35.345
Bra002642	20 & 30 DAP	7.17965	2.68194	0.997761	26.3847	11.5895	0.515559
Bra003248	20 & 30 DAP	10.4852	0.809994	0.0861411	24.4888	4.91027	0.0574927
Bra003361	20 & 30 DAP	2.54418	0.0944488	0.0270427	35.9987	5.44779	0.0308829
Bra003535	20 & 30 DAP	10.2398	2.63272	1.73448	51.6692	36.7906	5.78845
Bra004714	20 & 30 DAP	0.774209	0.278728	0.0510593	5.50582	1.65917	0.130083
Bra005210	20 & 30 DAP	0.0225	0.0411043	0.0190621	2.81811	2.27862	0.290555
Bra006652	20 & 30 DAP	0.160208	0	0	15.2044	3.58197	0
Bra006743	20 & 30 DAP	12.2148	3.24765	1.16503	0.142552	19.4408	0.31079
Bra007142	20 & 30 DAP	13.2716	7.69447	3.73915	80.7336	18.2817	2.99879
Bra008570	20 & 30 DAP	4.21555	0.424315	0	36.7312	5.98758	0
Bra008882	20 & 30 DAP	2.62481	8.33318	4.72997	66.5169	45.3409	9.80466
Bra009101	20 & 30 DAP	2.48605	1.35367	0.325425	104.823	40.6094	0.310553
Bra009185	20 & 30 DAP	0.67534	0.129637	0	52.9836	108.435	3.80866
Bra009202	20 & 30 DAP	2.68611	3.71652	1.04187	140.375	51.5254	0.662723
Bra009242	20 & 30 DAP	2.42352	0.798617	0.222082	9.94742	5.7101	0.14708
Bra009759	20 & 30 DAP	0.0731238	0	0	12.9968	2.34639	0
Bra011285	20 & 30 DAP	0.0759825	0.0216718	0.0139045	12.7424	1.94938	0.00793952
Bra012357	20 & 30 DAP	0.0281251	0	0.0180555	3.39701	1.47079	0
Bra012487	20 & 30 DAP	0.113603	0.833765	3.15529	11.9381	20.8563	2.84073
Bra014796	20 & 30 DAP	6.17592	2.81044	0.86057	25.3793	11.3851	1.43918
Bra016164	20 & 30 DAP	0.0791207	0	0	9.16554	9.38006	1.36993
Bra017350	20 & 30 DAP	5.89103	3.01258	1.25332	24.005	8.75276	1.57296
Bra018337	20 & 30 DAP	64.7635	24.3712	4.24543	124.051	53.868	0.286466
Bra019350	20 & 30 DAP	0.0177703	0	0	4.88738	2.58083	0.132149
Bra020592	20 & 30 DAP	7.51271	4.12685	1.47056	1.6864	0.774579	0.284252
Bra020724	20 & 30 DAP	3.40729	3.70002	5.84901	9.02479	9.14147	7.47675
Bra020752	20 & 30 DAP	5.33197	0.532217	0	0.0344607	6.31537	0.115421
Bra021018	20 & 30 DAP	2.30874	10.1739	12.3315	12.8048	35.2222	1.83744
Bra021496	20 & 30 DAP	5.75328	1.19869	1.11911	62.053	30.8171	0.988419
Bra021771	20 & 30 DAP	0.453287	0.408427	1.55726	23.9059	12.732	0.995169
Bra022759	20 & 30 DAP	33.0787	19.9527	4.2999	123.163	56.9651	5.40316
Bra023112	20 & 30 DAP	0.171514	0.175655	0	5.84514	5.17888	0.773781
Bra023137	20 & 30 DAP	27.676	20.3541	8.88391	69.506	7.6843	4.76651
Bra023151	20 & 30 DAP	18.1246	11.0551	2.04472	3.49213	3.82919	1.04584
Bra023269	20 & 30 DAP	9.07738	10.5901	5.51731	77.8389	35.5618	12.5278
Bra023282	20 & 30 DAP	0	0	0	20.3984	15.181	1.16605
Bra023441	20 & 30 DAP	42.0928	29.692	2.14153	627.858	195.229	1.21068
Bra023602	20 & 30 DAP	0.0589053	0	0	24.1127	3.48785	0
Bra024102	20 & 30 DAP	1.60026	0.376141	0.0363325	4.86303	11.6476	0
Bra024227	20 & 30 DAP	4.15406	2.37284	0.654664	139.529	86.4328	6.28282
Bra024524	20 & 30 DAP	0.0411831	0.0318626	0.0264384	3.50861	2.9729	1.56697
Bra024545	20 & 30 DAP	10.2374	3.88956	1.68875	3.04312	1.27319	0.242623
Bra024558	20 & 30 DAP	25.1562	19.8953	4.97873	71.9555	43.9082	4.84502
Bra024590	20 & 30 DAP	7.60167	5.78463	6.7382	20.3473	15.302	18.3654
Bra024600	20 & 30 DAP	4.14971	4.32394	15.9921	11.5994	16.6233	38.6813
Bra024606	20 & 30 DAP	6.39491	5.84843	1.20689	39.1392	16.2869	0.218881
Bra024609	20 & 30 DAP	5.76587	7.72457	15.5008	15.8165	17.6497	12.4216
Bra024619	20 & 30 DAP	2.13249	1.77051	0.297764	0.216357	0.195022	0
Bra024631	20 & 30 DAP	33.7851	32.2555	12.6145	76.7136	92.965	9.31181
Bra024651	20 & 30 DAP	0	0	0.0119666	0.969825	0.659716	0.506882
Bra024652	20 & 30 DAP	1.64546	1.23522	1.10345	4.16854	3.8894	3.55121
Bra024670	20 & 30 DAP	1.23677	0.889673	0.879394	4.54033	2.08207	3.02479
Bra024712	20 & 30 DAP	4.32649	3.16443	4.49142	1.13653	0.902021	2.58885
Bra024742	20 & 30 DAP	13.6294	8.678	8.90284	47.1512	25.3113	15.1609
Bra024763	20 & 30 DAP	13.8463	6.39161	2.86989	5.34082	1.93268	0.923517
Bra025939	20 & 30 DAP	13.9934	5.40864	4.01485	92.7224	30.6719	4.10049
Bra026058	20 & 30 DAP	0.0917257	0	0.0109468	36.7607	4.68347	0
Bra026481	20 & 30 DAP	19.9932	23.8026	13.274	105.589	77.1784	3.45831
Bra027541	20 & 30 DAP	15.0134	6.52827	3.02786	0	0	0
Bra027990	20 & 30 DAP	0.312874	0.11807	0.465217	1.8253	1.46236	1.39755
Bra027994	20 & 30 DAP	5.51711	0	0.0868386	162.244	97.6131	4.14795
Bra027995	20 & 30 DAP	5.63677	2.30555	1.22375	61.9624	36.6413	0.943554
Bra027996	20 & 30 DAP	5.92363	2.96948	1.30797	50.242	32.486	2.03175
Bra028018	20 & 30 DAP	4.35613	1.86903	1.89318	0.115437	0	0
Bra028039	20 & 30 DAP	5.38595	3.92806	2.6323	13.2324	10.328	8.53547
Bra028059	20 & 30 DAP	1.28068	1.15035	1.91133	6.41556	5.31365	6.72571
Bra029874	20 & 30 DAP	0.0325089	1.95302	1.56839	10.9116	25.9779	0.220301
Bra029971	20 & 30 DAP	3.30425	1.78313	25.8742	277.55	171.434	42.4146
Bra030091	20 & 30 DAP	0	0	0.0454388	3.92808	1.64111	0.326335
Bra030193	20 & 30 DAP	4.11558	0	0	104.791	7.57264	0.0324143
Bra030261	20 & 30 DAP	0.036987	0.0414955	0	8.00921	4.55599	0
Bra030299	20 & 30 DAP	0.170005	0.0464263	0	12.4081	7.71814	0.632052
Bra030515	20 & 30 DAP	0.164323	0.0338257	0.102148	39.8179	13.8172	0.189351
Bra031019	20 & 30 DAP	0.0235752	0.333498	2.32177	8.39617	3.51644	2.25869
Bra031403	20 & 30 DAP	0.167023	0.0497132	0.243145	262.776	109.702	1.11346
Bra032297	20 & 30 DAP	38.5971	27.7425	39.1994	13.2921	10.7419	17.949
Bra032378	20 & 30 DAP	5.22069	2.81197	2.36948	1.81128	0.753539	0.764949
Bra032474	20 & 30 DAP	0	0	0	20.1057	4.89814	0.0834052
Bra032787	20 & 30 DAP	5.09351	2.50537	3.57273	0.817355	0.489403	0.471952
Bra032788	20 & 30 DAP	3.72897	6.51726	0.95357	0	0	0
Bra032835	20 & 30 DAP	4.98351	3.34603	0.942362	0	0	0
Bra032883	20 & 30 DAP	0.0246658	0	0	0.947224	0.920062	0.0852004
Bra032899	20 & 30 DAP	19.0356	7.40955	1.11972	0	0	0
Bra033358	20 & 30 DAP	3.55938	0.734335	0.158282	73.4351	18.3362	0.302037
Bra035684	20 & 30 DAP	0.107268	0	0	9.938	5.35823	0.0940491
Bra035748	20 & 30 DAP	9.65017	0.428351	0.0311695	41.0232	11.7186	0.754696
Bra037023	20 & 30 DAP	0	0	0	3.41748	1.30995	0.0367108
Bra037731	20 & 30 DAP	4.14473	70.0638	5.92627	27.4011	146.803	2.57972
Bra037878	20 & 30 DAP	20.6753	7.92925	5.30023	2.63113	0.408729	0.656643
Bra037887	20 & 30 DAP	3.844	2.16916	2.63603	55.0088	37.6711	8.00622
Bra037920	20 & 30 DAP	214.455	76.9755	55.5071	70.9181	20.936	19.9877
Bra038645	20 & 30 DAP	15.0138	20.5618	20.3725	1.15162	45.0714	9.15367
Bra039283	20 & 30 DAP	1.49061	0.527927	1.39363	49.4929	15.9624	1.85545
Bra039396	20 & 30 DAP	1.65582	0.38777	0.155271	6.14048	6.62095	0.55045
Bra041121	20 & 30 DAP	53.7896	2.54982	0.217097	181.677	105.35	3.43838
Novel00031	20 & 30 DAP	10.9194	7.96485	21.7969	0.413118	0.713254	2.62431
Novel00895	20 & 30 DAP	1.93742	1.03413	1.23326	0	0	0
Novel00959	20 & 30 DAP	6.42725	3.55666	4.63997	0.492174	0.323732	0.168492
Novel01217	20 & 30 DAP	17.8181	8.60335	4.03834	2.70882	2.5475	3.75098
Novel01263	20 & 30 DAP	2.64811	1.57916	0.536032	0.0489018	0	0
Novel01383	20 & 30 DAP	1.59018	0.713741	0.385659	0	0	0
Novel01423	20 & 30 DAP	0.255831	0.157579	0.157536	5.04995	2.3649	1.6921
Novel01424	20 & 30 DAP	0.337265	0.490489	0.290062	6.36147	4.67275	2.35713
Novel01429	20 & 30 DAP	1.9498	1.86144	2.4553	0	0	0.030802
Novel01455	20 & 30 DAP	0.0375695	2.17431	11.6308	43.9138	19.7458	12.0216
Novel01787	20 & 30 DAP	0	0	0	0.594718	0.488685	0.0964686
Bra000631	20 & 30 & 40 DAP	0.218534	0.3761	0.375188	154.49	139.596	21.1285
Bra003686	20 & 30 & 40 DAP	0.329136	1.22885	1.85037	20.6695	4005.51	850.859
Bra008792	20 & 30 & 40 DAP	63.7869	31.6037	1.84242	580.621	243.651	16.1362
Bra008883	20 & 30 & 40 DAP	0.0397611	0.0351099	0.0616896	39.6606	13.825	1.68825
Bra012420	20 & 30 & 40 DAP	0.04536	0.0193246	0.00705368	1.17048	1.5699	1.08796
Bra013652	20 & 30 & 40 DAP	0.514801	0.263707	0.0494891	206.655	145.177	15.6376
Bra018302	20 & 30 & 40 DAP	8.98335	5.8713	3.21033	0.517891	0.0667902	0
Bra020560	20 & 30 & 40 DAP	0.29679	0.112853	0.306644	194.219	468.964	128.702
Bra023128	20 & 30 & 40 DAP	7.07615	0.3042	0	29.2163	21.1874	3.20167
Bra023195	20 & 30 & 40 DAP	6.35582	4.16135	8.11428	0.0195025	0	0
Bra023278	20 & 30 & 40 DAP	16.9988	65.0843	600.401	99.4897	265.259	1812.33
Bra024561	20 & 30 & 40 DAP	0	0.117033	5.2221	4.61854	37.5871	272.799
Bra024622	20 & 30 & 40 DAP	0.0144366	0.0598818	0	6.22957	3.23205	5.8168
Bra024662	20 & 30 & 40 DAP	4.53535	5.41239	5.88737	17.3911	25.0251	28.2531
Bra024668	20 & 30 & 40 DAP	12.2952	12.2055	4.98712	102.382	42.8514	31.4117
Bra024678	20 & 30 & 40 DAP	6.28178	3.11998	3.0249	33.6974	25.3085	20.8548
Bra024707	20 & 30 & 40 DAP	17.7019	10.6504	11.3412	0.0900551	0.100185	0
Bra024714	20 & 30 & 40 DAP	17.4953	14.6074	17.7692	0	0.106106	0
Bra024726	20 & 30 & 40 DAP	1.41077	0.915982	1.31944	8.98323	7.11518	8.64823
Bra027061	20 & 30 & 40 DAP	0.482617	0.871694	1.20554	570.233	2688.19	130.054
Bra027064	20 & 30 & 40 DAP	0.426964	1.12241	1.00148	395.859	3416.97	321.612
Bra027457	20 & 30 & 40 DAP	0.300789	0.161281	0.587801	160.817	90.3559	11.986
Bra028065	20 & 30 & 40 DAP	17.9416	9.04864	8.37134	0.100338	0.156254	0.0277182
Bra030358	20 & 30 & 40 DAP	0.142004	0.0752355	0.175535	69.6743	260.022	95.1509
Bra031295	20 & 30 & 40 DAP	11.149	13.0015	1.69618	96.3827	72.5106	11.4672
Bra032161	20 & 30 & 40 DAP	0.114155	0.101932	0.0238798	54.8328	75.0473	3.60749
Bra032295	20 & 30 & 40 DAP	6.53799	3.22613	5.62122	16.2859	12.9715	23.8046
Bra032367	20 & 30 & 40 DAP	0	0	0	1.87317	1.26509	5.33633
Bra032369	20 & 30 & 40 DAP	128.362	80.3407	72.6981	0.0821187	0.118257	0.0531918
Bra032383	20 & 30 & 40 DAP	0	0.0134919	0.192063	1.05755	1.65036	3.17815
Bra032789	20 & 30 & 40 DAP	1.19377	0.937653	1.34299	0	0.00800655	0
Bra032800	20 & 30 & 40 DAP	5.45155	2.48051	2.2964	0.156199	0.11954	0.164859
Bra032803	20 & 30 & 40 DAP	4.96114	3.21936	1.1159	37.05	19.8719	10.1324
Bra032821	20 & 30 & 40 DAP	2.12583	1.3286	0.502598	43.4669	48.0211	47.2175
Bra035750	20 & 30 & 40 DAP	121.521	8.02612	0.255866	314.584	190.787	5.99576
Bra037883	20 & 30 & 40 DAP	0	0	0	3.00468	2.80117	3.31957
Bra037909	20 & 30 & 40 DAP	6.99989	6.085	6.26904	0.0394384	0	0
Bra039767	20 & 30 & 40 DAP	4.47394	3.98337	8.66405	0	0	0.199102
Bra039775	20 & 30 & 40 DAP	94.3185	34.5613	41.9346	0.179707	0.0413311	0.128523
Bra040973	20 & 30 & 40 DAP	0.501035	0.496387	0.785221	41.0251	23.6698	37.2892
Bra041117	20 & 30 & 40 DAP	19.718	13.4128	32.0802	0	0	0
Novel00119	20 & 30 & 40 DAP	5.17327	3.80289	4.26032	0.0496574	0	0.0505537
Novel00120	20 & 30 & 40 DAP	0	0	0	1.72913	1.15306	2.32355
Novel00125	20 & 30 & 40 DAP	0	0	0.0431794	7.49427	4.61136	12.8523
Novel00200	20 & 30 & 40 DAP	0	0.0189641	0.0351784	3.4869	3.26456	5.41606
Novel01144	20 & 30 & 40 DAP	4.9017	1.91862	1.86365	0	0	0
Novel01419	20 & 30 & 40 DAP	6.31979	3.27041	3.612	0	0.0353448	0
Novel01441	20 & 30 & 40 DAP	28.6568	12.7603	5.65792	0	0.0702705	0
Novel01500	20 & 30 & 40 DAP	0	0	0	3.80684	3.18809	9.33275
Novel01521	20 & 30 & 40 DAP	8.81628	5.28738	4.416	0	0.0465591	0.0503416
Novel01532	20 & 30 & 40 DAP	0.0291316	0	0.0246805	17.4858	11.0943	8.80479
Novel01775	20 & 30 & 40 DAP	0	0	0	9.13232	7.68681	11.7372
Novel01777	20 & 30 & 40 DAP	8.23931	7.29265	30.4143	0	0	0
Novel01790	20 & 30 & 40 DAP	0	0	0	7.67475	6.51985	4.34079
Novel01827	20 & 30 & 40 DAP	7.2802	6.39512	10.5658	0	0	0
Bra028006	20 & 40 DAP	4.65613	11.0394	49.5707	16.2118	8.42114	4.61174
Bra028035	20 & 40 DAP	1.43444	0.707635	1.62741	0	0	0
Bra031798	20 & 40 DAP	531.187	139.759	82.9958	165.097	53.617	19.1042
Bra000283	30 DAP	0.0530158	1.82772	13.4632	0.0773749	5.72342	22.9022
Bra000376	30 DAP	7.78954	12.7743	70.8016	5.39865	31.7413	60.0336
Bra000815	30 DAP	64.502	0.326759	0	7.22873	6.27742	0
Bra001009	30 DAP	0.0443329	7.13956	0.0272316	0.103164	22.4699	0
Bra001291	30 DAP	14.1552	34.724	462.655	12.2173	91.9794	619.678
Bra001774	30 DAP	0.317509	0.379157	0.108371	0.649796	2.80759	0.219793
Bra001843	30 DAP	0.211274	20.7286	80.7507	0.241895	73.7116	56.1845
Bra002873	30 DAP	1.02785	0.922997	0.554158	1.72577	4.50726	0.0121445
Bra003592	30 DAP	14.8199	9.32138	23.5473	8.52785	23.4298	20.2363
Bra003965	30 DAP	2.75793	1.98082	1.99102	0.924674	6.87041	2.1836
Bra005493	30 DAP	5.2416	1.12121	2.12011	11.0244	6.34469	0.940619
Bra006850	30 DAP	32.5898	2.37708	9.57955	12.5681	9.36425	6.26312
Bra007067	30 DAP	10.3497	2.52761	1.35504	1.00769	19.0249	3.2728
Bra007232	30 DAP	56.2727	37.9838	21.8158	10.0106	6.38337	7.30205
Bra007233	30 DAP	2.67891	1.05359	0.439622	5.97459	4.33251	0.182177
Bra008175	30 DAP	1.7213	1.82996	0.348609	0.315582	6.4161	0.224362
Bra008461	30 DAP	1.01342	2.00723	30.0736	1.05591	5.81746	45.3198
Bra008835	30 DAP	1.63574	1.56155	28.0278	0.961845	6.17352	34.3767
Bra009312	30 DAP	273.492	18.3911	2.11758	475.677	63.4366	0.918222
Bra010011	30 DAP	91.0266	47.0763	62.2932	131.895	93.208	85.2236
Bra010433	30 DAP	3.17489	0.236286	0.113576	6.4592	2.40473	0.261235
Bra010446	30 DAP	42.225	3.11119	0.597074	73.8002	20.7895	0.246366
Bra011193	30 DAP	1.27972	0.211989	0	2.00655	2.54589	0.0622171
Bra011656	30 DAP	6.66622	0.818466	15.1176	2.51176	5.68731	12.5712
Bra011832	30 DAP	2.55681	0.927483	0.477174	0.684043	0.0865008	0.12719
Bra012484	30 DAP	10.9584	10.229	5.78447	7.57161	32.9499	0.497813
Bra015401	30 DAP	19.9051	7.13014	3.16438	9.67981	3.03556	2.67383
Bra015683	30 DAP	1.02139	1.3236	0.173418	1.45922	7.78695	0.760529
Bra016025	30 DAP	14.6409	19.9815	21.6927	11.833	7.91544	26.5087
Bra016163	30 DAP	4.84162	0.882463	1.37565	4.28257	4.38607	0.352248
Bra016371	30 DAP	0.542804	0.0141382	0.072326	0.449433	0.550027	0.0810157
Bra019809	30 DAP	0	1.59566	3.2631	0	4.83193	4.05792
Bra020365	30 DAP	59.8794	7.121	0.20564	72.5869	24.2647	0.0444408
Bra020868	30 DAP	14.6039	5.19307	0.937712	3.91329	0.405859	0.33132
Bra020994	30 DAP	25.39	17.4619	6.01053	15.0337	7.20345	6.63928
Bra021056	30 DAP	17.4284	15.5831	6.25054	3.82788	4.80297	4.02249
Bra021442	30 DAP	24.9823	162.588	3766.18	40.0695	355.473	5031.4
Bra021495	30 DAP	17.2828	1.44245	0.221687	23.8372	15.0252	0.55315
Bra021743	30 DAP	0.0542928	0.381566	34.784	0.0803218	3.69638	59.5702
Bra021797	30 DAP	1.02328	0.527774	0.85987	1.34718	1.9485	1.3578
Bra021888	30 DAP	0	0.164705	0	0.464837	2.95769	0
Bra022468	30 DAP	6.45537	0.0174099	0.465372	16.299	1.35598	0.328175
Bra023127	30 DAP	4.78667	3.63092	6.28284	9.55814	9.60799	9.70891
Bra023130	30 DAP	0.531013	0.0711492	0.177651	1.0808	0.74805	1.4782
Bra023202	30 DAP	3.41346	0.596009	0.43402	1.24583	0.0310539	0.405045
Bra023296	30 DAP	21.0294	4.72491	1.14633	12.78	0.985546	0.0400217
Bra023813	30 DAP	0.966675	21.3	1899.01	1.27321	58.21	3833.81
Bra024004	30 DAP	4.39002	9.3175	42.3242	6.39373	22.1475	50.5096
Bra024162	30 DAP	5.88859	2.89478	1.46104	4.09221	0.919987	0.680959
Bra024569	30 DAP	256.67	3.94884	1.0216	31.3187	0.527723	0.10161
Bra024616	30 DAP	8.44201	1.33725	2.44526	15.9643	5.98184	5.68017
Bra024659	30 DAP	82.0808	50.5725	17.1305	69.1931	17.8643	8.38444
Bra024667	30 DAP	2.74284	1.38035	0.799952	7.10239	6.09982	2.27913
Bra024669	30 DAP	3.67834	2.02556	1.06227	7.75779	6.16144	3.71718
Bra024682	30 DAP	2.80206	8.0486	1.65117	0	0.767614	0.115357
Bra024695	30 DAP	15.0921	18.8457	7.07906	6.38068	3.94921	1.20207
Bra024703	30 DAP	6.1503	3.40642	3.64159	9.4766	8.57195	8.30981
Bra024737	30 DAP	19.5699	9.55986	7.37895	29.0828	20.0179	11.1412
Bra025171	30 DAP	17.0418	3.2668	2.48631	19.4449	13.719	2.50619
Bra025188	30 DAP	0.11873	0.605488	59.3757	0.0165897	4.06326	79.8859
Bra026693	30 DAP	0.228601	1.10536	0.672301	0.273951	0.0620495	1.32869
Bra027423	30 DAP	3.53012	1.85174	0.485805	6.91383	6.26368	0.653957
Bra028055	30 DAP	4.11104	1.18706	1.72287	7.91698	4.3643	3.27931
Bra028813	30 DAP	2.62849	26.9251	437.684	4.41129	57.4578	920.385
Bra028915	30 DAP	0.629961	3.10163	121.467	0.596402	13.9332	149.312
Bra029933	30 DAP	0.178135	0.0722261	0.123853	0	1.08386	0.0896486
Bra030566	30 DAP	4.09111	2.81508	7.688	3.20951	10.9538	18.8501
Bra031393	30 DAP	64.0805	57.4539	18.867	82.3489	22.3792	6.92997
Bra031421	30 DAP	0	0	0.415456	0.274395	1.12357	0.209429
Bra032159	30 DAP	0.918956	0	0	3.40786	6.14695	1.4689
Bra032370	30 DAP	0.111145	0.171981	0.0713518	4.26609	6.58523	0.0974484
Bra032826	30 DAP	35.9525	19.8081	37.7243	53.0675	42.3107	80.2319
Bra032870	30 DAP	0.800096	0.0272413	0.0524339	0.750751	2.28412	0.457479
Bra032917	30 DAP	16.4919	5.25969	0	17.7128	26.4289	0.121932
Bra033621	30 DAP	4.87802	0.64975	0.0495581	0.0148513	0	0
Bra034236	30 DAP	1.10703	1.05088	16.8547	0.621022	3.81389	28.9137
Bra035143	30 DAP	10.5675	5.06904	31.8395	7.6111	19.0405	36.0922
Bra035919	30 DAP	0.715723	1.694	32.5556	0.151082	5.88992	56.9316
Bra036098	30 DAP	10.6326	4.32024	4.2499	19.9942	12.331	4.13444
Bra036158	30 DAP	0.615001	0.0799666	0.276369	0.193346	1.47172	0.451827
Bra036199	30 DAP	1.09039	1.70817	1.25028	0.680967	0.279536	0.0390261
Bra036573	30 DAP	5.26728	0.995831	0.27328	2.28546	11.1391	0.431568
Bra036663	30 DAP	0	0	0.0740275	1.5843	8.81031	2.49097
Bra036664	30 DAP	11.724	10.5067	21.6041	9.21032	297.453	45.3668
Bra036829	30 DAP	0.442431	0	0	1.5654	7.45936	0.041057
Bra036936	30 DAP	27.5752	14.5598	4.61379	41.4063	32.9597	1.04942
Bra037218	30 DAP	8.89776	11.2288	27.0837	6.32842	23.5016	23.2973
Bra037804	30 DAP	2.63633	2.11453	31.9753	2.27459	5.10564	49.7554
Bra037821	30 DAP	0.0777129	2.07626	128.394	0.115435	7.79467	190.321
Bra037891	30 DAP	6.4401	4.68264	4.2317	12.3026	18.225	8.77018
Bra038389	30 DAP	18.4664	2.92748	2.11434	11.6664	0.549847	1.3927
Bra038390	30 DAP	1.07841	2.94976	5.14733	0	0	0
Bra038756	30 DAP	0.53363	0	0.022734	3.96088	0.499029	0
Bra038966	30 DAP	0	0	0.0346584	0.06565	1.86871	0.017934
Bra039046	30 DAP	1.61372	5.80181	3.72746	0.686584	0.739046	0.137509
Bra040320	30 DAP	9.91689	77.7138	20.4212	12.1604	230.068	26.1491
Bra040417	30 DAP	112.408	45.6906	44.5683	180.911	100.078	46.8757
Bra040654	30 DAP	7.31282	13.3955	41.0767	12.7461	50.985	49.8112
Novel00507	30 DAP	73.663	3.31399	0.217596	118.059	34.0275	0.138237
Novel01157	30 DAP	0.253123	1.05416	1.11483	0.47376	4.25984	0.672787
Novel01290	30 DAP	3.39023	2.75257	0.780313	0.538159	0.58623	0.561921
Novel01426	30 DAP	11.449	3.46563	1.46372	0.727527	0.127509	0
Bra003972	30 & 40 DAP	0	0	0.144652	0	26.106	17.1084
Bra007855	30 & 40 DAP	0.754218	4.40233	1.36164	0.0969204	15.879	8.56209
Bra015695	30 & 40 DAP	30.5569	25.4253	18.8614	33.5387	9.27176	1.36121
Bra023279	30 & 40 DAP	0	0	0	0	3.22683	4.66698
Bra024562	30 & 40 DAP	3.23292	1.08182	5.48667	5.99575	5.42171	41.1602
Bra027063	30 & 40 DAP	0.168788	0.163197	0.199787	1.65962	298.754	25.3332
Novel01421	30 & 40 DAP	0	0	0	0.556032	2.25185	8.57767
Novel01427	30 & 40 DAP	0	0	0	1.00498	0.902171	1.80325
Novel01524	30 & 40 DAP	0.196297	0.157402	0.07719	1.17858	4.466	21.121
Novel01758	30 & 40 DAP	0.427357	0.883784	2.07142	0	0	0
Novel01778	30 & 40 DAP	16.3667	11.8514	47.1047	8.24071	5.02618	1.72522
Novel01785	30 & 40 DAP	0.0189526	0.0251034	0.285764	0.367277	3.29029	29.1429
Bra002617	40 DAP	54.2756	72.0902	33.5717	83.6345	55.7473	6.37792
Bra004553	40 DAP	20.9906	11.609	32.0044	17.2949	11.852	105.979
Bra004571	40 DAP	30.1797	10.4691	4.40806	31.103	13.8356	0.735737
Bra005979	40 DAP	42.0884	2.78619	7.39261	34.8784	1.85143	26.3037
Bra009783	40 DAP	20.3074	26.304	53.5345	12.8518	21.3272	4.38349
Bra009841	40 DAP	1.85243	0.276652	14.3895	0.956078	0.775146	49.5951
Bra016459	40 DAP	19.0393	22.1926	12.3093	13.4404	13.0895	2.62117
Bra018972	40 DAP	9.23951	3.72713	20.0486	6.98373	2.37575	99.0247
Bra022957	40 DAP	9.08515	0.944766	2.05346	3.77782	2.46561	11.8727
Bra023233	40 DAP	0	0	0	0	0.0170675	4.19868
Bra024461	40 DAP	0.47986	0.153128	1.38224	0.0983639	0.144302	7.07085
Bra024533	40 DAP	0.376097	0	19.4669	0.858099	0.82108	179.989
Bra024753	40 DAP	8.57001	37.5142	43.6863	5.84333	19.622	8.64336
Bra028082	40 DAP	0.15905	0.0270076	0.232291	0.277486	0.143856	9.51865
Bra029248	40 DAP	14.3288	12.6536	16.1601	14.5039	12.3294	4.42967
Bra029462	40 DAP	9.99138	19.5548	39.6348	8.86525	17.9762	9.47128
Bra032293	40 DAP	21.6328	8.41147	10.8437	24.5233	13.5998	36.5718
Bra032309	40 DAP	1.92122	0.889375	1.66843	3.75378	2.48571	6.99049
Bra032335	40 DAP	3.12435	6.19557	14.6598	0.738197	1.28489	1.36338
Bra032897	40 DAP	45.0341	40.1252	23.531	41.2836	23.5914	2.41221
Bra032918	40 DAP	6.43759	2.63732	2.98496	2.26327	1.6062	0.212433
Bra037477	40 DAP	0.770869	0.0124342	1.8361	0.167421	0.0393855	9.32554
Bra037905	40 DAP	44.9097	41.3282	51.5802	24.9053	18.4584	10.2478
Bra038393	40 DAP	0	0	0	0	0.0556171	3.45988
Bra038435	40 DAP	10.0748	23.2169	39.4751	8.96005	9.52986	9.0035
Bra038442	40 DAP	15.6316	0.961895	0.83879	37.0782	0.284315	7.09057
Bra039116	40 DAP	9.84148	2.5022	4.84745	10.5934	1.33754	22.5657
Novel00029	40 DAP	0.244149	1.05074	2.1433	0	0	0.185273
Novel01381	40 DAP	0.503701	1.35459	3.42044	0	0.0193413	0

## Sheet: Table 3
Table 3 SNPs between yellow- and brown-seeded plants on A9 chromosome detected by RNA-seq
Chromosome	POS	REF	ALT	B1_20D	B1_30D	B1_40D	B2_20D	B2_30D	B2_40D	Y1_20D	Y1_30D	Y1_40D	Y2_20D	Y2_30D	Y2_40D	GeneId
A09	359	T	C	0,1	0,2	NA	NA	NA	NA	0,1	0,6	NA	0,2	0,4	NA	--
A09	399	T	C	0,4	0,3	NA	0,2	0,1	NA	0,1	0,3	0,1	0,5	NA	NA	Bra036226
A09	426	C	T	0,11	0,6	NA	0,9	0,2	NA	0,7	0,10	0,3	0,13	NA	NA	Bra036226
A09	537	A	G	0,17	0,12	NA	0,19	0,7	NA	0,18	0,28	0,4	0,32	0,3	NA	Bra036226
A09	576	T	C	0,10	0,9	NA	0,12	0,6	NA	0,12	0,21	0,2	0,24	0,3	NA	Bra036226
A09	801	C	T	0,2	0,2	NA	0,2	NA	NA	0,1	NA	NA	0,3	NA	NA	Bra036226
A09	840	G	A	0,2	0,2	NA	0,2	NA	NA	0,1	NA	NA	0,3	NA	NA	Bra036226
A09	1011	G	A	0,11	0,1	NA	0,4	0,2	NA	0,9	0,10	NA	0,7	0,4	NA	Bra036226
A09	1022	G	A	0,11	0,1	NA	0,4	0,2	NA	0,10	0,13	NA	0,7	0,4	NA	Bra036226
A09	1370	A	T	0,4	0,4	NA	0,9	0,6	0,1	0,5	0,15	0,3	0,18	0,5	NA	Bra036226
A09	1422	A	G	0,8	0,7	NA	0,7	0,7	0,1	0,4	0,11	0,1	0,9	0,3	NA	Bra036226
A09	1457	G	T	0,11	0,6	NA	0,5	0,6	NA	0,3	0,10	0,1	0,9	0,3	NA	Bra036226
A09	1724	T	A	0,1	0,3	NA	0,2	NA	NA	0,1	0,3	NA	0,2	0,2	NA	--
A09	1734	G	A	NA	0,3	NA	0,1	NA	NA	0,1	0,2	NA	0,1	0,2	NA	--
A09	4210	C	T	0,34	0,36	0,38	0,33	0,38	0,61	0,38	0,21	0,51	0,30	0,42	0,47	Bra036227
A09	4393	G	A	0,54	0,39	0,52	0,48	0,51	0,66	0,38	0,36	0,68	0,49	0,45	0,60	Bra036227
A09	4402	A	G	0,49	0,36	0,51	0,46	0,45	0,59	0,35	0,31	0,63	0,43	0,41	0,58	Bra036227
A09	4510	G	A	0,9	0,6	0,13	0,11	0,9	0,15	0,10	0,6	0,11	0,6	0,9	0,8	Bra036227
A09	4531	T	C	0,9	0,6	0,13	0,11	0,9	0,15	0,10	0,6	0,11	0,6	0,9	0,8	Bra036227
A09	4811	T	C	0,1	0,1	NA	0,1	NA	NA	NA	NA	0,1	0,1	0,2	0,1	--
A09	5470	G	A	0,21	0,27	0,47	0,27	0,30	0,38	0,27	0,35	0,46	0,34	0,40	0,31	Bra036227
A09	5487	G	C	0,16	0,20	0,37	0,20	0,23	0,28	0,21	0,29	0,33	1,26	0,27	0,23	Bra036227
A09	5992	T	C	0,32	0,27	0,40	0,20	0,23	0,28	0,29	0,23	1,37	0,29	0,27	0,38	Bra036227
A09	6076	C	A	0,11	0,11	0,21	0,11	0,8	0,13	0,17	0,10	0,23	0,14	0,11	0,14	Bra036227
A09	6094	G	C	0,18	0,13	0,23	0,11	0,11	0,13	0,14	0,10	0,25	0,16	0,11	0,23	Bra036227
A09	6175	T	C	0,34	0,27	0,44	0,21	0,25	2,34	0,29	0,18	0,44	0,37	0,35	0,45	Bra036227
A09	6283	G	A	0,21	0,18	0,18	0,10	0,17	0,17	0,16	0,15	0,31	0,21	0,24	0,22	Bra036227
A09	6325	G	A	0,9	0,5	0,7	0,4	0,7	0,7	0,7	0,9	0,14	0,10	0,8	0,7	Bra036227
A09	6505	G	A	0,17	0,16	0,17	0,13	0,14	0,18	0,9	0,11	0,13	0,17	0,17	0,11	Bra036227
A09	6511	G	A	0,17	0,16	0,17	0,13	0,14	0,18	0,9	0,11	0,13	0,17	0,17	0,11	Bra036227
A09	6855	A	C	NA	NA	0,1	0,2	NA	0,1	NA	NA	NA	0,3	NA	NA	--
A09	8107	A	G	0,14	0,13	0,20	0,18	0,12	0,23	0,29	0,9	0,22	0,18	0,8	0,11	Bra036228
A09	8169	T	C	0,30	0,16	0,24	0,24	0,14	0,37	0,48	0,13	0,32	0,27	0,15	0,23	Bra036228
A09	8218	G	C	0,41	0,17	0,26	0,31	0,19	0,42	0,59	0,13	0,33	0,33	0,19	0,35	Bra036228
A09	8347	T	C	0,35	0,20	0,36	0,26	0,17	0,37	0,56	0,20	0,30	0,33	0,11	0,38	Bra036228
A09	8395	C	A	0,18	0,18	0,28	0,17	0,14	0,25	0,44	0,17	0,20	0,26	0,9	0,27	Bra036228
A09	8518	C	T	0,3	0,1	0,1	0,3	0,3	0,4	1,3	0,2	0,3	0,4	0,1	0,3	Bra036228
A09	8524	C	G	0,5	0,1	0,4	0,6	0,5	0,7	1,7	0,5	0,5	0,6	0,2	0,3	Bra036228
A09	8704	A	C	0,24	0,13	0,20	0,23	0,13	0,25	0,29	0,12	0,26	0,23	0,11	0,17	Bra036228
A09	8902	G	A	0,14	0,7	0,7	0,13	0,3	0,11	0,9	0,2	0,10	0,6	0,7	0,8	Bra036228
A09	8938	G	A	0,24	0,11	0,13	0,16	0,3	0,19	0,13	0,7	0,14	0,9	0,10	0,11	Bra036228
A09	9058	G	A	0,33	0,17	0,24	0,26	0,9	0,29	0,32	0,17	0,29	0,24	0,11	0,13	Bra036228
A09	9169	A	G	0,12	0,5	0,12	0,10	0,9	0,7	0,12	0,8	0,12	0,7	0,5	0,3	Bra036228
A09	9210	G	C	0,4	0,1	0,6	0,3	0,6	0,2	0,7	0,4	0,5	0,3	0,2	0,2	Bra036228
A09	12192	C	T	0,14	0,16	0,12	0,16	0,17	0,15	0,14	0,5	0,13	0,13	0,12	0,16	--
A09	12418	T	C	0,1	0,2	0,3	0,1	0,2	0,2	0,1	NA	NA	0,1	0,2	0,1	Bra036230
A09	12533	G	C	0,2	0,1	0,9	0,1	0,1	0,1	0,2	NA	0,2	0,3	0,3	NA	Bra036230
A09	12731	T	C	0,3	0,2	0,2	0,2	NA	0,2	NA	0,4	0,1	0,5	0,2	NA	Bra036230
A09	12920	C	A	0,3	0,1	0,3	0,2	0,4	0,3	0,1	0,2	0,3	0,6	0,3	0,3	Bra036230
A09	13038	A	C	0,1	0,1	0,1	0,1	NA	NA	0,1	0,1	0,1	0,2	NA	0,1	Bra036230
A09	13039	G	A	0,1	0,1	0,2	0,1	NA	NA	0,1	0,1	0,1	0,2	NA	0,1	Bra036230
A09	13401	A	C	0,3	0,2	NA	0,2	0,3	0,1	NA	0,2	0,2	0,1	NA	0,1	Bra036230
A09	13610	A	C	0,4	0,1	0,3	NA	0,1	NA	NA	NA	0,1	0,4	NA	NA	Bra036230
A09	14037	T	A	0,1	NA	NA	NA	0,1	NA	NA	NA	0,1	0,2	NA	NA	--
A09	18714	T	A	0,36	0,32	0,48	0,56	0,43	0,46	0,37	0,35	0,56	0,60	0,37	0,39	Bra036233
A09	18759	G	A	0,54	0,43	0,53	0,59	0,57	1,52	0,43	0,41	0,64	0,67	0,47	0,50	Bra036233
A09	18788	T	C	0,51	0,40	0,50	0,52	0,50	0,52	0,36	0,37	0,55	0,55	0,47	1,49	Bra036233
A09	18930	C	T	0,30	0,24	0,35	0,32	0,24	0,31	0,23	0,28	0,34	0,28	0,32	0,34	Bra036233
A09	18968	G	A	0,1	NA	0,1	0,5	NA	0,5	0,2	0,1	0,2	0,1	0,2	0,3	Bra036233
A09	20310	A	C	0,4	NA	NA	0,2	NA	0,1	NA	0,1	NA	0,4	NA	NA	--
A09	22376	C	T	0,25	0,17	1,22	0,18	0,18	0,25	0,15	0,13	0,18	0,25	0,17	0,17	Bra036233
A09	22491	T	C	0,92	0,49	0,83	0,63	0,63	0,80	0,42	0,40	0,73	0,93	0,58	0,105	Bra036233
A09	22654	C	G	0,74	0,37	0,73	0,49	0,54	0,85	0,56	0,38	0,89	0,90	0,49	0,59	Bra036233
A09	34457	C	A	0,89	0,47	0,70	0,80	0,55	0,79	0,108	0,51	0,81	0,93	0,55	0,39	Bra036234
A09	34549	G	A	0,32	0,17	0,24	0,29	0,18	0,34	0,42	0,24	1,38	0,36	0,24	0,6	Bra036234
A09	34809	C	G	NA	NA	NA	NA	0,2	NA	NA	NA	NA	0,1	NA	NA	--
A09	35518	T	C	0,65	0,38	0,71	0,64	0,57	0,58	0,73	0,42	0,75	0,45	0,66	0,111	--
A09	35594	C	T	0,64	0,44	0,69	0,65	0,55	0,61	0,78	0,40	0,75	0,43	0,57	0,120	--
A09	48195	T	G	0,1	NA	NA	NA	NA	NA	0,6	NA	NA	NA	NA	NA	Bra036237
A09	64996	A	C	0,15	0,4	0,3	0,5	0,10	0,1	0,14	0,3	0,1	0,15	0,4	0,1	Bra036239
A09	65062	C	T	0,1	NA	NA	NA	NA	0,1	NA	0,1	NA	0,3	NA	NA	Bra036239
A09	69814	A	T	NA	NA	NA	NA	NA	NA	0,1	0,3	NA	NA	NA	NA	--
A09	70166	T	C	0,2	NA	NA	NA	NA	NA	NA	NA	NA	NA	NA	NA	--
A09	70226	A	G	0,1	NA	NA	NA	NA	NA	NA	NA	NA	NA	0,2	NA	--
A09	70452	C	G	0,11	0,5	0,4	0,10	0,9	0,4	0,10	0,9	0,1	0,10	0,7	0,4	Bra036239
A09	70981	A	G	0,3	0,3	0,2	0,6	0,4	0,3	0,5	0,3	0,4	0,6	0,4	NA	Bra036239
A09	77364	G	A	0,49	0,34	0,2	0,63	0,24	0,2	1,53	0,29	0,14	1101	0,32	0,8	Bra036240
A09	77409	G	A	0,196	0,104	0,18	2259	0,109	0,5	0,218	1121	0,65	1342	1,99	0,19	Bra036240
A09	77467	G	A	1494	0,230	0,37	1602	0,253	0,14	2537	1272	0,138	2768	1203	0,23	Bra036240
A09	78134	G	C	0,16	0,4	NA	0,35	0,3	0,1	0,34	0,9	0,4	0,27	0,3	0,2	--
A09	79207	C	G	NA	NA	NA	0,1	NA	NA	NA	NA	NA	NA	0,2	NA	Bra036241
A09	79844	T	C	0,4	0,1	0,1	0,1	0,1	0,1	0,1	0,2	0,3	0,4	0,3	NA	--
A09	80605	T	G	NA	0,1	NA	0,2	NA	NA	0,1	0,1	NA	NA	0,1	NA	--
A09	80620	T	C	0,1	0,2	NA	0,2	NA	NA	0,1	0,1	NA	NA	0,1	NA	--
A09	81059	G	A	0,6	0,8	0,3	0,2	0,9	0,2	0,3	0,5	0,7	0,7	0,9	0,2	Bra036241
A09	81118	G	A	0,15	0,18	0,8	0,14	0,16	0,6	0,13	0,13	0,17	0,19	0,27	0,7	Bra036241
A09	81228	G	T	0,6	0,5	0,3	0,5	0,5	0,1	0,8	0,3	0,7	0,6	0,12	0,2	Bra036241
A09	84151	T	C	0,4	0,2	0,1	0,4	0,1	NA	0,5	0,3	0,2	0,9	NA	NA	Bra036242
A09	84484	A	C	0,2	NA	NA	0,1	NA	NA	NA	NA	NA	NA	NA	NA	Bra036242
A09	84798	A	T	NA	NA	NA	0,1	NA	NA	NA	0,1	0,1	0,2	NA	NA	--
A09	87200	T	C	NA	0,3	0,1	NA	NA	0,1	NA	NA	NA	0,1	0,1	NA	Bra036243
A09	87365	G	T	0,3	0,3	0,1	0,1	0,2	NA	0,1	NA	0,1	0,3	0,1	NA	--
A09	91583	A	C	0,83	0,52	0,48	0,85	0,47	0,53	0,51	0,52	0,34	0,71	0,37	0,61	Bra036246
A09	91593	C	G	0,78	0,48	0,46	0,77	0,44	0,51	0,47	0,47	0,33	0,67	0,37	0,55	Bra036246
A09	91820	G	A	0,77	0,46	0,42	0,81	0,47	0,48	1,61	0,48	0,48	0,82	0,43	0,54	Bra036246
A09	91881	T	C	0,187	0,136	0,118	0,189	0,125	0,123	0,166	2127	0,130	0,187	0,108	0,110	Bra036246
A09	91994	G	T	0,209	1149	0,148	0,217	0,153	1128	2221	4139	1185	3200	1139	1,97	Bra036246
A09	92139	T	G	0,56	0,36	0,32	0,51	0,37	0,37	0,57	0,48	0,48	0,64	0,35	0,30	Bra036246
A09	92143	C	A	0,51	0,32	0,28	0,48	0,35	0,33	0,51	0,45	0,44	0,61	0,30	0,27	Bra036246
A09	92352	C	T	0,15	0,8	0,6	0,6	0,9	0,5	0,7	0,4	0,3	0,13	0,6	0,6	Bra036246
A09	92364	T	C	0,36	0,17	0,18	0,19	0,22	0,15	0,21	0,11	0,12	0,23	0,17	0,17	Bra036246
A09	92725	A	T	0,1	0,1	0,3	NA	0,1	0,1	0,1	0,1	0,2	0,1	0,1	NA	--
A09	92770	T	C	NA	NA	NA	NA	NA	NA	NA	NA	0,1	0,2	NA	NA	--
A09	92827	A	G	0,1	0,1	0,1	0,1	0,1	NA	0,1	NA	0,3	0,2	0,2	0,2	--
A09	93157	A	T	0,3	NA	0,2	0,3	0,3	0,1	1,7	0,2	NA	0,2	0,4	0,1	--
A09	93185	G	A	0,5	NA	0,1	0,4	0,5	0,4	0,9	0,1	0,1	0,2	0,3	0,2	--
A09	93690	T	A	NA	NA	0,1	0,2	NA	NA	NA	NA	0,2	NA	NA	NA	--
A09	94098	G	A	0,4	0,3	0,2	0,6	0,2	0,2	0,7	0,4	0,4	0,5	0,2	0,2	--
A09	94099	C	G	0,4	0,3	0,2	0,6	0,2	0,2	0,7	0,4	0,4	0,5	0,2	0,2	--
A09	94319	T	C	0,2	NA	NA	0,1	NA	0,1	0,4	0,2	NA	0,3	0,1	NA	--
A09	94437	C	A	0,63	0,60	0,35	0,53	0,45	0,44	0,84	0,42	0,47	0,67	0,53	0,27	Bra036247
A09	95171	T	C	0,26	0,17	0,22	0,29	0,18	0,21	0,28	0,15	0,15	0,29	0,19	0,14	--
A09	95207	C	T	0,13	0,8	0,10	0,10	0,7	0,7	0,8	0,3	0,5	0,9	0,7	0,6	--
A09	95426	T	A	0,33	0,13	0,16	0,22	0,18	0,12	0,13	0,13	0,19	0,32	0,14	0,9	--
A09	99340	G	C	0,6	0,2	NA	0,2	0,1	NA	0,4	NA	0,2	0,2	NA	NA	Bra036248
A09	99344	A	G	0,7	0,4	NA	0,2	0,1	NA	0,4	NA	0,2	0,3	0,1	NA	Bra036248
A09	99631	A	G	0,26	0,17	0,5	0,24	0,20	0,4	0,18	0,17	0,18	0,25	0,20	0,9	Bra036248
A09	99668	C	A	0,15	0,13	0,3	0,18	0,11	0,4	0,10	0,10	0,11	0,18	0,16	0,6	Bra036248
A09	99781	G	T	1,4	0,1	0,3	0,2	NA	0,2	0,3	0,1	0,3	0,2	0,2	0,1	Bra036248
A09	99801	T	A	0,13	0,5	0,4	0,8	0,6	0,7	0,10	0,3	0,7	0,9	0,6	0,3	Bra036248
A09	99968	A	G	0,17	0,13	0,5	0,14	0,7	0,8	0,13	0,8	0,9	0,16	0,11	0,4	Bra036248
A09	99989	A	G	0,9	0,10	0,4	0,9	0,5	0,5	0,10	0,6	0,8	0,10	0,7	0,1	Bra036248
A09	100554	C	T	0,2	0,2	1,1	0,4	0,3	0,2	0,4	NA	0,1	0,3	NA	NA	Bra036248
A09	100643	A	C	0,2	0,2	0,1	0,4	0,3	0,2	0,4	NA	NA	0,3	NA	NA	Bra036248
A09	100837	C	G	NA	0,2	NA	NA	0,2	0,1	NA	0,1	0,1	0,1	0,2	0,1	Bra036248
A09	100880	T	C	0,12	0,6	0,5	0,9	0,6	0,4	0,11	0,6	0,7	0,13	0,8	0,6	Bra036248
A09	101030	C	T	0,2	0,6	0,1	0,9	0,4	0,2	0,5	0,3	0,4	0,5	0,6	0,3	Bra036248
A09	103597	A	G	0,2	NA	NA	0,1	NA	NA	NA	0,1	0,2	0,4	NA	0,1	Bra036249
A09	112790	G	T	0,3	0,3	0,4	0,4	0,4	0,1	0,7	0,2	0,4	0,5	0,3	0,2	Bra036251
A09	112885	G	C	0,143	0,103	0,43	0,141	0,103	0,34	0,137	0,92	0,84	0,152	0,106	0,43	Bra036251
A09	112923	C	T	0,213	0,148	0,59	0,202	0,149	0,52	0,185	2129	1115	0,221	0,146	0,64	Bra036251
A09	113079	G	C	0,65	0,35	0,17	0,66	0,38	0,15	0,47	0,34	0,29	0,61	0,38	0,13	Bra036251
A09	114674	C	T	0,31	0,25	0,13	0,30	0,25	0,12	0,28	1,21	0,28	0,25	0,26	0,17	Bra036251
A09	115910	C	T	0,24	0,11	0,1	0,25	0,19	0,3	0,25	0,18	0,11	0,21	0,7	NA	--
A09	115965	A	G	0,50	0,23	0,1	0,49	0,40	0,3	0,47	0,29	0,20	0,42	0,16	0,1	--
A09	116066	C	T	0,22	0,11	NA	0,22	0,20	NA	0,20	0,11	0,8	0,17	0,8	0,1	Bra036252
A09	116217	A	G	0,142	0,82	0,9	0,122	1103	0,14	0,108	0,62	0,49	0,119	0,59	0,14	Bra036252
A09	116327	G	A	0,42	0,30	0,2	0,45	0,29	0,4	0,37	0,24	0,15	0,38	0,18	0,5	Bra036252
A09	116340	G	A	0,22	0,20	0,1	0,25	0,14	0,2	0,21	0,14	0,9	0,19	0,13	0,2	Bra036252
A09	116403	A	G	0,2	0,1	NA	0,3	1,3	NA	NA	NA	NA	0,1	NA	NA	Bra036252
A09	116418	G	A	0,15	0,8	0,1	0,17	0,11	NA	0,11	0,11	0,9	0,9	0,9	NA	Bra036252
A09	116538	A	C	0,29	0,17	0,1	0,31	0,26	0,1	0,31	0,24	0,19	0,25	0,22	0,1	Bra036252
A09	116574	G	T	0,15	1,9	NA	0,14	0,18	0,1	0,16	0,11	0,9	0,15	0,11	0,1	Bra036252
A09	117108	G	T	0,6	0,7	NA	0,10	0,5	NA	0,6	0,3	0,3	0,7	0,2	NA	Bra036252
A09	117150	G	A	0,34	0,25	1,2	0,35	0,17	0,3	0,24	0,19	0,15	0,32	0,13	0,1	Bra036252
A09	117297	G	A	0,70	0,40	0,8	0,65	0,46	0,5	0,73	0,45	0,41	0,56	0,36	0,4	Bra036252
A09	117371	A	G	0,5	0,3	0,1	0,8	0,2	NA	0,7	0,3	0,4	0,4	0,2	0,2	Bra036252
A09	118515	T	C	0,2	0,1	0,1	0,1	NA	0,2	0,1	NA	NA	NA	0,4	0,1	--
A09	118733	G	C	0,1	NA	0,1	0,2	0,1	NA	0,1	NA	NA	0,2	0,2	0,1	Bra036253
A09	118992	G	A	NA	NA	NA	0,1	0,1	NA	NA	0,1	0,1	NA	0,3	NA	--
A09	120325	A	C	NA	NA	NA	NA	NA	NA	0,2	NA	NA	NA	NA	NA	--
A09	120509	G	T	NA	0,2	NA	NA	NA	NA	0,1	NA	NA	NA	NA	NA	--
A09	127475	C	T	0,65	0,51	0,20	0,72	0,46	0,36	0,60	0,41	0,58	0,83	0,46	0,33	--
A09	127611	T	G	0,136	0,105	0,56	0,128	0,101	0,51	0,117	0,93	0,136	0,149	0,96	0,70	Bra036255
A09	129762	A	T	0,23	0,16	0,5	0,13	0,16	0,6	0,26	0,19	0,25	0,21	0,21	0,7	Bra036255
A09	130453	C	A	0,26	0,21	0,14	0,18	0,25	0,7	0,21	0,15	0,35	0,26	0,14	0,16	--
A09	132990	A	G	0,14	0,12	0,5	0,13	0,13	0,8	0,10	0,10	0,10	0,13	0,14	0,13	--
A09	133168	G	A	0,7	0,5	0,4	0,4	0,11	0,5	0,8	0,5	0,5	0,9	0,10	0,7	--
A09	133197	T	C	0,2	0,1	0,1	0,1	0,3	0,3	0,3	0,3	0,1	0,3	0,4	0,3	--
A09	134919	A	G	0,48	0,31	0,27	0,50	0,45	0,25	0,46	0,26	0,27	0,53	0,31	0,24	Bra036256
A09	134978	C	G	0,13	0,9	0,11	0,21	0,14	0,7	0,16	0,8	0,8	0,15	0,12	0,7	Bra036256
A09	135353	T	G	0,2	NA	NA	NA	0,1	0,1	NA	NA	NA	0,1	NA	NA	--
A09	135552	T	G	0,55	0,52	0,37	0,80	0,32	0,34	0,67	0,46	0,73	0,71	0,54	0,39	--
A09	135601	G	A	0,170	0,143	2,93	1177	0,104	0,101	1155	0,111	0,175	0,169	1124	0,120	--
A09	138164	T	G	NA	NA	NA	NA	NA	0,1	0,2	NA	NA	NA	0,1	0,1	--
A09	141445	T	C	0,82	0,53	0,69	0,55	0,58	1,56	0,79	0,40	0,65	0,75	0,42	0,61	Bra036257
A09	143619	C	T	NA	NA	NA	NA	NA	NA	0,2	NA	NA	0,1	NA	NA	--
A09	143763	G	C	0,32	0,3	NA	1,38	0,4	NA	0,37	0,5	0,1	0,27	0,3	NA	Bra036258
A09	143783	C	T	0,50	0,6	0,1	0,54	0,6	NA	0,53	0,8	0,3	0,42	0,5	NA	Bra036258
A09	143947	G	T	0,49	0,6	NA	0,51	0,3	NA	0,49	0,3	NA	0,44	0,1	NA	Bra036258
A09	144471	G	A	NA	NA	NA	0,1	NA	NA	NA	0,1	NA	0,4	NA	NA	Bra036258
A09	144474	A	G	NA	NA	NA	0,1	NA	NA	NA	0,1	NA	0,4	NA	NA	Bra036258
A09	144753	A	G	0,15	0,1	NA	0,8	NA	NA	0,12	0,1	0,1	0,12	NA	0,1	Bra036258
A09	144984	T	G	0,5	NA	NA	0,3	0,1	NA	0,3	NA	NA	0,1	NA	0,1	--
A09	146584	G	A	NA	NA	2733	0,3	0,2	1754	NA	NA	0,273	0,2	NA	0,1424	Bra036259
A09	146689	G	A	NA	NA	0,224	NA	0,1	0,214	NA	NA	0,79	NA	0,1	0,407	Bra036259
A09	146717	T	C	NA	NA	0,2	NA	NA	NA	NA	NA	NA	NA	0,1	NA	Bra036259
A09	146764	T	C	NA	NA	2,12	NA	NA	0,12	NA	NA	0,4	NA	NA	0,16	Bra036259
A09	146814	T	A	NA	NA	1409	0,2	0,1	0,371	NA	NA	0,164	0,5	0,1	0,544	Bra036259
A09	147026	C	G	NA	0,1	3199	NA	0,1	0,178	NA	NA	0,86	NA	0,1	2309	--
A09	147067	A	G	NA	NA	0,2	NA	NA	NA	NA	NA	NA	NA	NA	0,1	--
A09	148885	T	G	0,2	NA	0,1	NA	NA	NA	NA	NA	NA	NA	NA	NA	--
A09	149820	T	G	NA	0,1	NA	NA	0,2	NA	0,2	NA	0,4	NA	0,1	NA	--
A09	150044	T	G	0,93	0,61	0,54	0,106	0,32	0,66	0,125	0,53	0,51	0,113	0,35	0,50	--
A09	150100	T	C	0,199	0,92	0,117	0,212	0,70	0,140	0,221	0,88	0,110	0,196	1,57	0,132	--
A09	150340	T	G	0,108	0,35	0,81	0,102	0,36	0,81	1,83	0,56	0,58	0,98	0,45	0,59	Bra036261
A09	150346	G	T	0,92	0,34	0,69	0,88	0,34	0,63	0,72	0,47	0,50	0,83	0,43	0,46	Bra036261
A09	150505	C	A	0,84	0,32	0,56	1,73	0,36	0,54	0,87	0,38	0,48	0,93	0,42	0,57	Bra036261
A09	150532	A	G	0,126	0,44	0,85	0,97	0,54	0,74	0,120	0,53	0,71	0,131	0,59	0,76	Bra036261
A09	151018	T	G	0,374	0,136	0,228	0,282	0,141	0,247	0,323	1143	1172	0,295	0,126	0,172	Bra036261
A09	151033	G	A	0,338	0,122	0,206	0,257	0,122	0,211	0,285	0,138	0,157	0,263	0,120	0,154	Bra036261
A09	151129	A	G	0,289	0,116	0,200	1250	0,118	0,220	0,295	0,153	0,145	0,300	0,109	0,161	Bra036261
A09	151279	G	A	0,148	0,63	0,120	0,148	0,58	0,112	0,133	0,86	0,76	0,137	0,59	1,78	Bra036261
A09	151363	C	A	0,24	0,12	0,17	0,21	0,12	0,21	0,20	0,14	0,13	0,22	0,10	0,13	Bra036261
A09	151546	C	T	0,52	0,22	0,44	1,51	0,24	0,38	0,54	0,39	0,31	0,64	0,22	0,26	Bra036261
A09	151549	A	C	0,55	0,25	0,46	0,56	0,27	0,38	0,59	0,40	0,33	0,71	0,22	0,26	Bra036261
A09	151771	C	T	0,366	0,129	0,248	0,312	0,141	0,213	0,349	0,161	0,173	0,347	0,121	0,201	Bra036261
A09	151912	C	T	0,369	0,143	0,216	0,289	0,121	0,245	0,319	0,162	0,165	0,358	0,115	0,183	Bra036261
A09	152005	G	C	1417	0,174	0,267	0,350	0,138	0,315	0,396	0,186	0,206	0,425	0,150	0,255	Bra036261
A09	152187	G	A	0,401	0,166	0,261	0,365	0,149	0,248	0,357	0,193	0,193	0,400	0,162	0,230	Bra036261
A09	152715	C	T	0,95	0,44	0,70	0,86	0,46	0,75	0,87	0,51	0,45	0,78	0,46	0,62	Bra036261
A09	152763	T	C	0,16	0,4	0,9	1,18	0,14	0,12	0,16	0,7	0,8	0,13	0,9	0,19	Bra036261
A09	152782	A	T	0,15	0,4	0,6	0,8	0,6	0,15	0,11	0,4	0,4	0,9	0,6	0,6	Bra036261
A09	152827	A	G	0,107	0,36	0,63	0,71	0,54	0,92	0,81	0,56	0,49	0,114	0,35	0,75	Bra036261
A09	152934	T	C	1397	0,139	0,246	0,302	0,170	0,282	0,380	0,215	0,201	0,405	1148	0,234	Bra036261
A09	153005	T	G	0,434	0,143	0,275	0,347	0,158	0,299	2435	0,219	0,226	0,451	0,162	0,231	Bra036261
A09	153205	G	A	0,279	0,112	0,199	0,258	0,91	0,177	0,212	0,145	0,122	0,260	0,95	2154	Bra036261
A09	153243	A	G	0,268	0,101	0,179	0,229	0,84	0,174	0,193	0,142	0,116	0,246	0,101	0,145	Bra036261
A09	153376	A	C	0,45	0,15	1,36	0,45	0,21	0,33	0,47	0,22	0,19	0,44	0,20	0,22	Bra036261
A09	153377	C	A	0,45	0,15	1,36	0,44	0,21	0,32	0,45	0,21	0,19	0,44	0,20	0,22	Bra036261
A09	153422	A	T	0,4	0,2	1,3	0,4	0,1	0,3	0,6	0,2	0,1	0,2	0,3	0,1	Bra036261
A09	153465	T	C	0,36	0,8	1,24	0,34	0,12	0,28	0,37	0,20	0,14	0,35	0,10	0,22	Bra036261
A09	153618	A	G	NA	0,1	NA	NA	0,2	NA	NA	NA	NA	0,1	0,1	NA	--
A09	153704	A	C	NA	0,2	NA	NA	NA	NA	NA	NA	NA	NA	NA	NA	Bra036261
A09	154234	A	C	0,67	0,22	0,40	0,41	0,24	0,46	0,49	0,37	0,35	0,57	0,22	0,29	Bra036261
A09	154264	C	G	0,125	1,42	0,81	0,90	0,48	0,96	1,97	0,63	0,63	0,102	0,47	0,73	Bra036261
A09	154636	T	C	0,569	0,190	0,372	0,415	0,168	0,373	0,452	0,264	0,243	1517	0,170	0,274	Bra036261
A09	154824	C	T	0,199	0,49	1,83	0,146	0,50	0,128	0,130	0,91	0,69	0,180	0,53	0,70	Bra036261
A09	154964	G	C	NA	NA	0,1	NA	0,1	NA	NA	NA	NA	NA	0,3	NA	--
A09	158146	T	G	0,5	0,4	0,4	0,3	0,3	0,4	0,6	0,3	0,3	0,2	0,1	0,3	Bra036262
A09	158236	T	C	0,25	0,24	0,27	0,25	0,19	0,27	0,30	0,20	0,24	0,26	0,21	0,24	Bra036262
A09	158293	G	A	0,20	0,20	0,23	0,22	0,16	0,23	0,24	0,17	0,21	0,24	0,20	0,21	Bra036262
A09	158626	G	A	1,50	0,36	0,42	0,48	0,48	0,55	0,46	0,49	0,44	0,49	0,47	0,42	Bra036262
A09	158707	G	C	0,123	0,101	0,122	0,127	0,125	1146	0,131	0,126	1115	0,145	0,127	0,139	Bra036262
A09	158968	T	C	0,27	0,14	0,22	0,19	0,13	0,30	0,20	0,18	1,16	0,21	0,17	0,23	Bra036262
A09	159004	G	T	0,60	0,37	0,45	0,38	0,43	0,61	0,50	0,35	0,33	0,56	0,39	0,58	Bra036262
A09	159070	G	T	0,87	0,57	0,66	1,50	0,77	1,73	0,74	0,42	1,53	0,99	0,66	0,108	Bra036262
A09	160493	T	C	0,13	0,12	0,6	0,23	0,10	0,11	0,23	0,18	0,12	0,23	0,10	0,7	Bra036263
A09	160571	T	G	0,7	0,8	0,3	0,7	0,4	0,3	0,7	0,5	0,3	0,9	0,3	0,4	Bra036263
A09	160601	A	G	0,4	0,4	0,2	0,5	0,2	0,1	0,4	0,3	0,1	0,3	0,2	0,2	Bra036263
A09	160949	A	G	0,1	0,3	0,2	0,2	0,1	NA	0,1	0,2	NA	0,2	0,2	0,2	Bra036263
A09	160965	C	T	0,1	0,2	NA	NA	0,1	NA	0,1	0,2	NA	0,1	0,2	0,1	Bra036263
A09	164770	A	G	0,4	0,1	0,2	0,3	0,1	0,5	NA	0,1	0,2	0,1	0,3	0,2	Bra036265
A09	164836	G	A	0,4	0,1	0,2	0,3	0,1	0,5	NA	0,1	0,2	0,1	0,2	0,2	Bra036265
A09	165063	G	A	0,36	0,30	0,49	0,25	0,34	0,50	0,37	0,26	0,47	0,43	0,38	0,45	Bra036265
A09	165144	G	T	0,47	0,38	0,72	0,39	0,53	0,72	0,55	0,46	0,65	0,65	0,54	0,71	Bra036265
A09	165222	A	C	0,7	0,4	0,11	0,6	0,11	1,15	0,12	0,11	0,11	0,16	0,9	0,17	Bra036265
A09	166244	A	C	0,9	0,11	0,11	0,7	0,7	0,9	0,7	0,8	0,11	0,8	1,7	0,8	Bra036265
A09	166332	A	C	0,8	0,10	0,11	0,7	0,7	0,9	0,7	0,8	0,10	0,7	0,7	0,8	Bra036265
A09	178636	C	T	NA	0,4	NA	NA	NA	NA	NA	0,4	NA	NA	0,1	NA	--
A09	178648	C	G	NA	0,3	NA	NA	NA	NA	NA	0,3	NA	NA	0,1	NA	--
A09	183485	G	C	0,5	0,2	0,3	0,4	0,2	0,1	0,3	0,1	0,5	0,3	0,2	0,1	Bra036266
A09	183518	A	C	0,5	0,2	0,3	0,4	0,2	0,1	0,3	0,1	0,5	0,3	0,2	0,1	Bra036266
A09	185189	A	C	NA	NA	NA	NA	NA	NA	NA	NA	NA	0,1	NA	0,2	--
A09	185950	A	T	0,6	0,6	0,6	0,15	0,8	0,9	0,16	0,8	0,13	0,16	0,12	0,5	--
A09	186172	T	C	NA	0,4	0,6	0,4	NA	0,3	0,5	0,6	0,2	0,2	0,3	0,3	--
A09	186234	C	T	NA	0,5	0,8	0,5	NA	0,3	0,5	0,7	0,2	0,2	0,3	0,3	--
A09	186314	T	C	1,15	0,8	0,14	0,14	0,7	1,22	0,9	0,14	0,12	0,16	0,10	0,11	Bra036267
A09	186341	C	T	0,36	0,23	0,34	0,33	0,19	0,44	0,19	0,19	0,24	0,34	0,20	0,25	Bra036267
A09	186401	A	G	0,21	0,16	0,22	0,20	0,12	1,22	0,11	0,6	0,12	0,18	0,10	1,14	Bra036267
A09	195634	T	G	0,2	NA	NA	0,1	NA	NA	NA	NA	NA	0,5	NA	NA	Bra036269
A09	195728	A	G	0,5	NA	NA	0,1	NA	NA	0,2	NA	NA	0,3	NA	NA	Bra036269
A09	195895	C	T	0,1	NA	NA	0,1	NA	NA	0,2	NA	NA	NA	NA	NA	--
A09	208683	A	G	0,30	0,6	0,1	0,29	0,6	NA	0,28	0,15	0,5	0,30	0,5	NA	Bra036270
A09	208796	C	T	0,11	0,3	0,1	0,11	0,1	NA	0,13	0,5	0,3	0,12	0,5	NA	Bra036270
A09	209008	C	G	0,16	0,11	NA	0,18	0,8	NA	0,19	0,8	0,2	0,18	0,6	NA	Bra036270
A09	209011	C	A	0,18	0,11	NA	0,19	0,8	NA	0,21	0,8	0,2	0,20	0,6	NA	Bra036270
A09	209194	C	T	0,17	0,3	0,1	0,21	0,4	NA	0,18	0,11	NA	0,16	0,3	NA	Bra036270
A09	209410	T	G	0,27	0,6	NA	0,21	0,4	NA	0,15	0,9	0,1	0,26	0,3	NA	Bra036270
A09	209548	G	A	0,18	0,5	0,1	0,12	0,5	0,1	0,12	0,6	0,1	0,15	0,3	NA	Bra036270
A09	209569	C	G	0,11	0,4	0,1	0,8	0,3	0,1	0,7	0,5	NA	0,7	0,2	NA	Bra036270
A09	209869	T	C	0,187	0,28	0,1	0,154	0,22	NA	0,131	0,59	0,5	0,169	0,17	0,2	Bra036270
A09	210040	C	A	0,161	0,27	0,4	0,140	0,19	NA	0,128	0,68	0,6	1118	0,27	NA	Bra036270
A09	221934	T	C	NA	0,1	0,2	0,1	0,1	NA	NA	NA	0,4	0,1	0,1	0,1	Bra036272
A09	222142	T	G	NA	NA	0,1	NA	NA	0,2	NA	0,1	NA	NA	NA	0,2	Bra036272
A09	222167	A	G	NA	NA	0,3	NA	0,1	0,6	NA	0,1	0,3	NA	0,1	0,2	Bra036272
A09	234569	G	A	0,3	0,4	0,2	0,1	0,4	0,4	0,2	0,4	0,6	0,1	0,7	0,3	Bra036273
A09	234570	G	C	0,2	0,3	0,1	NA	0,3	0,3	0,1	0,3	0,5	NA	0,6	0,2	Bra036273
A09	234635	T	A	NA	0,2	NA	NA	NA	0,1	NA	0,1	0,2	NA	NA	NA	Bra036273
A09	234686	C	G	NA	0,2	NA	NA	0,1	0,1	0,1	0,1	0,3	NA	NA	0,2	Bra036273
A09	234930	C	A	NA	NA	NA	0,2	NA	NA	NA	NA	0,1	0,2	NA	NA	--
A09	235611	A	G	0,71	0,34	0,32	0,64	0,35	0,26	0,61	0,31	0,40	0,59	0,29	0,36	Bra036274
A09	235975	C	G	0,56	0,34	0,23	0,46	0,37	0,27	0,58	0,26	0,31	0,73	0,39	0,22	Bra036274
A09	236804	T	C	0,36	0,17	0,25	0,29	0,19	0,24	0,45	0,23	0,32	0,44	0,23	0,21	Bra036274
A09	236884	C	G	0,11	0,9	0,11	0,17	0,8	0,5	0,20	0,6	0,7	0,16	0,14	0,9	Bra036274
A09	236887	A	G	0,10	0,8	0,11	0,16	0,7	0,7	0,21	0,5	0,6	0,17	0,14	0,9	Bra036274
A09	237007	C	G	0,22	0,15	0,12	0,26	0,12	0,11	0,21	0,14	0,16	0,32	0,19	0,9	Bra036274
A09	237175	T	G	0,39	0,15	0,20	0,22	0,21	0,9	0,33	0,16	0,12	0,28	0,18	0,13	Bra036274
A09	242772	T	C	0,2	0,1	NA	2,1	0,3	0,1	0,2	0,2	0,2	0,1	0,1	0,1	--
A09	242815	T	C	0,52	0,34	0,4	0,50	0,30	0,9	0,51	0,32	0,20	0,55	0,31	0,7	Bra036276
A09	242936	T	C	0,168	0,121	0,18	0,155	0,122	0,24	0,196	0,104	0,65	0,195	0,91	0,22	Bra036276
A09	242938	C	T	0,156	0,116	0,18	0,142	0,114	0,23	0,180	0,99	0,61	2183	0,85	0,21	Bra036276
A09	243084	A	C	0,4	0,3	0,1	0,6	0,1	NA	0,5	0,2	0,2	0,6	0,2	NA	--
A09	244661	C	T	0,43	0,19	1,2	0,38	0,26	0,3	0,33	0,16	0,9	0,24	1,15	0,5	Bra036276
A09	244691	T	G	0,88	0,42	1,5	0,76	0,49	0,9	0,73	0,34	0,25	0,59	0,31	0,9	Bra036276
A09	244772	C	G	0,172	0,87	0,14	0,156	0,101	0,21	0,144	0,79	0,46	0,173	0,72	0,17	Bra036276
A09	258456	A	C	0,11	0,8	0,9	0,16	0,10	0,5	0,3	0,7	0,31	0,23	0,11	0,6	Bra036278
A09	258558	A	T	0,3	0,4	0,2	0,7	0,3	0,2	0,3	0,2	0,14	0,16	0,6	NA	Bra036278
A09	258576	T	C	0,1	0,2	NA	0,2	0,2	NA	0,2	0,1	0,9	0,6	0,4	NA	Bra036278
A09	258738	G	A	0,6	0,1	0,3	0,5	0,1	0,4	0,1	0,5	0,16	0,7	0,3	0,3	Bra036278
A09	258912	C	T	0,27	0,4	0,6	0,15	0,7	0,5	0,1	0,6	0,18	0,17	0,6	0,5	Bra036278
A09	258942	C	A	0,24	0,4	0,4	0,14	0,6	0,4	0,1	0,4	0,19	1,15	0,6	0,5	Bra036278
A09	259173	A	G	0,8	0,2	0,6	0,16	0,4	0,5	0,1	0,6	0,16	0,16	0,6	0,4	Bra036278
A09	259266	G	T	0,10	0,1	0,1	0,10	0,3	0,2	NA	0,1	0,10	0,7	0,1	0,2	Bra036278
A09	275897	T	C	0,11	0,2	0,1	0,6	0,3	NA	0,2	0,1	NA	0,7	0,1	NA	Bra036279
A09	276258	A	G	0,3	0,3	0,1	0,2	0,1	NA	NA	0,1	NA	0,3	0,2	NA	Bra036279
A09	277151	T	C	NA	0,2	NA	NA	NA	NA	NA	NA	NA	NA	NA	NA	--
A09	281844	G	A	NA	NA	NA	NA	NA	NA	0,1	NA	NA	0,3	NA	NA	Bra036280
A09	282159	A	G	0,3	NA	NA	NA	NA	NA	NA	NA	NA	0,1	NA	NA	--
A09	282665	T	G	0,22	0,1	NA	0,18	0,1	NA	0,23	0,6	NA	0,22	0,2	NA	Bra036280
A09	283706	T	C	NA	NA	NA	NA	NA	NA	0,17	0,1	NA	NA	NA	NA	--
A09	283771	G	A	NA	NA	NA	0,1	NA	NA	0,23	0,1	NA	NA	NA	NA	--
A09	283851	T	A	NA	NA	NA	0,3	NA	NA	0,11	NA	NA	NA	NA	NA	--
A09	283945	T	G	NA	NA	NA	0,2	NA	NA	0,5	NA	NA	NA	NA	NA	--
A09	283951	A	C	NA	NA	NA	0,3	NA	NA	0,7	NA	NA	NA	NA	NA	--
A09	284169	C	T	NA	NA	NA	4,0	NA	0,4	14,0	NA	0,3	1,0	NA	0,2	--
A09	284175	G	A	NA	NA	NA	0,4	NA	4,0	0,16	NA	5,0	0,1	NA	2,0	--
A09	284215	T	A	1,0	0,1	0,3	2,0	NA	0,11	19,0	NA	0,6	2,0	NA	0,7	--
A09	284413	A	G	0,2	0,4	0,11	0,5	NA	0,13	0,4	NA	0,4	0,2	0,1	0,6	--
A09	284427	G	A	1,1	3,0	10,0	0,4	NA	11,0	0,5	NA	4,0	0,2	1,0	6,0	--
A09	284519	T	C	NA	NA	NA	2,0	NA	0,4	5,0	1,0	0,1	1,0	NA	0,1	--
A09	284523	A	G	NA	NA	NA	2,0	NA	0,1	6,0	1,0	NA	1,0	NA	0,1	--
A09	289405	T	C	NA	NA	NA	0,2	NA	0,2	0,7	NA	NA	0,1	NA	NA	Bra036281
A09	290521	C	T	NA	NA	NA	NA	NA	NA	0,2	NA	NA	0,1	NA	NA	Bra036281
A09	290841	A	T	0,1	NA	NA	0,1	NA	NA	0,8	NA	NA	0,1	NA	NA	Bra036281
A09	291122	A	G	0,1	NA	NA	NA	NA	NA	0,3	NA	NA	0,2	NA	NA	--
A09	295492	C	G	0,4	0,35	0,59	0,8	0,27	0,64	0,2	0,15	0,83	0,10	0,41	0,80	--
A09	296166	C	T	0,6	0,59	0,234	0,10	0,80	2224	0,1	0,37	0,173	0,16	0,70	0,198	Bra036282
A09	296181	G	A	0,8	0,102	0,367	0,16	1132	1367	0,3	0,63	0,284	0,26	0,125	0,333	Bra036282
A09	296362	C	T	0,48	1282	121016	1,37	1370	51027	0,4	0,163	4731	2,78	0,362	31197	Bra036282
A09	296434	G	A	0,12	0,87	0,372	0,12	0,95	0,364	0,4	0,53	1238	0,28	0,114	0,288	Bra036282
A09	296449	C	T	0,7	0,48	0,211	0,8	0,44	0,192	0,3	0,27	0,149	0,19	0,61	0,133	Bra036282
A09	297029	G	A	0,5	0,29	0,109	0,5	0,27	0,93	0,2	0,11	0,61	0,5	0,36	0,76	Bra036282
A09	297098	C	T	0,5	0,29	1108	0,5	0,27	0,93	0,2	0,11	0,61	0,5	0,36	0,76	Bra036282
A09	297406	G	T	0,1	0,11	0,33	0,1	0,9	2,25	NA	0,6	0,21	0,2	0,11	1,53	Bra036282
A09	297563	T	A	0,1	0,40	0,75	0,2	1,28	0,113	0,1	0,12	0,52	0,5	0,31	2189	Bra036282
A09	297853	A	T	0,12	0,229	0,692	0,29	0,253	0,720	0,3	0,112	0,497	0,53	0,264	0,856	Bra036282
A09	298045	G	A	0,19	0,203	1750	0,26	0,200	0,773	0,4	0,103	0,463	0,36	0,198	0,785	Bra036282
A09	298053	A	G	0,15	0,197	1703	0,26	0,185	0,719	0,4	0,96	0,433	0,33	0,185	0,734	Bra036282
A09	298607	G	A	0,5	0,21	0,99	0,3	0,38	0,89	NA	0,21	0,57	0,5	0,28	0,83	Bra036282
A09	298659	C	T	0,5	1,21	3,99	0,3	1,38	6,89	NA	1,21	0,57	0,5	0,28	3,83	Bra036282
A09	298691	A	G	0,11	0,88	0,303	0,7	0,105	1311	0,1	0,53	0,223	0,20	0,120	0,264	Bra036282
A09	299219	C	A	NA	NA	NA	NA	NA	NA	NA	NA	NA	NA	NA	0,2	--
A09	299372	G	A	0,2	0,26	0,94	0,6	0,35	0,101	NA	0,15	0,64	0,8	0,30	0,90	--
A09	299530	G	T	NA	0,1	0,11	NA	0,2	0,8	NA	0,1	0,7	0,1	0,1	0,12	--
A09	299533	C	T	NA	0,1	0,11	NA	0,2	0,8	NA	0,1	0,7	0,1	0,1	0,12	--
A09	300339	C	T	0,7	0,13	0,3	0,14	0,8	0,3	0,8	0,6	0,7	0,7	0,7	0,4	--
A09	300595	A	G	0,28	0,25	0,7	0,28	0,19	0,8	0,24	0,21	0,16	0,25	0,17	0,8	Bra036283
A09	300658	A	G	0,5	0,3	NA	0,5	0,2	NA	0,1	0,3	0,1	0,2	0,1	0,2	Bra036283
A09	301204	T	C	0,48	0,43	0,21	0,47	0,44	0,23	0,41	0,30	0,45	0,58	0,61	0,16	Bra036283
A09	312760	A	T	NA	0,1	0,1	0,1	0,1	0,2	0,1	NA	NA	0,4	0,1	NA	--
A09	313288	A	G	0,85	0,36	0,45	0,70	0,42	0,43	0,79	0,49	0,57	0,81	0,42	0,31	Bra036285
A09	313291	G	A	0,111	0,43	0,51	0,86	0,47	0,52	0,94	0,54	0,67	0,94	0,56	0,34	Bra036285
A09	314815	G	A	0,36	0,20	0,73	0,31	0,20	0,74	1,54	0,24	0,66	0,36	0,37	0,80	Bra036286
A09	314914	G	C	0,1	0,3	0,12	0,9	0,4	0,20	0,11	0,5	0,20	0,13	0,6	0,18	Bra036286
A09	315416	T	G	0,3	0,2	0,5	0,2	0,3	0,3	0,5	0,1	0,2	0,1	NA	0,2	Bra036286
A09	315422	C	A	0,3	0,2	0,5	0,2	0,3	0,3	0,5	0,1	0,2	0,1	NA	0,2	Bra036286
A09	317047	G	T	0,10	0,6	0,20	0,8	0,6	0,17	0,12	0,9	0,17	0,11	0,8	0,20	Bra036286
A09	317113	C	T	0,10	0,6	0,20	0,9	0,6	0,19	0,12	0,9	0,17	0,11	0,9	0,21	Bra036286
A09	321023	C	G	NA	0,1	NA	0,1	NA	0,1	0,2	NA	NA	0,1	NA	0,2	Bra036288
A09	321205	T	G	NA	NA	NA	0,2	NA	0,1	0,1	NA	NA	0,1	NA	0,1	Bra036288
A09	321227	C	T	NA	NA	NA	0,1	NA	0,1	NA	NA	NA	NA	NA	NA	Bra036288
A09	321430	G	T	NA	NA	NA	0,2	NA	NA	0,3	NA	NA	0,1	0,1	NA	Bra036288
A09	331791	A	G	0,1	0,1	NA	0,2	NA	NA	NA	0,1	NA	0,1	NA	NA	--
A09	334191	C	A	NA	NA	NA	NA	0,1	0,2	NA	NA	0,3	NA	NA	0,1	--
A09	334218	A	G	NA	NA	NA	NA	0,1	0,2	NA	NA	0,2	NA	NA	0,1	--
A09	339542	C	T	0,1	NA	NA	NA	NA	NA	0,3	0,2	NA	0,1	NA	NA	--
A09	339622	C	T	0,9	0,1	NA	0,6	0,2	NA	0,7	0,5	0,1	0,7	NA	NA	Bra036288
A09	341034	T	A	NA	0,1	NA	NA	NA	NA	NA	0,3	NA	NA	NA	NA	Bra036288
A09	343206	C	T	0,1	NA	0,4	NA	0,4	0,6	NA	NA	0,4	NA	0,1	0,9	Bra036289
A09	343805	T	C	NA	NA	0,1	NA	NA	0,2	NA	NA	NA	NA	0,1	0,2	Bra036289
A09	343832	A	T	NA	NA	0,1	NA	NA	0,2	NA	NA	NA	NA	0,1	0,2	Bra036289
A09	345688	C	T	NA	NA	0,4	NA	NA	0,3	NA	NA	NA	NA	NA	NA	Bra036289
A09	345702	C	T	NA	NA	0,4	NA	NA	0,2	NA	NA	NA	NA	NA	0,1	Bra036289
A09	345885	C	A	NA	NA	NA	NA	NA	NA	NA	NA	0,2	NA	NA	0,1	Bra036289
A09	346963	C	G	NA	NA	0,2	NA	0,2	0,3	NA	NA	NA	NA	0,2	0,2	Bra036289
A09	347195	A	G	NA	NA	NA	NA	NA	NA	NA	NA	NA	NA	NA	0,2	Bra036289
A09	347635	A	G	NA	NA	NA	NA	NA	0,3	NA	NA	NA	NA	NA	0,2	Bra036289
A09	350468	C	T	0,43	0,4	0,1	0,30	0,7	NA	0,8	0,19	0,3	0,35	0,9	0,1	Bra036290
A09	350510	G	A	0,94	0,9	0,1	0,70	0,11	NA	0,11	0,41	0,9	0,69	0,15	0,2	Bra036290
A09	350578	C	T	0,271	0,35	0,1	0,195	0,28	NA	0,39	0,114	0,13	0,231	0,44	0,5	Bra036290
A09	350871	G	A	1446	1,52	0,3	0,332	0,36	0,2	0,80	0,190	0,30	0,271	0,57	0,2	Bra036290
A09	350906	G	C	0,382	0,39	0,2	0,268	0,23	0,1	0,75	0,154	0,28	0,221	0,42	0,1	Bra036290
A09	351091	T	A	0,3	0,5	NA	0,7	NA	NA	0,2	0,4	NA	0,5	0,2	NA	--
A09	351237	C	T	0,1	NA	NA	NA	NA	NA	NA	NA	NA	0,3	NA	NA	--
A09	351534	T	C	0,3	NA	NA	NA	NA	NA	NA	0,2	NA	0,4	NA	NA	--
A09	351760	A	T	0,1	NA	NA	0,3	NA	NA	NA	NA	0,2	0,2	NA	NA	--
A09	352080	G	T	0,2	NA	NA	0,3	NA	NA	NA	NA	NA	0,3	NA	NA	--
A09	352588	G	C	0,3	NA	NA	0,4	NA	NA	NA	NA	NA	NA	0,1	NA	--
A09	352786	T	A	NA	NA	NA	0,2	NA	NA	NA	NA	NA	0,1	NA	NA	--
A09	352787	T	A	NA	NA	NA	0,2	NA	NA	NA	NA	NA	0,1	NA	NA	--
A09	354444	C	A	0,2	NA	NA	NA	NA	NA	NA	NA	NA	NA	NA	NA	--
A09	364778	A	C	0,12	0,5	NA	0,8	0,2	NA	0,4	0,7	0,1	0,13	0,3	NA	Bra036293
A09	364784	T	C	0,10	0,5	NA	0,7	0,2	NA	0,4	0,5	0,1	0,13	0,2	NA	Bra036293
A09	364952	A	G	0,2	0,2	NA	0,4	0,1	0,1	NA	0,1	NA	0,4	0,2	NA	Bra036293
A09	364982	G	C	0,5	0,4	NA	0,7	0,1	0,1	NA	0,2	0,1	0,5	0,3	NA	Bra036293
A09	365189	G	C	0,23	0,6	0,1	0,19	0,6	NA	0,9	0,7	0,2	0,14	0,3	0,2	Bra036293
A09	365279	C	A	0,10	0,5	NA	0,9	0,3	NA	0,6	0,5	0,2	0,8	0,2	0,2	Bra036293
A09	365712	T	G	0,2	NA	NA	NA	NA	NA	0,1	NA	NA	0,1	NA	NA	Bra036293
A09	365754	T	G	0,2	NA	NA	NA	NA	NA	0,1	NA	NA	0,1	NA	NA	Bra036293
A09	376238	T	C	NA	NA	NA	NA	NA	NA	NA	0,2	NA	NA	NA	NA	--
A09	377526	C	G	0,8	NA	NA	0,3	0,1	NA	0,7	0,1	0,1	0,3	0,3	0,2	Bra036294
A09	377651	T	G	0,36	0,10	NA	0,17	0,15	0,2	0,36	0,10	0,11	0,22	0,17	0,4	Bra036294
A09	378489	A	G	0,349	1281	0,306	0,401	2274	0,299	0,343	0,248	0,385	1393	0,245	0,297	--
A09	379503	C	T	0,2	NA	NA	NA	0,1	NA	0,1	NA	0,2	0,1	NA	NA	--
A09	379515	G	A	0,2	NA	NA	NA	0,1	NA	0,1	NA	0,2	0,1	NA	NA	--
A09	380284	A	G	0,97	1,48	0,47	0,65	0,64	0,57	0,58	0,37	0,49	0,77	0,62	0,57	Bra036294
A09	380431	T	A	0,2	0,2	NA	NA	0,1	NA	NA	0,2	0,1	0,1	0,1	0,1	--
A09	380830	A	G	NA	NA	0,1	NA	NA	NA	NA	NA	NA	NA	NA	0,3	--
A09	381046	T	C	NA	NA	0,2	NA	NA	0,4	NA	NA	0,3	0,1	NA	0,1	--
A09	381263	A	G	NA	NA	0,4	NA	NA	0,4	NA	NA	0,2	NA	NA	0,2	--
A09	381807	T	C	NA	NA	0,1	NA	NA	0,1	NA	NA	0,3	NA	NA	NA	--
A09	382847	A	G	NA	NA	0,2	NA	0,1	0,8	NA	NA	0,2	0,1	NA	NA	--
A09	383893	T	C	NA	NA	0,1	NA	NA	0,2	NA	NA	NA	NA	NA	NA	--
A09	387775	T	G	NA	NA	NA	NA	NA	NA	0,1	NA	NA	NA	NA	NA	--
A09	390615	T	A	0,12	0,6	0,7	0,13	0,5	0,10	0,28	0,2	0,7	0,8	0,13	0,11	--
A09	390776	T	C	0,6	0,3	0,8	0,9	0,6	0,5	0,17	0,1	0,3	0,8	0,7	0,6	Bra036296
A09	390788	T	C	0,3	0,3	0,5	0,5	0,4	0,2	0,9	NA	0,1	0,6	0,5	0,2	Bra036296
A09	391077	T	C	NA	0,1	NA	0,1	0,1	NA	0,1	NA	0,2	NA	NA	NA	Bra036296
A09	391098	C	A	0,2	0,1	NA	0,2	0,2	0,1	0,3	NA	0,4	0,1	0,1	NA	Bra036296
A09	391223	A	G	0,8	0,3	0,3	0,7	0,7	0,3	0,6	NA	0,6	0,6	0,3	0,1	Bra036296
A09	391236	A	G	0,6	0,3	0,3	0,6	0,6	0,2	0,4	NA	0,4	0,5	0,2	0,1	Bra036296
A09	391909	G	A	0,7	NA	0,2	0,4	0,3	0,2	0,8	0,4	1,3	0,5	0,3	0,1	Bra036296
A09	392225	A	G	0,1	0,1	0,2	0,2	0,3	0,1	0,2	0,1	0,1	0,1	0,3	0,1	Bra036296
A09	393752	C	T	NA	NA	NA	NA	0,1	NA	0,5	NA	NA	0,1	NA	NA	Bra036296
A09	393813	A	T	0,4	0,2	NA	0,15	0,2	0,1	0,19	0,1	NA	0,7	0,1	NA	Bra036296
A09	393858	T	G	0,4	0,2	NA	0,15	0,1	0,1	0,16	0,1	NA	0,6	0,1	NA	Bra036296
A09	395214	T	C	NA	0,1	NA	NA	0,4	0,4	NA	NA	0,5	0,3	NA	0,3	--
A09	396268	T	C	NA	NA	NA	NA	NA	0,2	NA	NA	NA	NA	NA	NA	Bra036297
A09	396361	A	G	0,2	0,3	0,4	0,2	0,4	0,3	0,1	0,2	0,5	0,2	0,2	0,4	Bra036297
A09	396394	C	T	0,2	0,3	0,4	0,2	0,4	0,3	0,1	0,2	0,5	0,2	0,2	0,4	Bra036297
A09	397335	G	C	NA	NA	0,2	0,1	0,2	0,1	NA	NA	0,1	NA	0,1	0,2	Bra036297
A09	397362	A	C	0,1	0,1	0,9	0,3	0,6	0,9	0,1	0,3	0,10	NA	0,6	0,6	Bra036297
A09	397476	T	C	0,13	0,13	0,44	0,11	0,25	0,45	0,12	0,22	0,54	0,6	0,24	0,36	Bra036297
A09	397650	C	A	0,13	0,21	0,60	0,18	0,19	0,44	0,14	0,19	0,53	0,17	0,29	0,57	Bra036297
A09	397683	T	A	0,10	0,18	0,61	0,17	0,17	0,55	0,15	0,19	0,50	0,18	0,33	0,58	Bra036297
A09	397882	T	C	0,3	0,2	0,3	0,1	0,4	0,2	NA	0,1	0,3	NA	0,2	0,3	Bra036297
A09	397893	T	C	NA	0,1	0,2	NA	0,2	NA	NA	0,1	0,1	NA	0,1	0,3	Bra036297
A09	398039	G	A	0,1	0,6	0,7	0,3	0,3	0,8	0,3	0,3	0,11	0,2	0,8	0,12	Bra036297
A09	398053	G	A	0,1	0,6	0,7	0,3	0,3	0,8	0,3	0,3	0,11	0,2	0,8	0,12	Bra036297
A09	398472	G	T	0,1	0,1	0,13	0,1	0,3	0,9	0,1	0,3	0,3	0,1	0,3	0,14	Bra036298
A09	398672	G	C	NA	NA	0,1	0,2	NA	0,2	0,2	NA	0,2	NA	0,1	0,2	Bra036298
A09	399217	A	G	0,29	0,21	0,15	0,31	0,23	0,11	0,36	0,15	0,18	0,32	0,14	0,17	Bra036299
A09	399266	G	A	0,10	0,12	0,10	0,11	0,10	0,3	0,19	0,7	0,8	0,13	0,6	0,11	Bra036299
A09	399732	T	G	0,16	0,10	0,8	0,18	0,9	0,7	0,20	0,10	0,8	0,21	0,8	0,7	Bra036299
A09	399753	T	G	0,18	0,12	0,10	0,24	0,11	0,10	0,23	0,12	0,12	0,22	0,11	0,9	Bra036299
A09	403706	G	T	1,2	0,2	0,1	0,2	0,1	0,1	0,1	NA	0,1	0,2	0,2	0,2	--
A09	406184	A	G	0,21	0,19	0,24	0,24	0,23	0,15	0,22	0,27	0,35	0,27	0,16	0,26	Bra036300
A09	406193	A	G	0,21	0,19	0,24	0,24	0,23	0,15	0,22	0,27	0,35	0,27	0,16	0,26	Bra036300
A09	406740	T	C	NA	NA	0,1	0,1	0,1	0,2	0,1	NA	0,1	0,2	NA	0,2	Bra036300
A09	406764	A	G	NA	NA	0,1	NA	0,1	0,2	0,1	NA	NA	NA	NA	0,1	Bra036300
A09	408197	G	C	0,29	0,12	0,19	0,25	0,19	0,15	0,26	0,9	0,27	0,22	0,24	0,22	Bra036300
A09	408200	T	C	0,31	0,12	0,20	0,26	0,21	0,16	0,28	0,12	0,30	0,24	0,26	0,24	Bra036300
A09	408333	T	G	0,17	0,12	0,8	0,15	0,7	0,8	0,11	0,9	0,9	0,17	0,13	0,11	Bra036300
A09	409577	T	C	0,4	NA	0,1	0,1	0,2	0,1	0,3	0,4	0,3	0,3	0,3	0,4	Bra036300
A09	409998	C	G	0,5	0,4	0,1	0,2	0,1	NA	0,3	0,2	0,4	0,6	0,2	0,3	Bra036300
A09	410005	T	C	0,5	0,4	0,1	0,2	0,1	0,1	0,3	0,2	0,4	0,7	0,2	0,3	Bra036300
A09	410161	A	G	0,31	0,21	0,25	0,22	0,19	0,17	0,22	0,20	0,33	0,23	0,33	0,20	Bra036300
A09	412109	A	G	NA	NA	NA	NA	NA	0,2	NA	NA	NA	NA	NA	NA	--
A09	412917	T	A	NA	NA	0,2	NA	0,1	NA	NA	NA	0,1	NA	0,2	0,2	--
A09	413164	C	G	NA	0,4	0,36	NA	0,5	0,12	0,1	NA	0,11	NA	0,2	0,31	--
A09	413814	T	G	0,1	1,53	0,135	0,2	0,59	0,85	0,1	0,33	0,140	0,1	0,80	0,149	--
A09	416650	T	A	NA	0,12	0,31	NA	0,4	0,12	NA	0,3	0,23	NA	0,4	0,41	--
A09	416664	G	T	NA	0,12	0,31	NA	0,4	0,12	NA	0,3	0,23	NA	0,4	0,41	--
A09	416915	G	T	NA	0,2	NA	NA	NA	0,1	NA	NA	0,1	NA	NA	NA	--
A09	417007	T	G	0,1	0,37	0,77	0,2	0,54	0,60	0,2	0,14	1,82	0,2	0,59	0,67	--
A09	417212	C	A	0,4	0,65	0,83	0,4	0,78	0,96	NA	0,33	0,118	0,4	0,88	0,106	Bra036301
A09	417236	C	T	0,2	0,37	0,46	NA	0,37	0,52	NA	0,20	0,62	0,2	0,42	0,53	Bra036301
A09	417329	G	A	0,1	0,13	0,31	0,2	0,26	0,24	NA	0,20	0,38	NA	1,24	0,35	Bra036301
A09	417390	C	A	0,1	0,34	2,54	0,2	0,46	1,47	NA	0,31	0,65	NA	0,40	1,66	Bra036301
A09	417503	G	T	0,1	0,24	0,31	0,2	0,25	0,31	NA	0,20	0,36	0,5	0,28	0,34	Bra036301
A09	417504	C	A	0,1	0,22	0,29	0,2	0,24	0,30	NA	0,20	0,35	0,5	0,28	0,32	Bra036301
A09	417701	G	T	NA	0,63	1,93	0,1	0,85	0,89	0,1	0,44	0,116	0,4	0,86	0,128	Bra036301
A09	417824	C	T	0,2	0,86	0,126	0,2	1,88	0,124	NA	0,58	0,146	0,7	1106	0,122	Bra036301
A09	417851	T	C	0,4	0,100	0,192	0,3	1116	0,160	NA	0,65	0,184	0,9	0,128	0,160	Bra036301
A09	417890	T	C	0,9	0,162	0,306	0,9	0,190	0,249	0,1	0,112	1338	0,11	0,221	2380	Bra036301
A09	418409	T	C	0,3	1252	0,410	0,2	0,261	0,388	0,1	0,104	2510	0,15	0,266	0,396	Bra036301
A09	418714	T	C	0,1	0,82	0,166	NA	0,98	0,150	NA	0,38	0,171	0,3	0,105	1178	Bra036301
A09	419234	C	T	0,1	0,63	0,72	0,3	0,60	0,68	NA	0,32	0,102	0,1	0,62	0,75	Bra036301
A09	419488	G	A	0,1	0,11	0,16	0,1	0,14	0,13	NA	0,4	0,18	NA	0,14	0,14	Bra036301
A09	419494	A	G	0,1	0,14	0,24	0,1	0,20	0,19	NA	0,7	0,22	NA	0,19	0,18	Bra036301
A09	419596	A	G	0,5	0,59	0,80	NA	0,63	0,75	NA	0,37	0,86	0,3	0,65	0,67	Bra036301
A09	419652	A	G	1,4	0,48	1,60	NA	0,47	0,56	NA	0,28	0,71	0,3	0,49	0,51	Bra036301
A09	419780	A	G	0,1	0,61	0,69	0,1	0,53	0,80	NA	0,26	0,105	0,1	0,61	0,94	Bra036301
A09	419980	C	G	NA	0,82	0,131	0,5	0,96	0,112	NA	0,39	0,165	0,3	0,85	0,121	--
A09	420033	C	T	NA	0,10	0,13	NA	0,9	0,11	NA	0,8	0,12	0,1	0,9	0,11	--
A09	425436	A	G	0,14	0,22	0,36	0,9	0,32	0,30	0,7	0,16	0,35	0,11	0,15	0,26	Bra036302
A09	425517	G	T	0,24	0,40	0,62	0,24	0,62	0,57	0,16	0,26	0,57	0,25	0,29	0,47	Bra036302
A09	425611	A	G	0,8	0,11	0,15	0,9	0,16	0,12	0,4	0,5	0,16	0,10	0,11	0,16	Bra036302
A09	425664	G	T	0,2	0,4	0,12	0,1	0,5	0,5	0,1	0,3	0,5	0,2	0,5	0,8	Bra036302
A09	425733	A	G	0,18	0,30	0,44	0,13	0,38	0,32	0,11	0,14	0,47	0,15	1,22	0,40	Bra036302
A09	425817	A	G	0,21	0,36	0,41	0,15	0,45	0,40	0,15	0,15	0,64	0,18	0,27	0,45	Bra036302
A09	425874	T	C	0,6	0,11	0,12	0,3	0,12	0,15	0,7	0,4	0,22	0,5	0,9	0,15	Bra036302
A09	426328	G	A	NA	0,2	0,3	0,1	0,1	0,3	0,3	NA	0,3	NA	0,3	0,1	Bra036302
A09	426492	G	A	NA	NA	0,2	NA	NA	NA	NA	NA	NA	NA	NA	NA	--
A09	426495	G	A	NA	NA	0,2	NA	NA	NA	NA	NA	NA	NA	NA	NA	--
A09	426683	C	T	0,22	0,46	0,52	0,22	0,55	0,55	0,13	0,27	0,107	0,23	0,54	0,59	--
A09	435645	A	T	NA	NA	NA	0,1	0,1	NA	0,1	NA	NA	0,1	NA	NA	Bra036303
A09	437205	C	G	0,6	0,1	NA	0,4	0,1	NA	0,14	0,3	NA	0,3	NA	NA	Bra036303
A09	437377	A	T	NA	0,1	NA	0,1	0,2	NA	0,3	0,5	0,3	0,4	NA	NA	Bra036303
A09	439507	A	T	0,2	NA	NA	NA	0,1	NA	NA	0,1	NA	0,2	NA	NA	--
A09	441863	C	A	NA	NA	NA	NA	NA	NA	NA	NA	NA	0,2	NA	NA	Bra036304
A09	450052	A	G	0,3	0,2	0,2	0,2	NA	NA	0,3	NA	0,1	NA	0,1	NA	Bra036306
A09	450124	T	C	0,3	0,2	0,1	0,3	NA	NA	0,2	NA	NA	0,1	0,1	NA	Bra036306
A09	451023	C	A	0,1	NA	NA	0,1	NA	NA	0,4	NA	NA	0,3	0,1	NA	Bra036306
A09	451105	T	A	0,3	NA	NA	0,1	NA	NA	0,4	NA	NA	0,4	0,1	0,1	Bra036306
A09	451449	C	A	0,2	0,2	NA	0,1	NA	NA	0,2	NA	NA	0,2	NA	0,2	Bra036306
A09	451456	G	A	0,2	0,2	NA	0,1	NA	NA	0,1	NA	NA	0,2	NA	0,2	Bra036306
A09	452098	A	G	0,35	NA	0,2	0,40	NA	0,3	0,48	NA	NA	0,24	NA	0,1	--
A09	452374	G	T	0,18	NA	NA	0,25	NA	NA	0,37	NA	NA	0,17	0,1	0,1	--
A09	452426	G	C	0,10	NA	NA	0,22	NA	NA	0,24	NA	NA	0,11	0,1	0,1	--
A09	452515	A	T	NA	NA	NA	0,4	NA	NA	0,2	NA	NA	NA	NA	NA	--
A09	452843	A	G	0,20	NA	0,1	0,14	NA	0,1	0,20	NA	0,1	0,12	NA	0,1	--
A09	452999	T	A	0,31	NA	0,1	0,20	0,2	0,1	0,28	NA	0,1	0,17	NA	0,2	--
A09	453340	A	G	NA	NA	NA	0,1	NA	NA	0,2	NA	NA	NA	NA	NA	--
A09	453425	T	G	0,3	NA	NA	0,3	NA	NA	0,3	NA	NA	0,1	NA	NA	--
A09	453461	A	G	0,3	NA	NA	0,2	NA	NA	0,1	NA	NA	0,1	NA	NA	--
A09	459446	T	C	0,8	0,2	NA	0,8	NA	NA	0,12	NA	NA	0,6	NA	NA	--
A09	459539	T	A	0,38	0,4	0,1	0,31	NA	0,1	0,45	0,1	0,1	0,27	NA	NA	--
A09	462532	T	A	0,1	NA	0,1	0,2	NA	NA	0,3	0,1	NA	0,1	0,1	NA	--
A09	462599	A	G	0,1	NA	0,1	0,2	NA	NA	0,3	0,1	NA	0,1	0,1	NA	--
A09	463701	T	C	0,17	0,5	0,4	0,17	0,6	0,2	0,12	0,6	0,5	0,14	0,4	0,5	Bra036309
A09	467027	G	A	0,1	NA	0,3	0,2	NA	NA	0,3	0,2	0,2	0,3	NA	NA	Bra036310
A09	468748	A	G	0,1	0,1	0,1	0,3	0,1	0,1	0,3	NA	NA	0,1	0,1	0,2	Bra036310
A09	468860	A	G	0,7	0,4	0,2	0,11	0,2	0,4	0,9	0,3	NA	0,5	0,8	0,4	Bra036310
A09	469018	G	T	0,18	0,5	0,11	0,8	0,8	0,7	0,27	0,6	0,4	0,23	0,7	0,13	Bra036310
A09	469145	C	A	0,1	NA	NA	NA	0,1	0,1	0,2	NA	0,1	0,3	NA	0,1	Bra036310
A09	469153	T	C	NA	NA	NA	NA	NA	0,1	NA	NA	0,1	0,1	NA	0,1	Bra036310
A09	470561	G	A	0,1	0,2	0,1	0,2	0,2	NA	0,1	NA	0,1	0,1	NA	NA	Bra036310
A09	470582	G	A	0,2	0,2	0,2	0,3	0,3	0,2	0,3	0,1	0,2	0,3	0,1	NA	Bra036310
A09	479105	C	T	0,212	0,117	0,69	0,166	0,143	2,58	0,179	0,130	0,113	0,242	0,127	0,55	Bra036311
A09	479348	G	C	0,440	1217	0,105	0,321	0,260	0,104	0,285	0,209	0,219	0,345	0,215	0,112	Bra036311
A09	479690	G	A	1552	1287	0,133	1433	0,269	1129	0,389	2292	1213	3561	1239	0,131	Bra036311
A09	479759	T	G	0,223	0,108	0,57	0,166	0,113	0,56	0,141	0,121	0,84	0,218	0,106	0,49	Bra036311
A09	480277	A	G	NA	0,1	NA	0,6	0,4	NA	0,1	NA	0,4	0,3	0,1	NA	--
A09	482560	C	T	0,6	0,5	0,4	0,8	0,3	0,3	0,6	0,3	0,1	0,9	0,6	0,4	--
A09	482741	G	A	NA	0,1	NA	0,1	NA	NA	NA	NA	NA	0,2	0,1	0,1	--
A09	482968	G	A	0,3	0,1	NA	NA	NA	NA	NA	NA	NA	0,2	NA	NA	--
A09	483138	T	A	0,5	0,1	0,4	0,7	0,5	0,6	0,5	NA	0,6	0,8	0,6	0,5	Bra036312
A09	483246	G	A	0,58	0,38	0,29	0,53	0,29	0,28	0,52	0,22	0,34	0,44	0,31	0,22	Bra036312
A09	483873	G	T	0,55	0,22	0,25	0,46	0,48	0,30	0,50	0,36	0,43	0,54	0,31	0,15	Bra036312
A09	484052	T	C	0,3	NA	NA	0,3	0,1	NA	0,1	0,1	0,2	0,4	0,1	0,1	Bra036312
A09	484055	C	A	0,3	NA	NA	0,3	0,1	NA	0,1	0,1	0,2	0,4	0,1	0,1	Bra036312
A09	486763	C	T	0,20	0,3	0,14	0,9	0,4	0,4	0,14	0,4	0,7	0,13	0,4	0,3	--
A09	486817	A	T	0,25	0,5	0,21	0,15	0,9	0,7	0,18	0,6	0,8	0,14	0,8	0,6	--
A09	487566	G	A	0,23	0,17	0,13	0,19	0,13	0,16	0,16	0,16	0,18	0,23	0,14	0,9	Bra036313
A09	487608	G	A	0,49	0,34	0,29	0,36	0,27	0,34	0,35	0,30	0,33	0,51	0,30	0,22	Bra036313
A09	487731	C	T	0,10	0,9	0,9	0,8	0,6	0,9	0,9	0,8	0,9	0,12	0,8	0,7	Bra036313
A09	487752	G	A	0,3	0,1	0,1	0,2	0,2	NA	0,1	0,2	0,1	0,3	0,1	0,1	Bra036313
A09	487815	G	A	0,10	0,5	0,8	0,6	0,7	0,4	0,9	0,6	0,4	0,12	0,4	0,3	Bra036313
A09	487905	T	G	0,6	0,4	0,4	0,3	0,2	0,3	0,6	0,4	0,3	0,7	0,2	0,2	Bra036313
A09	488145	G	T	0,15	0,8	0,11	0,14	0,7	0,7	0,16	0,13	0,5	0,16	0,4	0,7	Bra036313
A09	488157	G	C	0,20	0,13	0,14	0,17	0,7	0,12	0,20	0,14	0,8	0,19	0,8	0,9	Bra036313
A09	488442	T	G	0,99	0,58	0,80	0,99	0,53	0,72	0,82	0,44	0,86	0,129	0,66	0,53	Bra036313
A09	488529	C	T	0,16	0,13	0,8	0,13	0,10	0,12	0,19	0,6	0,13	0,18	0,14	0,11	Bra036313
A09	488859	T	C	0,2	0,2	0,1	0,4	0,3	0,6	0,2	0,1	0,3	0,1	0,2	0,7	Bra036313
A09	488865	G	A	0,6	0,3	0,6	0,8	0,7	0,10	0,7	0,7	0,7	0,6	0,7	0,11	Bra036313
A09	489057	C	T	0,94	0,36	0,56	0,73	0,51	0,70	0,58	0,61	0,55	0,101	0,50	0,51	Bra036313
A09	489165	G	A	0,102	0,52	0,63	0,97	0,60	0,61	0,62	0,49	0,61	0,105	0,51	0,61	Bra036313
A09	489177	A	G	0,97	0,53	0,58	0,94	0,58	0,56	0,58	0,48	0,59	0,106	0,45	0,60	Bra036313
A09	489346	C	A	0,80	0,47	0,67	0,78	0,45	1,65	0,62	0,45	0,60	0,93	0,43	0,47	Bra036313
A09	489375	T	G	0,82	0,52	0,73	0,78	0,51	0,72	0,64	0,50	0,67	0,92	0,52	0,42	Bra036313
A09	489487	T	G	0,115	0,61	0,89	0,109	0,54	0,102	0,109	0,61	0,95	0,102	0,79	0,57	Bra036313
A09	489603	T	C	0,42	0,29	0,33	0,47	0,34	0,34	0,34	0,29	0,41	0,59	0,25	0,23	Bra036313
A09	489678	G	A	0,6	0,7	0,6	0,9	0,9	0,3	0,8	0,3	0,6	0,12	0,3	0,3	Bra036313
A09	489792	G	A	0,1	NA	NA	0,1	NA	NA	NA	NA	NA	0,2	NA	NA	Bra036313
A09	489884	A	G	NA	NA	NA	0,1	NA	NA	NA	0,2	0,1	0,2	NA	NA	--
A09	490139	C	T	0,2	NA	NA	NA	0,1	NA	0,2	0,1	NA	0,3	NA	NA	Bra036313
A09	490265	G	A	0,7	0,4	0,6	0,9	0,7	0,3	0,7	0,4	0,4	0,7	0,5	0,4	Bra036313
A09	490301	A	G	0,5	0,4	0,5	0,9	0,5	0,3	0,7	0,4	0,4	0,5	0,5	0,4	Bra036313
A09	511395	A	G	NA	0,2	0,3	NA	0,2	NA	NA	NA	0,10	NA	0,3	0,20	Bra036316
A09	546138	C	A	NA	NA	NA	NA	NA	NA	NA	NA	NA	0,2	NA	NA	--
A09	546205	G	A	NA	NA	NA	NA	NA	NA	NA	NA	NA	0,2	NA	NA	--
A09	546696	A	G	NA	0,1	NA	0,2	NA	NA	NA	NA	NA	0,2	NA	NA	--
A09	549115	A	T	NA	0,1	0,1	NA	NA	NA	0,3	0,2	NA	NA	NA	NA	Bra036318
A09	549238	G	C	0,1	0,1	0,1	NA	NA	NA	0,2	0,1	NA	NA	0,1	NA	Bra036318
A09	549660	T	C	NA	NA	NA	NA	NA	NA	0,2	NA	NA	NA	NA	NA	--
A09	550721	A	G	0,6	0,3	0,5	0,4	0,4	0,1	0,9	0,3	0,4	0,1	0,3	0,3	Bra036319
A09	550724	C	T	0,6	0,3	0,5	0,4	0,4	0,1	0,9	0,3	0,4	0,1	0,3	0,3	Bra036319
A09	550841	A	C	0,24	0,22	0,21	0,29	0,16	0,22	0,29	0,21	0,26	0,30	0,26	0,18	Bra036319
A09	550862	A	G	0,24	0,22	0,21	0,29	0,16	0,22	0,29	0,21	0,26	0,30	0,26	0,18	Bra036319
A09	553265	T	A	0,6	0,5	0,4	0,8	0,7	0,6	0,6	0,5	0,7	0,4	0,8	0,6	Bra036319
A09	553272	A	G	0,8	0,6	0,5	0,9	0,9	0,6	0,9	0,7	0,12	0,7	0,9	0,7	Bra036319
A09	553427	A	T	0,7	0,6	0,3	0,3	0,2	0,4	0,5	0,2	0,3	0,4	0,2	0,2	Bra036319
A09	553583	T	C	0,10	0,3	0,4	0,7	0,6	0,5	0,2	0,5	0,7	0,5	0,9	0,10	Bra036319
A09	553589	T	C	0,12	0,3	0,5	0,10	0,7	0,5	0,3	0,5	0,9	0,7	0,9	0,12	Bra036319
A09	556559	G	A	NA	0,1	NA	NA	NA	NA	0,2	NA	NA	NA	NA	NA	Bra036320
A09	556565	T	C	NA	0,1	NA	NA	NA	NA	0,2	NA	NA	NA	NA	NA	Bra036320
A09	558946	T	C	0,481	0,385	5459	0,629	0,423	0,454	0,714	0,368	0,430	0,521	0,433	0,393	Bra036321
A09	559044	C	T	0,159	0,122	0,153	0,191	0,135	0,140	0,241	0,118	0,138	0,158	0,133	0,128	Bra036321
A09	560342	C	T	0,13	0,9	0,14	0,13	0,9	0,22	0,23	0,12	0,12	0,17	0,12	0,15	Bra036321
A09	560344	G	A	0,13	0,9	0,14	0,13	0,9	0,22	0,23	0,12	0,12	0,17	0,12	0,15	Bra036321
A09	564486	A	T	0,3	0,5	0,1	0,9	0,3	NA	0,4	0,7	0,1	0,10	0,4	0,2	--
A09	572372	G	C	0,15	0,6	NA	0,12	0,4	NA	0,11	0,6	0,1	0,24	0,1	0,1	Bra036323
A09	572411	T	C	0,12	0,4	NA	0,8	0,3	NA	0,11	0,5	NA	0,19	0,1	0,1	Bra036323
A09	572513	T	C	0,10	0,7	NA	0,17	0,5	NA	0,7	0,9	0,2	0,14	0,6	NA	Bra036323
A09	572516	T	C	0,10	0,7	NA	0,19	0,5	NA	0,7	0,9	0,2	0,15	0,6	NA	Bra036323
A09	574205	A	G	0,2	0,4	0,5	0,1	0,1	0,6	0,3	0,3	0,6	0,2	0,3	0,2	Bra036324
A09	574309	C	T	0,4	0,5	0,8	0,3	0,1	0,13	0,2	0,5	0,6	0,3	0,6	0,6	Bra036324
A09	574352	G	T	0,2	0,1	0,4	0,2	NA	0,8	NA	0,2	0,1	0,1	0,3	0,5	Bra036324
A09	574568	C	T	0,2	NA	0,1	NA	NA	0,2	0,1	NA	NA	NA	NA	0,1	Bra036324
A09	574613	C	T	0,4	0,1	0,3	0,1	0,2	0,5	0,4	0,1	0,1	0,5	NA	0,4	Bra036324
A09	574754	G	C	0,3	0,6	0,14	0,3	0,6	0,8	0,5	0,7	0,11	0,6	0,7	0,12	Bra036324
A09	574835	C	A	0,4	0,8	0,18	0,2	0,7	0,15	0,8	0,10	0,12	0,7	0,9	0,15	Bra036324
A09	574925	T	G	0,2	0,5	0,10	0,1	0,3	0,10	0,5	0,4	0,8	0,5	0,6	0,4	Bra036324
A09	576743	A	G	NA	0,1	0,1	NA	0,2	0,3	0,1	0,1	0,3	0,1	0,1	0,2	--
A09	576865	A	C	0,5	0,2	0,5	0,5	0,7	0,7	0,6	0,5	0,9	0,6	0,4	0,10	Bra036325
A09	576892	G	C	0,5	0,1	0,4	0,5	0,5	0,4	0,5	0,4	0,6	0,6	0,3	0,8	Bra036325
A09	576955	T	C	0,2	NA	NA	0,1	NA	NA	NA	NA	NA	NA	NA	NA	Bra036325
A09	577062	C	T	0,1	NA	NA	0,2	NA	NA	NA	NA	NA	NA	NA	0,1	--
A09	590946	A	G	0,5	0,5	NA	0,4	0,3	0,1	0,8	0,4	0,5	0,5	0,4	NA	--
A09	591059	A	C	0,5	0,5	NA	0,4	0,3	0,1	0,7	0,4	0,5	0,5	0,4	NA	Bra036327
A09	592641	T	C	0,11	0,7	0,2	0,14	0,11	0,2	0,18	0,8	0,9	0,18	0,10	NA	Bra036327
A09	592946	A	T	0,13	0,9	0,3	0,21	0,9	0,1	0,13	0,11	0,12	0,17	0,12	0,1	Bra036327
A09	593093	G	A	NA	0,1	NA	NA	NA	NA	NA	NA	NA	0,2	NA	NA	--
A09	593437	G	A	0,17	0,14	0,2	0,16	0,6	0,2	0,25	0,9	0,8	0,27	0,9	0,6	--
A09	593452	G	A	0,9	0,11	0,1	0,9	0,4	0,1	0,15	0,6	0,4	0,13	0,5	0,3	--
A09	598896	T	A	NA	0,2	NA	NA	NA	NA	NA	NA	NA	NA	NA	NA	--
A09	621896	A	G	NA	0,1	NA	0,1	NA	NA	0,1	NA	NA	0,2	0,1	NA	--
A09	622059	A	G	0,1	NA	NA	0,1	NA	NA	0,1	NA	NA	0,1	0,2	NA	Bra037417
A09	622065	T	C	0,1	NA	NA	0,1	NA	NA	0,1	NA	NA	0,1	0,2	NA	Bra037417
A09	622509	G	T	0,1	0,1	NA	NA	NA	NA	0,4	0,4	NA	0,4	0,3	NA	Bra037417
A09	622815	C	T	NA	0,1	NA	0,1	NA	NA	0,2	NA	NA	0,1	0,1	NA	Bra037417
A09	623443	G	A	NA	0,1	NA	NA	NA	NA	NA	NA	NA	NA	0,2	NA	--
A09	627167	T	C	NA	0,5	4,0	0,1	0,7	0,6	0,3	0,1	0,2	0,4	0,2	NA	--
A09	633314	C	T	0,4	0,8	NA	0,27	0,1	NA	0,15	0,16	0,2	0,41	0,9	NA	--
A09	633772	C	T	NA	NA	NA	0,1	0,1	NA	NA	0,1	NA	0,2	0,1	NA	--
A09	633848	A	G	0,1	0,1	NA	0,5	NA	NA	NA	0,7	NA	0,4	0,1	NA	--
A09	634020	C	A	0,92	0,51	0,1	0,68	0,28	NA	0,36	0,73	0,18	1,82	0,45	0,1	Bra037414
A09	634068	C	A	0,77	0,42	0,1	0,60	0,28	NA	0,34	0,58	0,13	0,67	0,37	0,1	Bra037414
A09	634160	C	T	0,19	0,9	NA	0,16	0,9	NA	0,14	0,14	0,4	0,20	0,6	NA	Bra037414
A09	634188	A	C	NA	NA	NA	NA	NA	NA	0,2	NA	NA	NA	NA	NA	Bra037414
A09	634338	G	A	NA	NA	NA	NA	NA	0,1	NA	0,2	NA	NA	NA	NA	--
A09	634466	C	A	0,30	0,28	NA	0,23	0,9	NA	0,13	0,25	1,8	0,29	0,16	NA	Bra037414
A09	634907	G	C	0,2	NA	NA	0,2	0,1	NA	NA	0,3	NA	0,1	NA	NA	--
A09	635093	A	C	0,5	NA	NA	0,2	NA	NA	NA	0,3	NA	0,2	NA	NA	--
A09	635189	A	T	0,3	NA	NA	0,1	0,1	NA	NA	NA	NA	0,1	NA	NA	--
A09	635284	T	C	0,5	0,7	NA	0,7	0,2	NA	0,1	0,4	NA	0,6	0,7	NA	--
A09	650983	T	C	NA	1,8	0,18	0,3	0,8	0,12	NA	NA	0,15	0,4	0,8	0,12	--
A09	651098	A	G	0,125	1245	0,371	0,101	0,304	0,380	0,37	0,161	0,442	0,121	2223	0,554	Bra037412
A09	651123	A	G	0,176	0,352	0,520	0,144	0,416	1542	0,45	0,227	0,590	1168	0,318	0,766	Bra037412
A09	655159	C	T	NA	NA	NA	NA	NA	NA	NA	NA	NA	NA	NA	0,3	Bra037411
A09	655337	A	C	NA	0,1	0,1	NA	NA	0,2	NA	NA	0,7	NA	0,1	0,7	Bra037411
A09	655378	C	G	NA	0,1	NA	NA	NA	0,1	NA	NA	0,1	NA	0,1	0,2	Bra037411
A09	655950	G	T	NA	NA	0,4	NA	0,2	0,7	0,1	NA	0,18	NA	0,1	0,23	--
A09	656031	T	A	NA	NA	0,9	NA	0,2	0,12	0,2	NA	0,25	NA	0,3	0,42	--
A09	656144	C	T	NA	NA	0,3	NA	NA	0,1	NA	NA	0,6	NA	0,3	0,6	--
A09	656190	G	A	NA	NA	NA	NA	NA	0,1	NA	NA	NA	NA	0,1	0,2	--
A09	658538	C	T	NA	0,3	NA	NA	0,2	0,2	0,2	0,2	NA	NA	NA	0,3	--
A09	658771	C	G	0,7	0,5	0,4	0,3	0,4	0,2	0,6	0,4	0,4	0,3	0,4	0,6	Bra037410
A09	658900	T	C	NA	NA	0,11	NA	0,3	0,8	NA	NA	0,5	NA	0,2	0,13	Bra037410
A09	658901	G	A	NA	NA	0,11	NA	0,3	0,8	NA	NA	0,5	NA	0,2	0,13	Bra037410
A09	659011	A	C	0,9	0,7	0,15	0,8	0,4	0,11	0,9	0,10	0,6	0,9	0,5	0,5	Bra037410
A09	659249	C	G	0,12	0,10	0,15	0,10	0,12	0,13	0,9	0,6	0,13	0,9	0,5	0,11	Bra037410
A09	659269	T	C	0,12	0,10	0,15	0,10	0,12	0,13	0,9	0,6	0,13	0,9	0,5	0,11	Bra037410
A09	659484	G	A	0,18	0,11	0,15	0,16	0,13	0,12	0,10	0,10	0,13	0,14	0,10	0,14	Bra037410
A09	659511	T	G	0,18	0,11	0,15	0,16	0,13	0,12	0,10	0,10	0,13	0,14	0,10	0,14	Bra037410
A09	659664	G	T	0,5	0,3	0,3	0,1	0,2	0,3	0,2	0,2	0,5	0,2	0,4	0,1	Bra037410
A09	659704	C	T	0,23	0,16	0,16	0,16	0,13	0,11	0,13	0,19	0,21	0,22	0,18	0,14	Bra037410
A09	659833	A	C	0,13	0,13	0,11	0,13	0,7	0,5	0,9	0,10	0,18	0,16	0,7	0,6	Bra037410
A09	659857	C	T	0,4	0,5	0,4	0,3	0,2	0,1	0,2	0,2	0,4	0,4	0,1	0,1	Bra037410
A09	660012	G	A	0,1	0,2	NA	0,2	NA	NA	NA	NA	0,1	NA	NA	NA	--
A09	660075	C	T	0,1	0,2	NA	0,2	NA	NA	NA	NA	0,1	NA	NA	NA	--
A09	661782	A	T	0,10	0,9	0,12	0,10	0,15	0,10	0,8	0,17	0,14	0,12	0,8	0,8	Bra037410
A09	661784	C	G	0,10	0,9	0,13	0,10	0,15	0,10	0,8	0,19	0,16	0,12	0,8	0,10	Bra037410
A09	661922	T	G	0,45	0,21	0,35	0,49	0,34	0,46	0,48	0,40	0,53	0,52	0,35	0,37	Bra037410
A09	662032	A	C	0,35	0,16	0,20	0,32	0,21	0,35	0,31	0,27	0,46	0,44	0,19	0,37	Bra037410
A09	662129	G	T	0,22	0,9	0,17	0,15	0,14	0,18	0,19	0,11	0,30	0,25	0,19	0,17	Bra037410
A09	662150	C	A	0,18	0,5	0,17	0,12	0,12	0,14	0,15	0,7	0,27	0,24	0,14	0,13	Bra037410
A09	662232	T	C	0,4	0,1	0,6	0,10	0,9	0,8	0,8	0,3	0,7	0,10	0,3	0,6	Bra037410
A09	662292	T	G	0,3	0,1	0,5	0,8	0,5	0,6	0,6	0,3	0,2	0,4	0,3	0,5	Bra037410
A09	663874	G	A	0,13	0,14	0,14	0,29	0,23	0,23	0,20	0,18	0,20	0,22	0,19	0,19	Bra037410
A09	663905	C	A	0,15	0,15	0,17	0,33	0,24	0,25	0,23	0,17	0,25	0,23	0,20	0,19	Bra037410
A09	663976	T	C	0,13	0,21	0,31	0,20	0,26	0,38	0,22	0,30	0,39	0,25	0,35	0,34	Bra037410
A09	664213	T	C	0,23	0,18	0,33	0,18	0,17	0,31	0,18	0,12	0,27	0,27	0,16	0,17	Bra037410
A09	664264	T	C	0,7	0,5	0,9	0,4	0,4	0,3	0,3	0,3	0,6	0,4	0,3	0,4	Bra037410
A09	664381	A	C	NA	NA	NA	NA	NA	NA	NA	NA	NA	NA	0,1	NA	--
A09	664390	G	A	NA	0,1	0,1	NA	0,2	NA	NA	NA	0,1	NA	0,2	NA	Bra037410
A09	665751	A	C	0,80	0,44	0,47	0,40	0,45	0,38	0,55	0,41	0,42	0,71	0,38	0,65	Bra037410
A09	665895	A	G	0,20	0,11	0,14	0,19	0,12	0,16	0,12	0,9	0,14	0,11	0,11	0,12	Bra037410
A09	665904	C	T	0,18	0,9	0,14	0,17	0,11	0,15	0,13	0,9	0,12	0,10	0,12	0,10	Bra037410
A09	665943	C	T	0,6	0,6	0,13	0,12	0,7	0,10	0,8	0,4	0,8	0,5	0,7	0,9	Bra037410
A09	666144	T	A	0,26	0,31	0,27	0,30	0,13	0,42	0,33	0,14	0,35	0,31	0,23	0,33	Bra037410
A09	666399	G	A	0,16	0,4	0,9	0,10	0,17	0,10	0,10	0,11	0,9	0,13	0,10	0,7	Bra037410
A09	666443	T	C	NA	NA	0,1	NA	NA	0,3	NA	NA	0,1	0,1	NA	NA	Bra037410
A09	666495	G	A	0,3	NA	0,2	0,4	NA	0,6	0,2	0,1	0,4	0,4	0,4	0,4	Bra037410
A09	666609	T	C	0,2	NA	0,1	0,2	NA	0,3	0,2	0,1	0,2	0,1	0,2	0,4	Bra037410
A09	671587	G	A	0,444	0,141	1199	3320	0,129	0,182	1324	0,155	0,152	0,330	0,119	0,260	--
A09	671736	G	A	0,148	1,61	0,96	0,129	0,62	0,86	0,113	0,66	0,69	0,117	0,47	0,87	Bra037409
A09	672142	G	C	NA	NA	0,2	NA	NA	0,1	NA	NA	0,1	0,1	NA	NA	--
A09	672219	A	G	0,1	NA	0,2	0,2	NA	0,1	0,1	NA	0,1	0,1	NA	NA	--
A09	675359	A	T	NA	0,4	0,3	0,1	0,2	0,2	0,3	NA	0,4	0,3	NA	0,2	--
A09	677968	T	A	0,84	0,46	0,72	0,78	0,57	0,44	0,76	0,71	0,81	0,77	0,50	0,78	--
A09	678102	T	G	0,30	0,21	0,29	0,28	0,13	0,19	0,30	0,30	0,24	0,23	0,17	0,16	--
A09	678554	C	A	NA	NA	NA	NA	NA	NA	NA	0,2	NA	0,2	0,1	NA	Bra037407
A09	679561	C	A	NA	NA	NA	0,2	NA	NA	NA	NA	NA	NA	NA	NA	Bra037407
A09	679677	G	C	NA	NA	NA	0,1	NA	0,3	NA	NA	0,1	0,1	NA	NA	Bra037407
A09	679680	T	G	0,2	NA	NA	0,1	0,2	0,4	NA	0,1	0,3	0,3	0,1	0,1	Bra037407
A09	679803	G	C	0,16	0,4	0,11	0,11	0,17	0,12	0,16	0,9	0,14	0,18	0,10	0,13	Bra037407
A09	679835	A	G	0,16	0,6	0,15	2,12	0,18	0,16	0,19	0,8	0,12	0,20	0,11	0,15	Bra037407
A09	680753	T	A	0,5	0,10	0,7	0,13	0,11	0,4	0,17	0,11	0,6	0,11	0,8	0,6	--
A09	681057	C	T	NA	NA	NA	NA	0,1	NA	NA	NA	NA	0,1	0,1	0,1	--
A09	681077	G	A	0,1	NA	0,1	NA	0,2	NA	NA	NA	NA	0,1	0,1	0,2	--
A09	684545	T	C	0,5	0,8	0,1	0,6	0,8	0,1	0,11	0,3	2,0	0,8	0,3	0,1	--
A09	684609	A	G	0,2	0,0	NA	0,1	0,2	NA	0,2	0,1	0,2	NA	0,2	NA	Bra037405
A09	684610	G	T	0,2	0,0	NA	0,1	0,2	NA	0,2	0,1	0,2	NA	0,2	NA	Bra037405
A09	684708	G	A	0,7	0,10	NA	0,13	0,13	NA	0,27	0,9	0,5	0,19	0,7	0,1	Bra037405
A09	684883	T	C	0,3	0,16	0,1	0,18	0,12	0,2	0,34	0,11	0,5	0,22	0,11	0,3	Bra037405
A09	684982	C	T	0,5	0,17	0,2	0,18	0,16	0,1	0,33	0,12	0,3	0,26	0,9	NA	--
A09	692024	T	C	0,13	0,5	1,4	0,15	0,4	0,4	0,13	0,10	0,9	0,22	0,13	0,7	Bra037404
A09	692501	T	A	0,14	0,12	0,7	0,11	0,4	0,3	0,12	0,3	0,12	0,28	0,8	0,7	Bra037404
A09	693547	G	A	0,1	0,1	0,1	0,2	NA	0,1	0,1	0,2	NA	0,2	0,1	NA	Bra037404
A09	693711	G	C	0,16	0,7	0,3	0,10	0,6	0,2	0,8	0,9	0,14	0,20	0,10	0,6	Bra037404
A09	693741	C	G	0,12	0,4	0,3	0,10	0,7	0,1	0,9	0,6	0,9	0,20	0,8	0,3	Bra037404
A09	693766	A	T	0,12	0,5	0,3	0,13	0,9	0,2	0,8	0,6	0,8	0,19	0,7	0,3	Bra037404
A09	693982	C	A	0,22	0,8	0,9	0,14	0,12	0,7	0,22	0,4	0,12	0,25	0,18	0,3	Bra037404
A09	694063	T	C	0,4	0,2	0,2	0,3	0,3	0,1	0,2	0,1	0,3	0,2	0,1	0,1	Bra037404
A09	695334	T	C	0,1	0,2	0,2	NA	0,1	NA	0,3	NA	0,1	0,4	0,2	0,1	Bra037404
A09	695337	G	A	0,1	0,1	0,2	NA	0,1	NA	0,2	NA	NA	0,1	0,2	NA	Bra037404
A09	695430	T	C	0,2	NA	NA	0,1	0,1	0,1	NA	NA	0,2	0,1	NA	0,1	Bra037404
A09	695442	C	A	0,3	0,1	0,1	0,1	0,2	0,2	0,2	0,1	0,3	0,4	0,2	0,1	Bra037404
A09	695594	C	A	0,1	0,1	0,1	NA	NA	0,1	0,2	0,1	0,1	0,2	NA	NA	Bra037404
A09	695874	G	A	0,9	0,7	0,7	0,6	0,6	0,8	0,7	0,6	0,6	0,15	0,11	0,5	Bra037404
A09	695897	A	G	0,9	0,7	0,7	0,6	0,6	0,8	0,7	0,6	0,6	0,15	0,11	0,5	Bra037404
A09	695997	G	T	0,3	0,3	0,2	0,5	0,3	0,1	0,4	0,6	0,4	0,8	0,6	0,3	Bra037404
A09	696011	C	T	0,4	0,3	0,2	0,6	0,3	0,1	0,5	0,7	0,5	0,15	0,8	0,4	Bra037404
A09	696078	G	T	0,36	0,11	0,6	1,26	0,11	0,2	0,19	0,15	0,22	0,47	0,23	0,19	Bra037404
A09	696285	G	C	0,31	0,19	0,6	0,24	0,12	0,11	0,39	0,17	0,28	0,46	0,20	0,16	Bra037404
A09	696462	C	A	0,9	0,4	0,4	0,6	0,3	0,1	0,11	0,3	0,3	0,9	0,3	0,2	Bra037404
A09	696483	C	T	0,5	NA	NA	0,1	NA	0,1	0,1	NA	0,1	0,1	NA	NA	Bra037404
A09	702678	T	C	0,70	0,39	0,9	0,40	0,36	0,23	0,50	0,34	0,44	0,63	0,19	0,14	Bra037403
A09	703575	A	G	NA	0,2	0,2	NA	NA	NA	NA	NA	0,4	NA	0,1	0,1	Bra037402
A09	714968	C	T	0,12	0,8	0,5	0,13	0,8	0,5	0,13	0,3	0,14	0,10	0,11	0,12	Bra037400
A09	715089	A	C	0,42	0,30	0,27	0,37	0,40	0,22	0,34	0,16	0,54	0,40	0,39	0,46	Bra037400
A09	715189	G	T	0,5	0,3	0,4	0,2	0,3	0,2	0,2	0,2	0,5	0,4	0,6	0,3	Bra037400
A09	715662	C	A	NA	NA	NA	NA	0,2	0,1	0,2	0,1	0,1	NA	NA	NA	--
A09	716668	A	G	0,12	0,17	NA	0,10	0,10	NA	0,9	0,10	0,14	0,6	0,22	0,2	Bra037399
A09	717206	G	A	0,29	0,32	NA	0,24	0,42	0,2	0,27	0,32	0,34	0,20	0,48	0,1	Bra037399
A09	731351	G	T	0,3	0,2	0,3	0,2	0,4	0,7	0,4	0,4	NA	0,1	0,2	0,9	--
A09	731636	C	T	0,6	0,4	0,13	0,11	0,6	0,9	0,12	0,5	0,2	0,7	0,11	0,7	Bra037396
A09	731669	G	A	0,8	0,3	0,14	0,8	0,7	0,7	0,12	0,6	0,3	0,9	0,10	0,9	Bra037396
A09	732041	G	A	0,10	0,4	0,15	0,10	0,4	0,13	0,9	0,10	0,8	0,18	0,2	0,10	Bra037396
A09	732050	G	A	0,10	0,5	0,18	0,10	0,5	0,12	0,9	0,10	0,7	0,17	0,2	0,11	Bra037396
A09	740098	G	T	0,3	0,6	0,5	0,5	0,10	0,6	0,9	0,7	0,5	0,10	0,3	NA	--
A09	745328	G	A	0,240	0,221	0,377	0,290	0,222	4345	0,202	0,151	1291	0,241	2167	0,408	--
A09	746164	C	A	0,1	NA	NA	NA	0,1	0,2	0,1	NA	0,2	0,1	0,1	NA	--
A09	746248	T	C	0,2	NA	NA	NA	NA	0,2	NA	NA	0,1	NA	0,1	NA	--
A09	746413	G	A	0,95	0,58	0,144	0,74	0,64	0,153	0,77	0,53	0,93	0,73	0,59	0,109	Bra037393
A09	746419	T	C	0,112	0,62	0,175	0,95	0,74	0,188	0,93	0,65	0,116	0,98	0,69	0,127	Bra037393
A09	746583	G	A	0,405	0,271	1592	0,363	0,299	0,622	1299	0,263	1355	0,352	0,270	2525	Bra037393
A09	746676	G	T	0,129	0,79	0,176	0,111	0,112	0,173	0,84	0,99	0,121	0,118	0,91	0,178	Bra037393
A09	746740	G	A	0,12	1,6	0,15	0,12	0,9	0,16	0,6	0,9	0,7	0,10	0,8	0,4	Bra037393
A09	746917	G	T	0,7	0,3	0,7	0,4	0,2	1,7	0,5	0,3	0,6	0,6	0,5	0,5	Bra037393
A09	749228	A	C	0,3	0,1	0,1	NA	NA	NA	0,1	NA	0,1	NA	0,1	NA	Bra037391
A09	749651	T	C	0,7	0,8	0,8	0,8	0,9	0,12	0,10	0,4	0,12	0,5	0,9	0,8	Bra037391
A09	749927	A	G	0,18	0,8	0,8	0,11	0,3	0,7	0,4	0,2	0,11	0,10	0,6	0,11	Bra037391
A09	750216	T	G	0,10	0,6	0,7	0,7	0,10	0,11	0,6	0,3	0,6	0,13	0,6	0,9	Bra037391
A09	750516	A	G	0,3	NA	0,2	NA	0,1	0,3	0,4	0,3	0,4	0,3	0,5	0,3	Bra037391
A09	750527	G	T	0,2	0,1	0,3	NA	0,1	0,4	0,3	0,3	0,4	0,2	0,4	0,3	Bra037391
A09	750574	C	A	NA	0,3	0,3	0,2	0,1	0,2	0,3	0,2	0,3	0,1	0,2	0,2	Bra037391
A09	750698	G	A	NA	0,1	0,2	0,3	NA	0,3	0,5	0,3	0,1	0,2	0,3	0,2	Bra037391
A09	750730	T	A	NA	NA	NA	0,2	NA	0,2	0,1	0,1	NA	0,1	0,3	0,1	Bra037391
A09	751235	C	T	NA	NA	NA	NA	NA	0,2	NA	NA	NA	NA	NA	NA	Bra037391
A09	751328	A	G	NA	0,1	NA	0,1	NA	0,2	0,1	NA	NA	0,1	NA	NA	Bra037391
A09	751383	A	G	0,1	0,2	0,2	0,1	0,1	NA	0,1	0,1	0,2	0,5	0,1	0,2	Bra037391
A09	751403	A	G	0,3	0,1	0,4	NA	0,2	NA	NA	0,3	0,3	0,7	0,1	0,4	Bra037391
A09	752123	A	G	0,45	0,13	0,34	0,25	0,11	0,34	0,44	0,19	0,22	0,18	0,15	0,53	Bra037390
A09	752192	G	A	0,18	0,6	0,12	0,2	0,3	0,10	0,10	0,4	0,6	0,5	0,5	0,13	Bra037390
A09	753140	G	A	0,16	0,4	0,15	0,12	0,10	0,20	0,15	0,2	0,19	0,20	0,8	0,22	Bra037390
A09	753167	G	A	0,14	0,3	0,13	0,11	0,8	0,17	0,13	0,2	0,16	0,15	0,7	0,18	Bra037390
A09	753329	C	A	0,7	0,1	0,3	0,2	0,2	0,2	0,6	0,2	0,6	0,9	0,2	0,2	Bra037390
A09	753404	G	A	0,13	0,9	0,17	0,15	0,9	0,11	0,16	0,6	0,18	0,22	0,4	0,13	Bra037390
A09	753460	G	A	0,6	0,8	0,14	0,13	0,7	0,9	0,10	0,4	0,12	0,13	0,2	0,11	Bra037390
A09	757260	C	T	0,6	0,2	NA	0,4	0,3	NA	0,4	0,3	0,2	0,5	0,3	NA	Bra037389
A09	757385	C	T	0,90	0,42	0,7	0,74	0,47	0,4	0,71	0,59	0,33	0,74	0,35	0,6	Bra037389
A09	757445	A	T	0,31	0,13	0,4	0,27	0,15	NA	0,29	0,20	0,9	0,26	0,7	0,3	Bra037389
A09	757544	C	A	0,61	0,16	0,4	0,47	0,15	NA	0,42	0,26	0,4	0,61	0,11	NA	Bra037389
A09	757636	G	A	0,224	0,58	0,7	0,195	0,61	0,4	0,150	0,103	0,27	0,225	0,45	0,3	Bra037389
A09	758986	G	A	0,3	NA	NA	NA	NA	NA	0,1	0,1	0,1	0,2	NA	NA	Bra037389
A09	759013	T	G	0,3	NA	NA	NA	NA	NA	0,1	0,1	0,1	0,2	NA	NA	Bra037389
A09	759182	T	A	0,102	0,28	0,1	0,102	0,28	0,2	0,50	0,56	0,19	0,115	0,29	0,1	--
A09	765005	T	C	NA	NA	NA	NA	NA	NA	NA	NA	NA	NA	NA	0,2	--
A09	765524	T	G	0,156	0,96	0,10	0,133	0,113	0,16	1,59	1126	0,95	0,143	0,94	0,36	Bra037386
A09	773958	A	G	0,21	0,20	0,23	0,14	0,16	0,29	0,19	0,19	0,21	0,35	0,13	0,35	--
A09	773985	T	A	0,20	0,18	0,19	0,12	0,14	0,27	0,16	0,19	0,19	0,30	0,12	0,31	--
A09	777783	G	A	0,29	0,22	0,20	0,25	0,24	0,18	0,17	0,14	0,18	0,27	0,14	0,14	--
A09	777834	A	G	0,53	0,31	0,26	0,41	0,29	0,27	0,31	0,26	0,31	0,48	0,23	0,21	Bra037383
A09	778181	G	C	NA	0,1	0,2	0,1	NA	NA	NA	NA	NA	0,1	NA	NA	--
A09	778763	C	T	NA	NA	0,1	NA	NA	NA	0,1	NA	NA	NA	0,1	0,2	--
A09	779168	A	C	NA	NA	NA	NA	0,2	NA	0,1	NA	0,1	0,1	0,1	NA	--
A09	779176	C	T	NA	NA	NA	NA	0,1	NA	0,1	NA	0,1	0,1	0,2	NA	--
A09	779476	C	T	0,56	0,35	1,34	1,50	0,30	0,38	0,53	0,52	0,34	0,57	0,30	0,23	Bra037383
A09	779744	A	G	0,29	0,16	0,19	0,33	0,16	0,22	0,28	0,20	0,24	0,30	0,18	0,18	--
A09	779758	C	G	0,34	0,19	0,21	0,39	0,19	0,26	0,32	0,23	0,27	0,39	0,21	0,20	--
A09	780017	G	A	0,6	0,11	0,4	0,15	0,9	0,6	0,7	0,5	0,12	0,13	0,10	0,3	--
A09	780025	A	G	0,3	0,6	0,2	0,9	0,3	0,5	0,3	0,4	0,9	0,7	0,5	0,1	--
A09	780990	C	T	NA	NA	NA	NA	NA	0,1	0,1	NA	0,2	NA	NA	NA	Bra037382
A09	781496	C	T	0,2	NA	0,2	0,2	0,2	NA	0,2	0,1	0,1	0,1	0,4	NA	--
A09	790744	A	G	NA	0,1	NA	0,3	NA	0,1	NA	0,1	NA	NA	0,1	NA	--
A09	790897	G	A	0,3	0,2	NA	NA	0,2	NA	NA	0,4	0,2	0,4	0,2	NA	--
A09	798663	C	T	NA	NA	NA	NA	NA	NA	NA	NA	NA	0,2	NA	NA	--
A09	803184	A	C	0,13	0,1	NA	0,8	0,2	NA	0,13	0,2	0,3	0,11	NA	NA	--
A09	803352	A	T	0,16	0,3	0,1	0,20	0,7	NA	0,22	0,2	0,1	0,19	0,1	0,2	Bra037379
A09	803353	A	T	0,16	0,3	0,1	0,20	0,7	NA	0,22	0,2	0,1	0,19	0,1	0,2	Bra037379
A09	803587	A	G	0,1	0,2	NA	0,8	NA	NA	0,7	NA	NA	0,3	0,1	NA	Bra037379
A09	803599	T	A	0,1	0,2	NA	0,7	NA	NA	0,7	NA	NA	0,3	0,1	NA	Bra037379
A09	803683	C	T	1,12	NA	NA	0,8	NA	NA	0,9	0,2	NA	0,10	NA	NA	Bra037379
A09	803734	G	C	0,20	NA	NA	0,10	0,2	NA	0,11	0,3	NA	0,14	NA	0,1	Bra037379
A09	803854	A	G	0,16	NA	NA	0,3	0,4	NA	0,8	0,5	NA	0,13	0,1	0,1	Bra037379
A09	804280	T	G	0,19	0,13	0,4	0,21	0,13	0,2	0,13	0,13	0,10	0,20	0,12	NA	Bra037378
A09	804352	T	C	0,38	0,37	0,7	0,36	0,28	0,8	0,28	0,30	0,21	0,47	0,24	0,3	Bra037378
A09	804454	G	A	0,20	0,24	0,3	0,21	0,18	0,3	0,15	0,18	0,12	0,32	0,12	0,5	Bra037378
A09	806086	T	A	NA	0,1	NA	NA	0,1	NA	0,1	0,1	0,3	0,1	0,2	NA	Bra037378
A09	806500	A	G	0,1	NA	NA	0,1	NA	0,1	0,2	NA	0,1	0,3	NA	NA	Bra037378
A09	806578	A	T	0,1	NA	NA	0,1	NA	0,1	0,2	NA	0,1	0,3	NA	NA	Bra037378
A09	806737	G	A	NA	0,3	NA	0,3	0,2	NA	0,1	NA	NA	0,4	0,1	0,1	Bra037378
A09	806814	G	A	0,27	0,21	0,5	0,31	0,24	0,4	0,22	0,16	0,13	0,30	0,22	0,4	Bra037378
A09	806931	A	G	0,13	0,12	0,4	0,17	0,13	0,2	0,12	0,10	0,7	0,22	0,9	0,2	Bra037378
A09	807208	G	A	0,6	0,4	0,1	0,5	0,1	NA	0,1	0,3	0,1	0,1	0,2	NA	Bra037378
A09	807210	A	G	0,6	0,4	0,1	0,5	0,1	NA	0,1	0,3	0,1	0,1	0,2	NA	Bra037378
A09	807724	A	T	NA	NA	NA	0,1	NA	NA	NA	NA	NA	NA	0,2	NA	--
A09	808545	G	A	0,2	0,3	0,1	0,2	0,3	0,1	0,4	0,3	0,3	0,2	0,1	0,1	--
A09	808548	T	G	0,2	0,2	0,1	0,2	0,2	0,1	0,3	0,3	0,3	0,1	0,1	NA	--
A09	808760	T	A	0,6	0,9	0,2	0,7	0,13	0,4	0,8	0,11	0,18	0,15	0,7	NA	--
A09	825867	G	A	NA	NA	NA	NA	NA	NA	0,2	NA	NA	NA	NA	NA	--
A09	844606	C	T	0,2	0,1	NA	NA	NA	NA	0,1	NA	NA	NA	NA	NA	Bra037369
A09	844627	T	C	0,4	0,1	NA	NA	NA	NA	0,2	NA	NA	NA	NA	NA	Bra037369
A09	845161	C	G	0,2	0,4	NA	0,2	0,3	NA	0,5	0,3	0,2	0,2	0,2	NA	Bra037369
A09	845170	T	C	0,2	0,2	NA	0,2	0,3	NA	0,2	0,1	0,2	0,1	0,1	NA	Bra037369
A09	845926	G	T	0,1	0,2	0,2	0,3	0,2	NA	0,4	0,1	0,1	0,2	NA	0,2	--
A09	845946	C	T	0,7	0,4	0,1	0,5	0,4	0,2	0,8	NA	0,5	0,7	0,6	0,5	--
A09	845964	A	G	0,14	0,7	0,1	0,12	0,5	0,3	0,10	0,2	0,9	0,13	0,8	0,10	Bra037368
A09	846797	A	C	NA	NA	NA	NA	0,1	NA	NA	NA	0,2	NA	NA	NA	Bra037368
A09	846808	C	T	0,2	0,2	0,1	0,1	0,3	NA	0,2	NA	0,2	0,2	0,2	NA	Bra037368
A09	846890	C	G	0,16	0,9	0,3	0,11	0,14	0,5	0,13	0,13	0,12	0,12	0,11	0,3	Bra037368
A09	846977	A	T	0,11	0,4	0,3	0,7	0,12	0,4	0,10	0,10	0,9	0,7	0,5	0,2	Bra037368
A09	846992	G	A	NA	0,1	0,2	NA	0,1	NA	NA	NA	0,2	NA	NA	NA	Bra037368
A09	847045	C	A	0,3	0,1	0,1	NA	NA	0,1	0,4	0,1	0,2	0,3	0,2	0,2	Bra037368
A09	847144	T	C	0,3	NA	NA	NA	NA	0,1	0,4	0,1	0,1	0,3	0,1	0,2	--
A09	852621	G	T	0,3	NA	NA	0,1	NA	0,1	0,1	NA	NA	NA	NA	0,1	Bra037367
A09	857693	G	A	0,6	1,18	0,19	1,17	0,12	0,12	0,11	0,11	0,13	0,26	0,19	0,19	--
A09	869734	G	A	0,84	0,50	1,54	0,81	0,66	0,51	0,93	0,64	1,74	1105	0,63	0,36	Bra037364
A09	869767	C	T	0,64	0,36	0,42	1,59	0,49	0,33	0,69	0,39	0,55	0,80	0,49	0,19	Bra037364
A09	869843	G	T	0,3	0,3	0,4	0,3	0,2	0,1	0,2	0,2	NA	0,3	0,2	0,1	Bra037364
A09	869853	A	T	0,11	0,10	0,10	0,11	0,9	0,6	0,12	0,3	0,9	0,8	0,10	0,4	Bra037364
A09	870072	T	C	0,303	0,181	0,162	0,216	0,183	0,168	0,259	0,139	0,184	0,238	0,140	0,151	Bra037364
A09	870132	T	C	0,166	0,106	0,98	0,127	0,115	0,104	0,145	0,88	0,113	0,158	0,83	0,86	Bra037364
A09	870197	T	C	0,38	0,35	0,31	0,35	1,36	0,34	0,40	1,27	0,36	1,63	0,31	0,31	Bra037364
A09	870260	A	G	0,104	0,95	0,77	1106	0,103	0,72	0,101	0,78	0,84	0,131	0,87	0,68	Bra037364
A09	870325	G	T	0,170	0,143	0,130	1172	0,143	0,127	0,179	1142	0,144	0,200	1128	0,87	Bra037364
A09	870601	T	C	0,68	0,45	0,52	0,70	0,45	0,54	0,74	0,43	0,48	0,76	0,40	0,38	Bra037364
A09	870655	A	G	0,38	0,19	0,25	0,32	0,15	0,19	0,26	0,16	0,24	0,35	0,14	0,14	Bra037364
A09	871249	A	T	0,17	0,8	0,14	0,10	0,10	0,10	0,12	0,7	0,18	0,10	0,15	0,5	Bra037364
A09	872021	A	G	0,107	0,51	0,59	0,72	0,57	0,48	1,81	0,46	0,75	0,79	0,58	0,70	Bra037364
A09	872034	A	C	1,77	1,40	0,42	0,52	0,44	0,37	0,60	0,32	0,51	0,55	0,42	0,56	Bra037364
A09	873234	T	C	NA	NA	NA	0,2	NA	NA	0,1	NA	NA	NA	0,2	NA	--
A09	878727	T	C	28,2	6,0	18,0	21,0	14,0	17,0	21,0	12,1	23,0	17,4	8,1	16,1	--
A09	882388	T	G	0,33	0,52	1,61	0,76	0,41	0,38	0,59	0,37	0,71	0,95	0,62	0,93	--
A09	902199	G	T	0,51	0,15	0,22	0,38	0,14	0,12	0,45	0,30	0,15	0,46	0,22	0,7	Bra037356
A09	902643	C	T	0,4	0,2	NA	0,5	0,1	NA	0,1	0,3	0,1	0,1	0,2	NA	--
A09	915885	C	T	NA	NA	NA	NA	NA	NA	NA	0,2	NA	NA	NA	NA	--
A09	915960	A	T	NA	NA	NA	NA	NA	NA	NA	0,2	NA	NA	NA	NA	--
A09	920537	T	G	0,250	0,78	1,59	0,220	0,74	0,58	0,311	0,103	0,54	0,291	0,83	0,45	Bra037355
A09	921837	G	A	0,19	0,13	1,8	0,26	0,5	0,9	0,55	0,16	0,14	0,29	0,16	0,20	--
A09	925016	T	C	NA	0,2	NA	NA	NA	NA	NA	NA	0,2	0,1	0,1	NA	--
A09	927861	T	C	0,7	0,6	0,4	0,2	0,9	0,1	0,4	0,4	0,5	0,6	0,5	0,2	Bra037353
A09	928337	C	G	0,6	0,7	0,9	0,6	0,7	0,4	0,3	0,5	0,5	0,9	0,4	0,2	Bra037353
A09	930534	T	C	NA	NA	NA	NA	0,2	NA	NA	NA	NA	NA	0,1	NA	--
A09	932767	A	C	NA	NA	NA	NA	NA	0,2	NA	NA	NA	NA	NA	NA	--
A09	933787	G	C	0,22	0,13	0,14	0,17	0,8	0,9	0,21	0,9	0,13	0,22	0,14	0,11	--
A09	933801	T	A	0,16	0,6	0,8	0,10	0,6	0,5	0,11	0,5	0,10	0,16	0,7	0,5	--
A09	934075	A	G	NA	NA	NA	NA	NA	0,1	NA	NA	NA	0,2	NA	NA	--
A09	934992	G	C	0,7	0,5	0,3	0,7	0,5	0,5	0,8	0,5	0,10	0,8	0,2	0,5	Bra037351
A09	935012	G	A	NA	NA	NA	0,1	NA	NA	NA	NA	NA	0,1	NA	NA	--
A09	935237	A	C	0,91	0,51	0,43	0,84	0,52	0,40	0,79	0,48	0,46	0,69	0,49	0,28	Bra037351
A09	935491	A	T	0,30	0,8	0,15	0,21	0,17	0,12	0,16	0,10	0,13	0,26	0,11	0,6	Bra037351
A09	935545	T	G	0,30	0,7	0,15	0,21	0,17	0,12	0,16	0,10	0,13	0,26	0,11	0,6	Bra037351
A09	935837	G	A	0,6	0,4	0,1	0,4	0,1	0,3	0,4	0,3	0,1	0,5	0,3	1,2	Bra037351
A09	935873	C	T	0,6	0,4	0,1	0,4	0,1	0,3	0,4	0,3	0,1	0,5	0,3	0,3	Bra037351
A09	936593	G	A	0,25	0,20	0,11	0,20	0,10	0,14	0,21	0,14	0,18	0,24	0,12	0,6	Bra037351
A09	936604	G	T	0,26	0,20	0,11	0,21	0,10	0,14	0,21	0,15	0,19	0,24	0,12	0,6	Bra037351
A09	936736	A	G	0,61	0,37	0,29	0,54	0,34	0,20	0,41	0,29	0,40	0,51	0,30	0,11	Bra037351
A09	936745	A	C	0,60	0,37	0,29	0,53	0,34	0,20	0,41	0,28	0,39	0,51	0,30	0,11	Bra037351
A09	936815	G	C	0,22	0,16	0,10	0,20	0,14	0,17	0,18	0,13	0,18	0,24	0,9	0,11	Bra037351
A09	936820	A	G	0,22	0,16	0,10	0,20	0,14	0,17	0,18	0,13	0,18	0,24	0,9	0,11	Bra037351
A09	939213	C	A	0,7	0,1	0,7	0,2	0,4	0,9	0,3	NA	0,3	0,2	0,2	0,5	Bra037350
A09	939234	G	A	0,7	0,1	0,8	0,2	0,4	0,9	0,4	NA	0,3	0,2	0,2	0,5	Bra037350
A09	939342	A	T	0,4	0,1	0,2	NA	0,4	0,1	0,1	0,3	0,2	0,1	0,1	NA	Bra037350
A09	939621	T	C	0,6	0,4	0,12	0,5	0,1	0,12	0,5	0,2	0,12	0,8	0,6	0,14	Bra037350
A09	939660	A	C	NA	NA	0,2	0,1	NA	0,3	NA	NA	0,1	0,2	NA	NA	--
A09	939788	T	A	0,10	0,4	0,21	0,14	0,9	0,20	0,14	0,7	0,21	0,13	0,5	0,12	Bra037350
A09	939863	C	T	0,10	0,4	0,20	0,13	0,9	0,20	0,14	0,7	0,21	0,13	0,5	0,12	Bra037350
A09	940002	G	A	0,3	NA	0,7	0,2	0,3	0,6	0,8	0,1	0,6	0,1	0,2	0,7	Bra037350
A09	940008	T	C	0,7	0,1	1,12	0,4	0,5	0,10	0,9	0,3	0,10	0,5	0,3	0,12	Bra037350
A09	940178	T	G	5,9	5,4	13,10	13,3	5,4	13,7	9,7	3,8	9,13	2,5	5,6	8,12	--
A09	940635	T	G	0,3	0,5	0,8	0,3	0,5	0,8	0,2	0,5	0,3	0,6	0,4	0,7	--
A09	941962	G	C	0,2	0,1	0,1	0,2	NA	0,2	NA	NA	NA	0,1	0,2	0,2	--
A09	943247	C	T	0,488	0,159	1177	0,343	0,170	0,193	0,391	0,198	0,214	0,360	0,148	0,205	Bra037348
A09	943305	T	C	42,1	18,0	12,0	36,1	22,1	19,0	29,1	15,4	23,1	36,0	24,0	22,0	Bra037348
A09	946130	T	C	0,9	0,1	0,2	0,5	0,5	0,4	0,9	0,9	0,3	0,11	0,3	0,2	Bra037347
A09	946184	C	T	0,32	0,6	0,9	0,23	0,13	0,16	0,32	0,19	0,12	0,36	0,12	0,9	Bra037347
A09	946271	C	T	0,50	0,15	0,20	0,45	0,19	0,27	0,50	0,21	0,26	0,55	0,27	0,13	Bra037347
A09	960941	C	G	0,10	0,2	0,2	0,7	0,7	0,2	0,5	0,4	NA	0,10	0,5	0,5	Bra037344
A09	961001	G	A	0,24	0,8	0,8	0,14	0,14	0,4	0,13	0,8	0,4	0,17	0,14	0,10	Bra037344
A09	964413	G	T	NA	NA	NA	NA	NA	NA	0,2	NA	NA	0,1	NA	NA	Bra037343
A09	964485	C	A	NA	NA	NA	NA	NA	NA	0,2	NA	NA	NA	NA	NA	Bra037343
A09	965991	T	C	NA	NA	NA	0,1	NA	NA	0,2	0,1	NA	NA	NA	NA	Bra037343
A09	966011	C	T	NA	NA	NA	0,1	NA	NA	0,3	0,1	NA	NA	NA	NA	Bra037343
A09	966300	G	A	0,1	NA	NA	0,1	0,1	NA	0,5	NA	NA	0,4	NA	NA	Bra037343
A09	966821	A	G	0,6	NA	NA	0,14	NA	NA	0,12	NA	NA	0,9	NA	NA	Bra037343
A09	971250	A	G	NA	NA	NA	NA	0,2	NA	NA	NA	NA	0,1	NA	NA	--
A09	971730	A	G	0,3	NA	NA	0,3	0,1	0,2	0,3	0,4	0,1	0,2	0,4	NA	Bra037342
A09	971828	G	A	0,6	0,2	NA	0,4	0,2	0,1	0,2	0,3	NA	0,3	0,3	NA	Bra037342
A09	971943	C	T	0,6	NA	NA	NA	NA	NA	NA	NA	NA	0,1	NA	NA	Bra037342
A09	972349	A	G	0,2	0,1	NA	0,3	NA	NA	0,1	0,1	0,1	0,2	NA	NA	Bra037342
A09	972510	T	A	0,3	NA	NA	0,3	0,1	NA	NA	0,2	NA	0,2	0,1	NA	Bra037342
A09	972784	C	T	0,2	NA	NA	0,1	0,1	NA	0,1	NA	0,1	0,2	0,1	NA	Bra037342
A09	974145	T	C	0,14	0,2	0,8	0,9	0,14	0,7	0,7	0,7	0,10	0,14	0,17	0,9	--
A09	974153	C	G	0,3	2,0	2,1	1,0	1,4	2,0	1,2	2,4	1,0	3,2	0,4	2,0	--
A09	974301	T	C	0,59	0,47	0,40	0,58	0,48	0,54	0,45	0,32	0,53	0,63	0,40	0,48	Bra037341
A09	974791	T	C	0,10	0,17	0,8	0,14	0,15	0,12	0,12	0,4	0,15	0,17	0,13	0,15	Bra037341
A09	975556	G	A	0,53	0,29	0,55	0,35	0,22	0,23	0,45	0,19	0,33	0,32	0,20	0,25	Bra037341
A09	975645	A	T	0,40	0,19	0,34	0,24	0,19	0,17	0,43	0,24	0,35	0,35	0,26	0,16	Bra037341
A09	975824	G	A	0,36	0,21	0,20	0,24	0,21	0,22	0,35	0,20	0,32	0,38	0,36	0,23	Bra037341
A09	977096	A	G	0,40	0,24	0,26	0,41	0,34	0,41	0,65	0,22	0,61	0,51	0,43	0,29	Bra037341
A09	977572	C	T	0,44	0,30	0,28	0,44	0,21	0,32	0,31	0,18	0,49	0,39	0,31	0,33	Bra037341
A09	977882	G	C	0,4	0,4	0,2	0,3	0,1	0,4	0,2	0,2	0,5	0,4	0,5	0,2	Bra037341
A09	977906	C	A	0,10	0,5	0,4	0,6	0,5	0,11	0,5	0,4	0,11	0,10	0,10	0,5	Bra037341
A09	978061	C	T	0,28	0,21	0,17	0,19	0,21	0,29	0,23	0,17	0,35	0,26	0,30	0,22	Bra037341
A09	978695	C	T	0,57	0,25	0,28	0,29	0,43	0,23	0,30	0,23	0,50	0,49	0,30	0,40	Bra037341
A09	978716	C	T	2,55	0,25	0,31	0,29	0,46	0,27	0,32	0,21	0,50	0,50	0,30	0,44	Bra037341
A09	979249	C	T	0,59	1,34	0,39	0,31	0,52	0,51	0,63	0,20	0,67	0,48	0,55	0,57	Bra037341
A09	979657	C	T	0,24	0,20	0,30	0,10	0,25	0,26	0,26	0,16	0,23	1,38	0,20	0,20	Bra037341
A09	979774	A	G	0,19	0,17	0,24	0,14	0,25	0,17	0,23	0,16	0,25	0,31	0,19	0,15	Bra037341
A09	979881	C	G	0,19	0,15	0,15	0,15	0,23	0,13	0,16	0,17	0,21	0,26	0,22	0,21	Bra037341
A09	979927	G	A	0,24	0,20	0,13	0,14	0,24	0,17	0,17	0,17	1,20	0,28	0,25	0,23	Bra037341
A09	980148	A	C	0,4	NA	0,5	0,3	0,6	0,1	0,2	0,1	0,6	0,3	0,4	0,1	Bra037341
A09	980151	T	C	0,3	NA	0,3	0,2	0,4	0,1	0,2	0,1	0,5	0,2	0,3	0,1	Bra037341
A09	980556	C	T	0,6	0,7	0,11	0,8	0,3	0,9	0,10	0,6	0,7	0,9	0,5	0,7	Bra037341
A09	984407	C	T	0,10	0,16	0,9	0,13	0,15	0,10	0,12	0,10	0,10	0,11	0,6	0,10	--
A09	984464	G	T	0,7	0,10	0,6	0,10	0,13	0,7	0,11	0,8	0,8	0,4	0,7	0,9	--
A09	984503	T	C	0,8	0,11	0,11	0,11	0,18	0,5	0,12	0,9	0,9	0,6	0,14	0,11	--
A09	984793	A	G	0,10	0,12	0,9	0,9	0,18	0,8	0,4	0,11	0,15	0,15	0,4	0,6	Bra037340
A09	984800	G	A	0,11	0,15	0,13	0,11	0,23	0,9	0,7	0,15	0,16	0,18	0,5	0,7	Bra037340
A09	984897	A	T	0,34	0,31	0,27	0,25	0,43	0,31	0,31	0,18	0,33	0,47	0,40	0,25	Bra037340
A09	985032	C	T	0,37	0,40	0,19	0,22	0,31	0,22	0,23	0,20	0,33	0,35	0,45	0,24	Bra037340
A09	985052	C	T	0,33	0,39	0,16	0,22	0,27	0,19	0,21	0,20	0,32	0,34	0,43	0,24	Bra037340
A09	985157	A	C	NA	0,2	0,1	0,3	0,5	0,2	0,4	0,1	0,2	0,4	0,5	0,3	Bra037340
A09	985203	C	T	NA	NA	NA	NA	0,1	NA	0,2	NA	NA	NA	NA	NA	Bra037340
A09	985845	A	G	NA	NA	0,1	0,2	NA	0,1	0,1	NA	NA	0,1	NA	0,1	Bra037340
A09	985899	G	T	0,8	0,10	0,9	0,15	0,20	0,9	0,9	0,5	0,9	0,12	0,17	0,20	Bra037340
A09	986078	T	C	0,8	0,20	0,9	0,12	0,10	0,9	0,14	0,9	0,15	0,18	0,15	0,6	Bra037340
A09	986477	A	G	0,8	0,10	0,7	0,6	0,15	0,11	0,8	0,11	0,9	0,11	0,5	0,6	Bra037340
A09	986486	A	G	0,9	0,11	0,8	0,6	0,17	0,12	0,8	0,11	0,9	0,13	0,7	0,8	Bra037340
A09	986633	A	C	0,9	0,12	0,5	0,7	0,10	0,7	0,2	0,5	0,6	0,6	0,4	0,8	Bra037340
A09	987006	T	C	0,2	0,1	NA	0,1	NA	NA	NA	0,1	0,1	0,3	0,2	0,1	Bra037340
A09	987020	T	C	0,3	0,3	0,5	0,4	0,4	0,3	0,2	0,2	0,5	0,5	0,5	0,2	Bra037340
A09	987204	C	T	0,1	NA	NA	0,2	0,2	0,1	0,1	0,3	0,3	0,1	0,3	0,1	Bra037340
A09	987205	A	T	NA	NA	NA	0,1	0,1	0,1	NA	0,1	0,2	0,1	0,2	NA	Bra037340
A09	987578	C	G	NA	NA	NA	NA	NA	0,3	NA	0,1	NA	0,2	NA	0,3	--
A09	987630	T	G	NA	NA	NA	NA	NA	0,3	NA	0,1	NA	0,2	NA	0,3	--
A09	988082	A	T	0,1	NA	0,1	NA	0,1	NA	0,1	NA	NA	0,1	0,2	NA	--
A09	988083	C	A	0,1	NA	0,1	NA	0,1	NA	0,1	NA	NA	0,1	0,1	NA	--
A09	988937	G	C	NA	NA	NA	0,1	0,2	NA	NA	NA	NA	NA	NA	NA	--
A09	996264	T	A	0,1423	1339	0,75	0,1015	0,403	0,138	0,831	0,639	1245	0,1248	0,320	0,61	--
A09	996566	G	A	0,1	0,1	NA	0,1	0,1	NA	0,1	NA	NA	1,4	NA	NA	--
A09	996711	A	T	0,473	0,130	0,43	1361	0,116	0,52	0,241	0,206	0,94	0,416	0,131	0,25	--
A09	996840	A	G	1,89	0,23	0,5	0,67	0,19	0,8	0,43	0,26	0,13	0,84	0,19	0,3	--
A09	998652	G	A	NA	0,2	0,1	NA	0,1	NA	NA	NA	0,1	NA	0,1	NA	--
A09	998655	A	G	NA	0,2	0,1	NA	0,1	NA	NA	NA	0,1	NA	0,1	NA	--
A09	999155	C	A	NA	0,8	NA	NA	0,6	NA	0,2	0,2	0,1	0,5	0,5	0,1	--
A09	999169	C	T	NA	0,7	NA	NA	0,8	NA	0,2	0,2	0,1	0,4	0,6	NA	--
A09	1001084	T	C	NA	0,7	0,3	0,1	0,10	NA	0,11	NA	0,6	0,7	0,19	0,2	Bra037338
A09	1001173	A	T	0,1	0,11	0,1	0,1	0,18	0,2	0,14	NA	0,6	0,12	0,16	0,6	Bra037338
A09	1010868	C	T	1,0	NA	NA	NA	2,0	1,0	1,0	1,0	3,0	0,2	NA	1,0	--
A09	1011493	C	T	0,4	0,1	0,1	0,4	0,1	NA	0,3	0,2	0,2	0,4	0,3	NA	Bra037337
A09	1011528	T	C	0,51	0,20	0,6	0,35	0,15	0,9	0,29	0,23	0,20	0,38	0,24	0,3	Bra037337
A09	1012163	C	T	0,23	0,6	NA	0,14	0,6	0,6	0,6	0,8	0,5	0,23	0,8	0,4	Bra037337
A09	1012202	T	A	0,23	0,6	NA	0,13	0,6	0,6	0,6	0,8	0,5	0,23	0,7	0,4	Bra037337
A09	1012658	A	G	0,19	0,12	0,5	0,12	0,10	0,6	0,12	0,16	0,9	0,19	0,14	0,5	Bra037337
A09	1012730	A	C	0,124	0,54	0,21	0,102	0,57	0,21	0,74	0,63	0,42	0,114	0,65	0,25	Bra037337
A09	1012872	T	A	0,2	0,3	0,2	0,2	0,2	NA	0,1	0,3	NA	0,6	NA	NA	--
A09	1013147	A	C	0,1	NA	NA	0,2	NA	NA	NA	0,1	0,1	0,1	NA	NA	--
A09	1013359	A	G	NA	NA	NA	0,1	NA	0,1	0,2	NA	0,1	0,1	NA	NA	--
A09	1013623	A	G	NA	NA	0,2	0,2	NA	NA	0,2	NA	NA	0,1	NA	NA	--
A09	1013627	A	C	NA	NA	0,2	0,2	NA	NA	0,2	NA	NA	0,1	NA	NA	--
A09	1013722	A	T	NA	0,1	NA	0,1	NA	NA	NA	0,2	0,1	NA	NA	NA	--
A09	1013876	A	C	0,2	0,3	NA	0,1	0,2	NA	0,2	NA	NA	0,2	NA	NA	Bra037337
A09	1013891	A	G	1,2	0,3	NA	0,1	0,3	NA	0,2	NA	0,1	0,2	NA	NA	Bra037337
A09	1014019	A	G	0,23	0,14	0,10	0,35	0,14	0,7	0,25	0,17	0,18	0,34	0,18	0,4	--
A09	1014391	C	T	0,2	0,24	0,5	0,5	0,15	0,4	0,3	0,6	0,19	0,21	0,25	0,10	Bra037336
A09	1014441	G	A	0,1	0,2	0,1	0,1	0,2	NA	NA	0,1	0,4	0,3	0,6	0,1	Bra037336
A09	1014660	G	C	0,16	1,9	0,5	0,11	0,14	0,9	0,7	0,19	0,14	0,17	0,24	0,6	Bra037336
A09	1014827	G	T	0,80	0,98	0,48	0,60	0,119	1,42	1,63	0,93	0,136	0,154	0,185	0,59	Bra037336
A09	1015053	C	T	0,22	0,38	0,8	0,22	0,46	0,7	0,17	0,29	0,41	0,44	0,53	0,7	Bra037336
A09	1015116	C	T	0,4	0,6	NA	0,2	0,7	NA	0,7	0,4	0,11	0,7	0,10	0,1	Bra037336
A09	1015215	A	G	0,14	0,20	0,10	0,9	0,28	0,1	0,13	0,18	0,29	0,25	0,38	0,10	Bra037336
A09	1015221	C	T	0,16	0,20	0,10	0,9	0,29	0,1	0,14	0,18	0,31	0,27	0,43	0,10	Bra037336
A09	1015346	G	A	0,24	0,42	0,7	0,16	0,33	0,4	0,12	0,23	0,33	0,52	0,62	0,15	Bra037336
A09	1015383	C	G	0,29	0,49	0,8	0,18	0,45	0,6	0,14	0,31	0,43	0,57	0,68	0,14	Bra037336
A09	1015461	T	C	0,50	0,70	0,8	0,31	0,76	0,15	0,27	0,50	0,68	0,67	0,117	0,21	Bra037336
A09	1016360	T	A	0,9	0,7	0,10	0,13	0,32	0,2	0,15	0,12	0,49	0,23	0,56	0,12	--
A09	1022271	T	C	0,6	0,1	NA	0,4	0,2	0,1	0,3	0,2	0,2	0,7	0,1	NA	Bra037335
A09	1022511	C	T	0,5	NA	NA	0,8	NA	NA	0,6	0,2	0,2	0,7	0,2	NA	Bra037335
A09	1022598	G	T	0,6	NA	NA	0,7	NA	NA	0,7	0,2	NA	0,7	0,4	NA	Bra037335
A09	1022645	T	C	0,3	NA	NA	0,3	NA	NA	0,3	0,1	NA	0,3	0,2	NA	Bra037335
A09	1022727	T	C	0,8	NA	NA	0,3	NA	NA	NA	0,1	NA	0,3	NA	NA	Bra037335
A09	1022748	G	A	0,9	NA	NA	0,4	NA	NA	NA	0,1	NA	0,4	0,1	NA	Bra037335
A09	1023297	A	G	0,1	NA	NA	NA	0,2	NA	NA	NA	NA	0,2	0,1	NA	--
A09	1024701	G	A	0,7	0,9	0,8	0,8	0,6	0,8	0,13	0,9	0,7	0,15	0,7	0,2	Bra037334
A09	1024710	T	C	0,10	0,12	0,9	0,9	0,7	0,10	0,15	0,10	0,8	0,19	0,9	0,3	Bra037334
A09	1024899	G	C	0,4	0,5	0,3	0,10	0,6	0,4	0,6	0,4	0,3	0,8	0,3	0,2	Bra037334
A09	1025127	T	A	0,18	0,7	0,12	0,15	0,9	0,5	0,17	0,1	0,6	0,15	0,8	0,12	Bra037334
A09	1025133	T	C	0,20	0,8	0,12	0,16	0,11	0,5	0,18	0,3	0,8	0,16	0,10	0,13	Bra037334
A09	1025259	A	G	0,15	0,14	0,16	0,25	0,21	0,11	0,24	0,16	0,19	0,32	0,15	0,15	Bra037334
A09	1025328	G	C	0,8	0,6	0,9	0,12	0,7	0,5	0,14	0,6	0,8	0,16	0,8	0,3	Bra037334
A09	1025369	C	T	0,16	0,8	0,7	0,15	0,6	0,8	0,9	0,9	0,5	0,19	0,6	0,5	Bra037334
A09	1025373	G	C	0,16	0,8	0,7	0,16	0,6	0,8	0,9	0,10	0,5	0,20	0,6	0,5	Bra037334
A09	1025646	A	G	0,9	0,9	0,5	0,8	0,4	0,2	0,12	0,5	0,5	0,14	0,8	0,6	Bra037334
A09	1025655	A	C	0,5	0,5	0,3	0,4	0,2	NA	0,9	0,2	0,1	0,8	0,5	0,4	Bra037334
A09	1025916	A	G	0,1	0,3	NA	0,3	0,1	0,3	0,10	0,3	0,5	0,9	0,4	0,3	Bra037334
A09	1025951	C	A	0,1	0,3	NA	0,3	0,1	0,3	0,10	0,3	0,5	0,9	0,4	0,3	Bra037334
A09	1026414	G	T	0,17	0,4	0,5	0,13	0,8	0,8	0,16	0,10	0,6	0,16	0,17	0,4	Bra037334
A09	1026416	A	T	0,18	0,5	0,5	0,13	0,8	0,8	0,17	0,10	0,6	0,17	0,17	0,4	Bra037334
A09	1026567	A	C	0,7	0,5	0,4	0,12	0,8	0,4	0,15	0,7	0,4	0,9	0,9	0,2	Bra037334
A09	1026593	G	A	0,3	0,3	0,3	0,4	0,5	0,1	0,3	0,4	0,1	0,2	0,3	0,1	Bra037334
A09	1026632	G	C	NA	NA	NA	NA	NA	NA	NA	NA	NA	NA	0,2	NA	Bra037334
A09	1026719	A	T	NA	NA	NA	NA	NA	NA	NA	NA	NA	NA	0,2	NA	--
A09	1032429	T	C	0,8	0,2	0,1	0,3	0,4	NA	0,9	NA	0,1	0,5	0,1	0,2	Bra037331
A09	1032782	A	G	NA	NA	0,1	0,1	0,1	NA	0,1	NA	0,1	NA	NA	0,2	Bra037331
A09	1033153	G	A	0,5	0,5	NA	0,5	0,1	0,1	0,6	0,1	0,1	0,4	0,2	NA	Bra037331
A09	1036858	C	G	0,27	0,8	0,4	0,27	0,15	0,2	0,52	0,13	0,11	0,29	0,16	NA	Bra037330
A09	1036908	C	A	0,24	0,11	0,6	0,28	0,7	0,3	0,41	0,14	0,12	0,27	0,9	NA	Bra037330
A09	1037037	T	C	0,8	0,8	0,2	0,7	0,1	0,1	0,10	0,11	0,5	0,13	0,4	0,2	Bra037330
A09	1037084	C	G	0,1	NA	NA	0,1	NA	NA	0,5	NA	NA	0,4	NA	NA	Bra037330
A09	1037093	G	A	0,1	NA	NA	0,1	NA	NA	0,5	NA	NA	0,1	NA	NA	Bra037330
A09	1037194	T	C	0,2	0,1	NA	NA	0,3	NA	0,5	0,2	0,1	1,1	NA	NA	Bra037330
A09	1037564	G	A	0,1	NA	NA	0,1	NA	NA	0,1	0,1	NA	0,2	NA	NA	--
A09	1037617	T	C	NA	NA	NA	NA	NA	NA	0,1	NA	0,1	0,2	NA	NA	--
A09	1049735	A	T	NA	NA	NA	NA	NA	NA	NA	NA	NA	NA	0,2	NA	--
A09	1051150	A	T	NA	0,1	NA	NA	NA	NA	0,1	NA	NA	NA	NA	NA	--
A09	1053055	G	A	0,3	0,2	NA	0,4	0,1	0,3	0,3	0,4	0,4	0,10	0,7	0,3	Bra037328
A09	1056041	G	C	0,26	0,19	0,26	0,30	0,29	0,35	0,29	0,17	0,18	0,23	0,17	0,20	Bra037327
A09	1056059	T	C	0,17	0,15	0,18	0,23	0,22	0,24	0,16	0,12	0,11	0,18	0,11	0,16	Bra037327
A09	1056384	G	C	NA	0,1	0,1	NA	NA	NA	NA	NA	NA	0,2	0,1	0,2	Bra037327
A09	1056422	G	T	0,1	2,0	1,0	NA	NA	2,0	2,1	NA	1,2	8,1	1,0	2,1	Bra037327
A09	1056423	C	T	1,0	0,2	0,1	1,0	NA	0,2	1,2	NA	2,1	2,8	0,1	1,2	Bra037327
A09	1056524	G	T	0,25	0,11	0,24	0,24	0,6	0,19	0,35	0,16	0,27	0,40	0,15	0,12	Bra037327
A09	1056828	A	G	0,12	0,6	0,11	0,12	0,3	0,8	0,13	0,8	0,10	0,14	0,4	0,14	Bra037327
A09	1056897	C	A	0,1	NA	0,1	0,1	NA	0,1	NA	NA	0,2	0,2	NA	0,2	Bra037327
A09	1063095	G	A	0,118	0,84	0,110	0,111	0,83	0,118	0,103	0,88	1140	0,118	0,75	0,91	Bra037325
A09	1063124	C	T	0,138	0,108	0,126	0,144	0,101	0,141	0,132	0,105	0,166	0,142	0,92	0,108	Bra037325
A09	1063283	T	G	0,83	0,40	0,61	0,56	0,47	0,67	0,59	0,38	0,63	0,52	0,45	0,55	Bra037325
A09	1063340	T	C	0,52	0,26	0,33	0,46	0,36	0,47	0,38	0,26	0,46	0,33	0,27	0,47	Bra037325
A09	1063545	A	C	0,5	0,3	0,3	0,6	0,1	0,4	0,4	0,4	0,5	0,5	0,4	0,6	Bra037325
A09	1063556	C	T	0,3	0,2	NA	0,2	NA	NA	0,2	0,2	0,3	0,2	0,1	0,1	Bra037325
A09	1063946	T	C	0,13	0,13	0,16	0,9	0,15	0,13	0,15	0,15	0,26	0,23	0,11	0,12	Bra037325
A09	1063977	C	G	NA	0,1	0,1	NA	1,2	0,1	NA	0,5	0,4	0,2	0,2	0,1	Bra037325
A09	1064237	T	A	0,2	NA	0,1	0,1	0,3	NA	0,2	0,1	0,3	0,2	NA	NA	Bra037325
A09	1069708	A	C	NA	0,1	NA	NA	NA	NA	NA	NA	NA	0,6	NA	NA	--
A09	1070859	T	C	NA	NA	NA	NA	NA	NA	0,2	NA	NA	NA	NA	NA	--
A09	1073493	T	A	0,2	NA	NA	NA	NA	NA	NA	NA	NA	NA	NA	NA	--
A09	1074613	C	A	NA	NA	NA	0,2	NA	NA	0,5	NA	NA	0,2	NA	NA	--
A09	1076816	C	T	0,1	0,1	0,5	0,1	0,1	1,1	0,7	0,4	0,3	0,5	0,1	0,2	Bra037321
A09	1077006	C	G	0,2	0,2	NA	0,2	NA	0,3	0,4	0,3	NA	0,5	0,2	0,1	Bra037321
A09	1078381	T	A	0,10	0,2	0,8	0,7	NA	0,11	0,9	0,2	0,2	0,11	0,2	0,5	--
A09	1086680	C	T	0,1	0,2	NA	NA	0,2	NA	0,2	0,2	NA	0,1	NA	NA	--
A09	1086905	G	C	0,2	0,2	NA	0,1	0,1	NA	0,4	0,2	0,1	0,1	NA	NA	--
A09	1090652	A	C	0,4	0,1	0,1	NA	NA	0,1	0,4	0,3	0,1	0,5	0,2	NA	--
A09	1098067	G	C	NA	NA	NA	NA	NA	NA	NA	NA	NA	NA	NA	0,2	--
A09	1099126	G	C	0,107	0,34	1,13	0,70	0,56	0,14	0,79	0,81	1,51	0,146	0,60	0,30	Bra037319
A09	1099978	G	A	0,116	0,44	0,11	0,110	0,43	0,20	0,71	3,79	0,41	0,136	0,65	0,14	Bra037319
A09	1100190	A	C	0,124	0,53	0,22	0,95	0,55	0,18	0,67	0,77	0,37	0,127	0,49	0,19	Bra037319
A09	1100223	A	G	0,118	0,49	0,13	0,85	0,55	0,17	0,63	0,80	0,36	0,117	0,49	0,15	Bra037319
A09	1109209	C	G	0,41	0,18	0,24	0,26	0,27	0,21	0,28	0,21	0,26	0,36	0,22	0,32	Bra037316
A09	1109308	C	T	0,54	0,26	0,30	0,39	0,33	0,28	0,46	0,34	0,32	0,46	0,27	0,39	Bra037316
A09	1110154	T	A	NA	NA	0,2	NA	NA	NA	NA	NA	0,1	0,1	NA	NA	--
A09	1110313	A	T	0,16	0,7	0,11	0,15	0,7	0,10	0,19	0,7	0,11	0,15	0,5	0,9	--
A09	1112189	A	C	0,38	0,16	0,15	1,36	0,34	0,17	0,48	0,28	0,39	0,58	0,28	0,22	Bra037315
A09	1112251	G	C	0,43	0,29	0,19	0,46	0,26	0,25	0,51	0,19	0,35	0,47	0,28	0,26	Bra037315
A09	1112265	G	C	0,57	0,37	0,22	0,52	0,34	0,22	0,56	0,21	0,37	0,55	0,29	0,27	Bra037315
A09	1112413	C	G	0,173	0,84	0,62	0,147	0,96	0,38	1170	1,62	0,93	0,161	0,84	1,72	Bra037315
A09	1113046	A	G	0,69	1,79	1132	0,67	0,71	0,182	0,60	0,47	0,127	0,88	0,65	0,150	--
A09	1114519	C	A	0,86	0,68	0,149	0,69	0,65	0,190	0,70	0,86	0,149	0,82	0,87	0,98	Bra037314
A09	1114520	G	A	0,86	0,68	0,149	0,69	0,65	0,190	0,70	0,86	0,149	0,83	0,87	0,98	Bra037314
A09	1115250	G	A	0,49	0,37	1,77	0,38	0,31	1,75	0,23	0,19	0,73	0,28	0,25	0,126	Bra037314
A09	1116411	A	C	NA	0,3	NA	NA	0,3	NA	NA	NA	0,2	NA	0,1	NA	Bra037313
A09	1116547	A	C	NA	0,3	NA	NA	0,2	NA	NA	NA	0,1	NA	0,3	NA	Bra037313
A09	1125207	A	G	0,3	NA	NA	0,3	0,1	NA	NA	NA	0,2	0,2	0,1	0,4	Bra037311
A09	1126575	T	A	0,1	0,1	0,2	0,3	NA	0,2	0,5	0,3	0,2	0,4	0,1	0,1	--
A09	1126595	T	A	0,1	0,2	0,1	0,1	0,1	0,2	0,3	0,3	0,2	0,4	0,2	0,2	--
A09	1126896	T	G	0,5	0,3	NA	0,1	0,3	0,2	0,20	0,6	0,6	0,12	0,2	0,1	--
A09	1127486	C	T	0,77	0,54	0,39	0,55	0,62	0,49	0,65	0,50	0,83	0,61	0,64	0,35	Bra037309
A09	1127666	C	T	0,336	0,234	0,192	0,253	0,254	0,179	0,254	0,198	0,323	2336	0,222	0,142	Bra037309
A09	1129323	G	T	0,65	0,35	0,30	0,31	0,26	0,38	0,70	0,22	0,40	0,60	0,26	0,26	Bra037308
A09	1135172	A	G	0,30	0,29	0,28	0,37	0,20	0,24	0,41	0,29	0,18	0,39	0,18	0,23	Bra037308
A09	1136358	G	C	1,4	0,5	0,12	0,4	0,8	0,7	0,3	0,4	0,4	0,4	0,6	0,7	Bra037307
A09	1136445	G	A	0,12	0,9	0,14	0,8	0,11	0,8	0,6	0,6	0,8	0,8	0,10	0,16	Bra037307
A09	1136504	C	G	0,7	0,4	0,2	0,4	0,3	0,1	0,3	0,2	0,4	0,4	0,4	0,9	Bra037307
A09	1138119	G	A	NA	NA	0,1	0,1	0,6	NA	NA	NA	0,4	NA	NA	NA	--
A09	1138809	A	T	0,2	0,1	0,1	NA	NA	0,1	NA	NA	0,1	NA	0,2	0,1	--
A09	1138954	C	T	0,2	NA	0,1	NA	NA	0,1	NA	0,2	0,1	NA	NA	0,1	Bra037306
A09	1138966	C	T	0,1	NA	0,1	NA	NA	NA	NA	0,2	0,1	NA	NA	0,1	Bra037306
A09	1139322	C	T	0,1	0,1	0,5	0,3	0,2	0,1	0,2	0,1	0,4	NA	NA	0,7	Bra037306
A09	1140184	T	A	0,2	0,3	0,1	0,4	NA	NA	0,5	NA	0,3	0,2	0,4	0,4	--
A09	1140661	T	C	0,10	0,12	0,3	0,13	0,8	0,9	0,8	0,12	0,16	0,11	0,7	0,4	Bra037305
A09	1141497	C	T	0,1	NA	0,2	NA	NA	0,1	0,1	NA	0,2	0,1	0,1	0,1	--
A09	1141888	T	C	0,68	0,54	0,47	0,52	0,47	0,33	0,59	0,37	0,72	0,67	0,57	0,27	Bra037305
A09	1142343	T	C	0,3	0,11	0,6	0,2	0,9	0,4	0,9	0,9	0,5	0,10	0,9	0,3	Bra037305
A09	1142401	G	C	0,34	0,35	0,25	0,31	0,35	0,17	0,30	0,25	0,34	0,44	0,37	0,28	Bra037305
A09	1142470	C	A	0,44	0,32	0,25	0,39	0,36	0,22	0,31	0,23	0,36	0,56	0,44	0,39	Bra037305
A09	1148116	A	G	NA	NA	NA	0,1	NA	NA	NA	NA	NA	0,1	NA	NA	--
A09	1155200	C	A	1,38	0,24	0,36	0,30	0,17	0,40	0,29	0,27	0,32	0,33	0,15	0,28	--
A09	1157463	C	A	0,8	0,12	0,9	1,16	0,8	0,7	0,16	0,1	0,18	0,31	0,4	0,86	--
A09	1158137	A	G	0,1	NA	0,5	0,4	0,2	0,7	0,5	0,2	0,2	0,12	0,7	0,7	--
A09	1158139	A	G	0,1	NA	0,5	0,4	0,2	0,7	0,6	0,2	0,2	0,12	0,7	0,7	--
A09	1165345	G	A	0,2	NA	0,2	NA	0,3	NA	0,2	0,5	NA	0,3	0,1	0,1	--
A09	1165453	G	T	0,11	0,8	0,5	0,8	0,11	0,6	0,9	0,8	0,7	0,8	0,11	0,5	Bra039100
A09	1165459	G	A	0,11	0,8	0,5	0,8	0,10	0,6	0,9	0,7	0,7	0,8	0,11	0,5	Bra039100
A09	1166084	T	C	0,1	NA	0,1	0,2	0,3	0,1	0,3	0,2	0,2	0,2	0,1	0,1	--
A09	1166574	G	A	0,3	0,4	0,7	0,3	0,5	0,3	0,5	0,4	0,2	0,3	0,1	0,4	Bra039100
A09	1166619	T	C	0,3	0,4	0,7	0,3	0,5	0,3	0,5	0,4	0,2	0,3	0,1	0,4	Bra039100
A09	1177864	G	A	0,34	0,36	0,29	0,32	0,35	0,26	0,27	0,17	0,26	0,19	0,25	0,21	Bra039095
A09	1178890	G	C	0,28	0,30	0,30	0,29	0,20	0,34	0,29	0,18	0,35	0,20	0,31	0,22	Bra039095
A09	1179155	G	A	0,158	0,132	0,171	0,146	0,146	0,186	0,142	0,107	0,211	0,159	0,175	0,153	Bra039095
A09	1179161	A	G	0,164	0,142	0,177	0,153	0,153	0,196	0,148	0,117	0,217	0,167	0,181	0,163	Bra039095
A09	1179308	T	C	0,307	0,314	1309	1236	0,355	0,352	0,308	1230	0,412	0,353	0,344	0,275	Bra039095
A09	1179344	C	G	0,225	0,224	0,231	0,160	1241	0,231	0,237	0,165	0,300	0,267	0,240	0,190	Bra039095
A09	1184229	A	T	0,6	0,5	0,2	0,6	0,4	0,4	0,5	0,7	0,6	0,6	0,3	0,1	Bra039094
A09	1184233	G	C	0,2	0,1	0,2	0,4	NA	0,2	0,2	0,4	0,2	0,2	0,1	NA	Bra039094
A09	1185313	C	A	0,1	0,2	NA	NA	NA	NA	NA	NA	NA	NA	NA	NA	--
A09	1187355	T	C	NA	NA	NA	NA	NA	0,1	0,2	0,1	0,2	0,1	NA	NA	--
A09	1187507	G	A	0,12	0,6	0,6	0,10	0,4	0,1	0,12	0,4	0,6	0,6	0,7	0,5	Bra039093
A09	1187509	C	T	0,12	0,6	0,6	0,10	0,4	0,1	0,12	0,4	0,6	0,6	0,7	0,5	Bra039093
A09	1187783	C	T	0,35	0,23	0,17	0,30	0,20	0,17	0,29	0,23	0,28	0,32	0,21	0,18	Bra039093
A09	1189174	G	C	NA	0,1	NA	NA	NA	NA	0,2	NA	NA	NA	0,1	0,1	--
A09	1189475	C	T	0,1	NA	0,2	0,1	NA	0,1	NA	NA	0,2	0,1	NA	0,1	--
A09	1190680	G	T	0,1	0,1	NA	0,1	NA	NA	0,2	0,1	NA	0,1	NA	NA	--
A09	1193825	C	T	0,27	0,13	0,11	0,27	0,23	0,17	0,36	0,17	0,26	0,37	0,22	0,19	Bra039090
A09	1193832	T	C	0,16	0,9	0,8	0,23	0,18	0,13	0,28	0,13	0,20	0,30	0,18	0,16	Bra039090
A09	1193888	G	A	0,31	0,30	0,25	0,35	0,32	0,30	0,38	0,21	0,45	0,36	0,27	0,22	Bra039090
A09	1195184	G	T	0,87	0,64	0,67	0,106	0,76	0,85	0,102	0,74	1,89	0,114	0,100	0,85	Bra039089
A09	1197646	G	T	NA	NA	NA	NA	NA	NA	NA	NA	NA	NA	0,2	NA	--
A09	1198618	A	G	NA	NA	NA	NA	NA	NA	NA	NA	0,2	0,1	NA	NA	--
A09	1199011	G	A	0,10	0,8	0,12	0,5	0,11	0,9	0,12	0,3	0,15	0,10	0,10	0,12	Bra039088
A09	1199029	G	A	0,4	0,5	0,6	0,3	0,7	0,5	0,7	0,1	0,7	0,3	0,4	0,6	Bra039088
A09	1199209	C	G	0,13	0,14	0,18	0,11	0,12	0,15	0,10	0,5	0,18	0,6	0,5	0,16	Bra039088
A09	1199215	G	A	0,13	0,14	0,18	0,11	0,12	0,15	0,10	0,5	0,18	0,6	0,5	0,16	Bra039088
A09	1199391	T	C	0,8	0,9	0,18	0,9	0,15	0,12	0,12	0,3	0,14	0,7	0,5	0,18	Bra039088
A09	1199464	T	C	0,15	0,15	0,35	0,16	0,27	0,28	0,20	0,8	0,29	0,14	0,11	0,28	Bra039088
A09	1199733	A	G	0,6	0,6	0,11	0,5	NA	0,12	0,3	0,2	0,10	0,3	0,7	0,10	Bra039088
A09	1199761	G	A	0,12	0,12	0,14	0,8	0,8	0,16	0,5	0,8	0,16	0,6	0,6	0,13	Bra039088
A09	1199782	A	T	0,16	0,17	0,23	0,10	0,17	0,25	0,15	0,12	0,14	0,9	0,11	0,28	Bra039088
A09	1200929	A	T	0,1	0,1	0,1	NA	0,1	0,1	0,1	NA	0,1	0,4	0,1	0,3	Bra039088
A09	1201616	G	A	0,1	NA	0,3	NA	NA	0,2	NA	0,1	0,2	NA	NA	0,7	--
A09	1201661	T	A	0,3	NA	0,5	NA	NA	0,5	NA	0,2	0,4	NA	NA	0,9	--
A09	1202595	G	A	NA	0,2	0,9	NA	0,1	0,6	NA	0,1	0,6	NA	0,2	0,9	Bra039087
A09	1202778	C	G	NA	0,8	0,27	NA	0,16	0,38	NA	0,4	0,26	0,1	0,9	0,30	Bra039087
A09	1202799	T	C	NA	0,5	0,15	NA	0,7	0,20	NA	0,2	0,13	0,1	0,2	0,18	Bra039087
A09	1202868	A	G	NA	0,2	0,2	NA	0,1	0,8	NA	NA	0,1	NA	0,2	0,5	Bra039087
A09	1202898	G	T	NA	0,2	0,2	NA	0,1	0,8	NA	NA	0,1	NA	0,2	0,5	Bra039087
A09	1204116	T	C	NA	0,28	0,109	NA	0,24	0,101	NA	0,6	0,60	NA	0,33	0,112	Bra039087
A09	1204191	A	G	NA	0,13	0,38	NA	0,15	0,44	NA	0,2	0,20	NA	0,6	0,47	Bra039087
A09	1204200	T	C	NA	0,9	0,26	NA	0,13	0,35	NA	0,2	0,16	NA	0,5	0,37	Bra039087
A09	1204807	C	T	NA	0,1	0,12	NA	0,4	0,13	NA	0,1	0,10	NA	0,2	0,19	Bra039087
A09	1204906	A	T	NA	0,1	0,12	NA	0,4	0,13	NA	0,1	0,10	NA	0,2	0,19	Bra039087
A09	1205305	C	T	NA	NA	0,2	NA	NA	0,3	NA	NA	0,2	NA	NA	0,2	--
A09	1205415	G	C	NA	NA	0,4	NA	NA	0,4	NA	NA	0,1	NA	NA	0,1	--
A09	1208881	T	G	0,37	0,31	0,65	0,40	0,28	0,72	0,51	0,15	0,64	0,39	0,23	0,53	Bra039086
A09	1208884	A	C	0,37	0,31	0,65	0,40	0,28	0,72	0,51	0,15	0,64	0,39	0,23	0,53	Bra039086
A09	1209974	C	G	0,38	0,31	0,63	0,29	0,20	0,60	0,38	0,13	0,46	0,27	0,22	0,62	Bra039086
A09	1210055	C	T	0,14	0,13	0,24	0,10	0,6	0,21	0,13	0,6	0,20	0,9	0,8	0,20	Bra039086
A09	1210091	G	A	NA	NA	NA	0,1	NA	0,2	NA	NA	0,1	NA	NA	NA	Bra039086
A09	1210112	A	G	NA	NA	NA	0,2	NA	0,3	NA	NA	0,1	0,1	NA	NA	Bra039086
A09	1210401	T	C	0,3	NA	0,7	NA	NA	0,2	0,2	0,2	0,1	0,4	0,1	0,2	--
A09	1210514	G	T	0,1	0,3	0,6	NA	NA	0,3	NA	0,2	0,2	0,3	NA	1,2	--
A09	1212640	T	G	0,14	0,19	0,13	0,13	0,18	0,10	0,11	0,12	0,18	0,16	0,15	0,8	Bra039085
A09	1212752	C	A	0,25	0,18	0,10	0,10	0,17	0,12	0,17	0,15	0,13	0,18	0,17	0,8	Bra039085
A09	1212804	T	G	0,22	0,15	0,8	0,12	0,17	0,8	0,21	0,16	0,14	0,17	0,16	0,9	Bra039085
A09	1212908	A	G	0,13	0,9	0,6	0,12	0,7	0,11	0,12	0,13	0,12	0,14	0,10	0,7	Bra039085
A09	1212992	G	A	0,4	0,3	0,2	0,4	0,2	0,4	0,3	0,4	0,4	0,6	0,1	0,3	Bra039085
A09	1213017	T	C	NA	0,1	NA	NA	0,1	NA	NA	NA	0,1	0,1	NA	0,1	--
A09	1214369	A	C	0,6	0,9	1,10	0,5	0,9	0,9	0,5	0,3	0,6	0,5	0,4	0,9	--
A09	1214849	T	C	NA	0,2	0,4	NA	0,1	0,1	0,1	0,2	0,3	NA	0,2	0,1	Bra039084
A09	1214873	C	A	NA	0,1	0,3	NA	NA	NA	NA	NA	0,1	NA	0,1	NA	Bra039084
A09	1216426	C	A	0,2	0,5	0,5	0,2	0,4	0,4	0,4	0,5	0,4	0,7	0,3	0,5	Bra039084
A09	1217024	A	T	0,13	0,7	0,13	0,4	0,4	0,8	0,5	0,9	0,10	0,8	0,6	0,11	Bra039084
A09	1217106	T	G	0,3	0,1	0,7	0,1	0,1	0,3	0,1	0,2	0,3	0,4	0,3	0,3	--
A09	1219192	T	G	0,11	0,8	0,11	0,11	0,11	0,9	0,10	0,8	0,7	0,16	0,10	0,11	--
A09	1219261	C	T	0,3	0,1	0,5	0,4	0,2	0,5	0,5	0,6	0,4	0,3	0,4	0,5	--
A09	1220364	A	C	0,4	0,3	0,2	0,4	0,2	0,3	0,5	0,2	0,2	0,5	0,5	NA	Bra039082
A09	1220387	A	G	0,18	1,12	0,8	1,17	0,15	0,10	0,18	0,11	0,15	0,23	0,13	0,8	Bra039082
A09	1220439	A	G	0,48	0,46	0,30	1,41	0,41	0,26	0,49	0,34	0,42	0,66	0,37	0,30	Bra039082
A09	1220613	C	G	0,96	0,61	0,50	0,68	0,76	0,49	1,80	1,56	0,78	0,111	0,88	1,52	Bra039082
A09	1220658	T	G	1115	0,73	0,48	0,82	1103	0,53	0,86	0,63	0,93	0,120	0,96	0,46	Bra039082
A09	1220726	C	G	0,93	0,55	0,37	0,71	0,80	0,52	0,69	0,38	0,66	0,95	0,58	0,41	Bra039082
A09	1220853	T	C	0,47	0,26	0,18	0,29	0,30	0,20	0,34	0,15	0,25	0,39	0,16	0,24	Bra039082
A09	1220873	A	G	0,33	0,15	0,12	0,16	0,16	0,11	0,22	0,12	0,16	0,23	0,12	0,9	Bra039082
A09	1238603	C	A	NA	NA	NA	NA	NA	NA	0,3	NA	NA	0,2	NA	NA	--
A09	1238694	A	T	NA	NA	NA	NA	NA	NA	0,1	NA	NA	0,3	NA	NA	Bra039077
A09	1238724	G	A	NA	NA	NA	0,1	NA	NA	NA	NA	NA	0,3	0,1	NA	Bra039077
A09	1238765	A	T	NA	NA	NA	0,1	NA	NA	NA	NA	NA	0,2	0,1	NA	Bra039077
A09	1241800	T	C	NA	NA	NA	0,2	NA	NA	NA	NA	NA	0,1	NA	NA	Bra039077
A09	1241818	C	T	NA	NA	NA	0,2	NA	NA	NA	NA	NA	0,1	NA	NA	Bra039077
A09	1245169	C	T	0,7	0,1	0,2	0,3	0,2	0,2	0,5	0,7	0,8	0,6	0,5	0,5	Bra039076
A09	1247218	C	A	0,4	0,2	0,4	0,11	0,3	0,3	0,7	0,3	0,4	0,4	0,5	0,4	--
A09	1248271	T	G	0,36	0,39	0,34	0,36	0,39	0,29	0,33	0,25	0,25	0,51	0,26	0,41	Bra039075
A09	1248283	C	A	0,30	0,30	0,27	0,26	0,30	0,23	0,23	0,18	0,19	0,40	0,20	0,29	Bra039075
A09	1248401	A	C	NA	NA	NA	0,1	NA	0,1	0,2	NA	NA	0,2	NA	NA	Bra039075
A09	1248466	G	A	0,1	NA	NA	0,5	NA	0,1	0,4	0,2	0,1	0,4	NA	NA	Bra039075
A09	1248690	G	A	0,2	0,1	0,1	0,3	0,1	0,1	0,2	0,1	0,2	NA	NA	NA	Bra039075
A09	1248775	C	T	0,2	0,1	0,1	0,3	0,1	0,1	0,2	0,1	0,2	NA	NA	NA	--
A09	1249481	A	T	0,2	NA	NA	NA	NA	NA	NA	NA	NA	NA	NA	NA	--
A09	1250480	C	A	NA	NA	0,1	NA	NA	NA	0,2	NA	NA	0,3	NA	NA	--
A09	1253971	A	G	0,2	NA	NA	0,3	NA	NA	0,7	NA	NA	0,1	NA	NA	Bra039073
A09	1253991	G	T	0,2	NA	NA	0,3	NA	NA	0,7	NA	NA	0,1	NA	NA	Bra039073
A09	1254196	A	C	NA	NA	NA	0,2	NA	NA	0,1	NA	NA	NA	NA	NA	Bra039073
A09	1254256	A	G	NA	NA	NA	0,2	NA	NA	0,1	NA	NA	NA	NA	NA	--
A09	1261027	C	T	NA	NA	NA	NA	NA	NA	0,1	NA	NA	0,2	NA	NA	Bra039072
A09	1261163	C	T	0,8	0,2	0,2	0,8	0,2	0,1	0,6	0,5	NA	0,12	0,2	0,3	Bra039072
A09	1261199	G	A	0,11	0,3	0,3	0,9	0,3	0,1	0,5	0,6	NA	0,11	0,1	0,4	Bra039072
A09	1261379	C	G	0,6	NA	NA	0,7	0,2	NA	0,5	0,1	NA	0,6	0,2	0,1	Bra039072
A09	1264833	A	G	0,9	NA	0,4	0,9	NA	0,10	0,5	NA	0,3	0,8	0,3	0,3	--
A09	1265561	G	A	55717	36689	66824	25088	156711	126764	0,745	66650	136848	46118	36692	86538	Bra039071
A09	1265669	G	A	94016	211722	241731	83475	141691	251715	0,541	161673	221716	133441	201717	221704	Bra039071
A09	1265786	G	T	0,1221	41048	31077	0,992	31042	51030	1176	61048	11073	21263	11065	71101	Bra039071
A09	1265807	C	G	7650	25274	36280	5542	21278	26281	0,93	25246	37277	6665	24272	27273	Bra039071
A09	1267969	A	T	NA	NA	NA	0,1	NA	NA	0,1	NA	NA	0,4	NA	NA	--
A09	1285452	G	C	0,1	NA	NA	0,1	NA	NA	0,1	NA	NA	NA	NA	NA	Bra039066
A09	1285476	T	G	0,2	NA	NA	0,4	NA	NA	0,3	NA	NA	0,4	NA	NA	Bra039066
A09	1285592	G	A	0,17	NA	NA	0,14	NA	NA	0,18	0,1	NA	0,14	NA	NA	Bra039066
A09	1285610	G	T	0,16	NA	NA	0,11	NA	NA	0,16	0,1	NA	0,10	NA	NA	Bra039066
A09	1285745	C	T	0,1	NA	NA	0,2	NA	NA	0,4	NA	NA	0,2	NA	NA	Bra039066
A09	1285759	G	A	0,2	0,1	NA	0,4	NA	NA	0,11	NA	NA	0,5	NA	NA	Bra039066
A09	1285898	C	G	0,3	0,1	NA	0,5	0,2	NA	0,8	NA	NA	0,3	NA	NA	Bra039066
A09	1287308	T	G	0,1	NA	NA	NA	NA	NA	NA	NA	0,2	0,1	0,1	0,1	--
A09	1294749	G	A	NA	NA	NA	NA	NA	NA	0,2	NA	NA	NA	NA	NA	--
A09	1294766	T	C	NA	NA	NA	NA	NA	NA	0,2	NA	NA	NA	NA	NA	--
A09	1308649	C	G	NA	NA	0,3	NA	NA	0,2	NA	NA	NA	NA	NA	0,2	Bra039064
A09	1309768	A	G	NA	NA	0,1	NA	NA	0,2	NA	NA	0,1	NA	0,2	0,5	Bra039064
A09	1310006	C	A	NA	NA	NA	NA	NA	0,4	NA	NA	0,2	NA	NA	0,2	--
A09	1313937	A	C	0,3	NA	NA	0,1	NA	NA	0,2	NA	NA	0,3	NA	NA	Bra039063
A09	1313971	A	G	0,4	NA	NA	0,1	NA	NA	0,4	NA	NA	0,4	NA	NA	Bra039063
A09	1314883	A	G	0,1	NA	NA	0,2	NA	NA	0,3	NA	NA	0,2	NA	NA	Bra039063
A09	1315511	G	A	NA	0,1	0,1	0,5	NA	NA	0,3	NA	NA	0,1	NA	NA	Bra039063
A09	1315523	A	C	NA	0,1	0,1	0,5	NA	NA	0,3	NA	NA	NA	NA	NA	Bra039063
A09	1315601	T	A	0,2	NA	0,1	0,2	NA	NA	0,2	NA	NA	NA	NA	NA	Bra039063
A09	1316102	C	A	NA	NA	NA	0,2	NA	NA	0,1	NA	NA	0,1	NA	NA	Bra039063
A09	1316128	C	T	NA	NA	NA	0,2	NA	NA	0,1	NA	NA	0,1	NA	NA	Bra039063
A09	1316189	C	A	0,1	NA	NA	0,1	NA	NA	NA	NA	NA	NA	NA	NA	Bra039063
A09	1316207	G	A	0,1	NA	NA	0,3	NA	NA	NA	NA	NA	0,1	NA	NA	Bra039063
A09	1316654	G	A	NA	NA	NA	NA	NA	NA	0,1	NA	NA	0,2	NA	NA	Bra039063
A09	1318200	A	C	0,9	0,2	NA	0,3	NA	NA	0,1	0,3	0,2	0,7	0,1	NA	--
A09	1318290	C	G	0,35	0,12	0,1	0,17	0,10	NA	0,14	0,12	0,7	0,25	0,3	0,1	--
A09	1318633	C	A	1,17	1,11	NA	1,13	0,10	NA	0,8	0,7	0,3	0,9	0,7	NA	Bra039062
A09	1319398	A	C	0,11	0,3	NA	0,6	0,3	NA	0,7	0,8	0,6	0,10	0,7	NA	Bra039062
A09	1319460	A	G	0,8	0,2	NA	0,3	NA	NA	0,3	0,6	0,3	0,5	0,3	NA	--
A09	1319765	C	A	0,1	NA	NA	NA	0,1	NA	0,2	NA	NA	0,1	NA	NA	--
A09	1319801	G	A	0,1	NA	NA	NA	0,1	NA	0,2	0,1	NA	0,1	NA	NA	--
A09	1321486	A	G	0,2	0,2	NA	0,4	NA	NA	0,5	NA	NA	0,2	0,1	NA	--
A09	1322242	A	T	1537	0,222	0,13	0,385	0,183	0,13	0,445	0,231	0,110	0,411	0,194	0,22	Bra039062
A09	1331552	T	C	NA	0,5	NA	0,3	0,4	NA	0,2	0,2	0,2	0,5	0,1	NA	--
A09	1331586	A	G	NA	0,6	NA	0,4	0,5	NA	0,3	0,2	0,3	0,5	0,1	NA	--
A09	1331837	A	G	0,12	0,6	0,1	0,12	0,5	NA	0,3	0,8	0,1	0,14	0,7	NA	Bra039061
A09	1332039	C	A	0,5	0,2	NA	0,8	0,1	NA	NA	0,2	NA	0,8	NA	NA	Bra039061
A09	1332068	G	T	0,3	0,1	NA	0,2	0,1	NA	NA	0,1	NA	0,5	NA	NA	Bra039061
A09	1332165	G	A	0,5	0,3	0,1	0,9	NA	NA	0,1	0,4	0,1	0,4	0,4	0,1	Bra039061
A09	1332221	T	C	0,4	0,2	0,1	0,9	NA	NA	0,1	0,3	0,1	0,4	0,3	0,1	Bra039061
A09	1332715	C	T	0,2	NA	NA	0,4	0,1	NA	0,1	0,1	NA	NA	NA	NA	Bra039061
A09	1332721	C	T	0,2	NA	NA	0,4	0,1	NA	0,1	0,1	NA	NA	NA	NA	Bra039061
A09	1333840	G	T	0,7	NA	0,1	0,4	0,3	NA	0,3	0,9	NA	0,17	0,1	NA	Bra039061
A09	1334272	A	T	0,5	0,1	NA	0,2	0,2	NA	NA	0,1	NA	0,9	0,1	NA	Bra039061
A09	1334638	G	A	0,5	NA	NA	0,2	0,1	NA	NA	NA	NA	0,4	NA	NA	Bra039061
A09	1334716	G	A	0,5	NA	NA	0,2	0,1	NA	NA	NA	NA	0,4	NA	NA	Bra039061
A09	1336114	C	A	0,1	0,1	NA	0,1	0,2	NA	NA	0,1	0,1	0,2	NA	NA	Bra039060
A09	1336150	T	C	0,1	0,1	NA	0,1	0,2	NA	NA	0,1	0,1	0,2	NA	NA	Bra039060
A09	1336813	T	C	NA	0,31	0,18	0,7	0,24	0,26	NA	0,17	0,47	0,4	0,30	0,27	Bra039060
A09	1336943	C	T	NA	0,2	NA	0,1	0,2	NA	NA	0,1	0,1	NA	0,2	0,3	--
A09	1336944	G	C	NA	0,2	NA	0,1	0,2	NA	NA	0,1	0,1	NA	0,1	0,2	--
A09	1339399	C	G	0,33	0,9	0,1	0,32	0,8	0,1	0,17	0,19	0,3	0,29	0,18	0,2	Bra039059
A09	1339570	C	A	0,151	0,56	0,9	1141	0,47	0,21	0,87	0,125	0,19	0,180	0,71	0,10	Bra039059
A09	1339846	A	G	0,106	0,20	0,6	0,78	0,29	0,3	0,36	0,46	0,10	0,96	0,24	0,1	Bra039059
A09	1339864	G	A	0,99	0,19	0,7	0,74	0,30	0,2	0,34	0,43	0,8	0,94	0,27	0,1	Bra039059
A09	1339990	T	G	0,86	0,34	0,2	0,79	0,34	0,2	0,41	0,58	0,8	0,100	0,23	0,6	Bra039059
A09	1340251	T	G	0,31	0,14	0,2	0,27	0,8	0,2	0,10	0,19	0,4	0,34	0,10	NA	Bra039059
A09	1340295	A	G	0,7	0,6	0,1	0,10	0,2	0,1	0,3	0,7	0,1	0,7	0,5	NA	Bra039059
A09	1343185	G	T	0,1	0,1	NA	NA	0,2	NA	NA	NA	NA	0,1	NA	NA	Bra039058
A09	1348068	C	T	0,7	0,4	0,8	0,4	0,5	0,7	0,7	0,4	0,7	0,6	0,5	0,3	Bra039057
A09	1348278	T	A	0,37	0,32	0,44	0,37	0,32	0,43	0,30	0,20	0,37	0,51	0,19	0,52	--
A09	1359574	T	G	NA	0,3	0,1	NA	0,3	0,11	0,2	NA	0,3	0,3	0,1	0,2	--
A09	1359748	C	T	NA	NA	NA	NA	NA	0,2	NA	NA	0,1	NA	NA	NA	--
A09	1365641	A	T	NA	0,3	NA	0,2	0,1	NA	NA	0,3	NA	NA	0,2	0,1	Bra039055
A09	1365753	T	C	NA	0,5	NA	0,2	0,9	NA	NA	0,5	NA	NA	0,5	0,1	Bra039055
A09	1365863	G	C	NA	0,5	NA	0,1	0,5	NA	NA	0,3	NA	NA	0,4	NA	Bra039055
A09	1367400	T	C	NA	0,4	NA	NA	0,3	NA	NA	0,3	0,1	0,1	NA	NA	Bra039055
A09	1367411	G	A	NA	0,4	NA	NA	0,3	NA	NA	0,3	0,1	0,1	NA	NA	Bra039055
A09	1367595	C	T	NA	0,1	NA	0,1	NA	NA	NA	0,1	0,2	NA	0,1	NA	Bra039055
A09	1367691	T	G	NA	0,6	NA	0,2	0,1	NA	NA	0,2	0,1	0,1	NA	NA	Bra039055
A09	1368452	G	A	NA	0,1	NA	0,1	0,2	NA	NA	0,2	0,1	NA	0,1	NA	Bra039055
A09	1368470	A	C	NA	NA	NA	0,1	0,2	NA	NA	0,2	0,1	NA	0,1	NA	Bra039055
A09	1369190	G	T	NA	NA	NA	NA	0,4	NA	NA	NA	NA	0,2	0,2	NA	Bra039055
A09	1376366	T	A	0,2	NA	NA	0,4	0,1	NA	0,1	0,5	NA	0,8	NA	NA	--
A09	1376457	G	A	0,1	NA	NA	0,3	NA	NA	NA	0,3	NA	0,2	NA	NA	--
A09	1378138	T	G	0,26	0,17	NA	0,36	0,16	0,3	0,43	0,23	0,7	0,35	0,9	0,2	Bra039055
A09	1378438	C	T	0,24	0,4	NA	0,22	0,5	NA	0,24	0,12	0,3	0,31	0,7	0,2	Bra039055
A09	1378543	T	G	0,13	0,1	NA	0,11	0,3	NA	0,17	0,9	0,3	0,16	0,3	NA	Bra039055
A09	1378665	C	G	0,1	NA	NA	NA	NA	NA	0,1	NA	NA	0,2	0,1	NA	Bra039055
A09	1378851	A	T	NA	NA	NA	NA	NA	NA	0,2	NA	NA	0,1	0,1	NA	Bra039055
A09	1379030	G	A	NA	0,1	NA	0,4	NA	NA	NA	NA	NA	0,3	NA	NA	--
A09	1379142	G	C	0,3	0,2	NA	0,6	NA	NA	0,1	0,1	NA	0,2	NA	NA	Bra039055
A09	1379221	C	T	0,3	NA	NA	0,2	NA	NA	0,3	0,3	NA	NA	NA	NA	--
A09	1379324	A	G	0,33	0,11	NA	0,34	0,7	NA	0,46	0,21	0,3	1,59	0,7	NA	Bra039055
A09	1402470	A	G	0,1	NA	0,26	NA	NA	0,18	NA	NA	NA	NA	NA	0,12	Bra039049
A09	1402482	A	G	0,1	NA	0,30	NA	NA	0,18	NA	NA	NA	NA	NA	0,12	Bra039049
A09	1405642	C	A	0,8	0,13	0,13	0,8	0,7	0,29	0,9	0,6	0,10	0,21	0,12	0,23	--
A09	1405652	G	T	0,8	0,13	0,15	0,9	0,7	0,31	0,9	0,7	0,10	0,23	0,12	0,25	--
A09	1405797	T	C	0,19	0,19	0,33	0,17	0,10	0,30	0,22	0,11	0,19	0,20	0,29	0,26	--
A09	1405846	A	G	0,27	0,29	0,49	0,22	0,11	0,39	0,25	0,17	0,30	0,26	0,30	0,35	--
A09	1406235	C	T	0,14	0,13	0,27	0,24	0,16	0,22	0,19	0,13	0,26	0,20	0,17	0,28	Bra039049
A09	1406330	C	T	0,3	0,4	0,6	0,5	0,3	0,2	0,3	0,2	0,2	0,4	0,3	0,1	Bra039049
A09	1406729	A	T	NA	NA	0,2	NA	NA	0,1	NA	NA	NA	NA	NA	NA	Bra039049
A09	1406783	G	C	NA	NA	0,1	NA	0,2	0,1	NA	NA	NA	NA	0,1	NA	Bra039049
A09	1407417	T	C	0,6	0,5	0,16	0,9	0,7	0,14	0,7	0,6	0,9	0,8	0,8	1,9	Bra039049
A09	1407463	T	A	0,6	0,5	0,16	0,9	0,7	0,14	0,7	0,6	0,9	0,8	0,8	0,10	Bra039049
A09	1407690	C	T	0,2	0,1	0,5	0,4	0,1	0,1	0,2	0,1	0,1	0,1	0,3	0,2	Bra039049
A09	1407693	G	A	0,4	0,1	0,6	0,5	0,1	0,3	0,2	0,2	0,2	0,1	0,4	0,3	Bra039049
A09	1407916	T	C	0,9	0,12	0,24	0,10	0,7	0,15	0,18	0,9	0,12	0,12	0,11	0,14	--
A09	1409242	C	T	0,1	NA	NA	0,1	NA	NA	0,5	0,2	0,3	NA	NA	NA	--
A09	1409511	T	C	0,4	0,2	NA	0,7	NA	NA	0,6	0,1	0,1	NA	0,3	0,1	Bra039048
A09	1411641	G	C	0,21	0,18	0,3	0,37	0,13	0,2	0,46	0,16	0,10	0,30	0,8	0,4	Bra039048
A09	1412295	C	A	NA	NA	NA	NA	NA	NA	0,2	NA	NA	NA	NA	NA	Bra039047
A09	1417506	T	A	0,1	0,2	NA	0,11	0,3	NA	0,2	0,13	0,43	0,14	0,26	NA	--
A09	1417733	T	C	NA	0,3	0,3	0,11	0,12	NA	NA	0,42	0,68	0,22	0,45	NA	Bra039046
A09	1417928	A	G	0,1	0,2	0,4	0,5	0,6	NA	0,3	0,21	0,46	0,17	0,29	NA	Bra039046
A09	1418038	T	A	NA	NA	0,1	0,2	0,2	NA	0,1	0,4	0,9	0,5	0,8	NA	Bra039046
A09	1418059	C	T	NA	NA	NA	0,2	0,2	NA	NA	NA	0,4	0,2	0,4	NA	Bra039046
A09	1418192	G	A	NA	NA	NA	0,1	0,3	0,1	NA	0,6	0,9	0,5	0,9	NA	Bra039046
A09	1418203	T	G	NA	NA	NA	0,1	0,3	0,1	NA	0,6	0,10	0,6	0,11	NA	Bra039046
A09	1418841	A	G	NA	NA	NA	0,2	NA	NA	NA	NA	NA	NA	NA	NA	--
A09	1419402	T	G	0,4	0,1	NA	0,4	NA	NA	0,9	0,12	0,7	0,21	0,2	0,2	--
A09	1419686	C	T	0,9	0,7	0,8	0,7	0,5	0,6	0,19	0,9	0,29	0,37	0,17	0,2	Bra039045
A09	1419705	G	A	0,10	0,8	0,9	0,9	0,5	0,7	0,20	0,10	0,30	0,39	0,19	0,2	Bra039045
A09	1419863	T	C	0,3	0,2	NA	NA	0,3	NA	0,4	NA	0,6	0,5	0,6	NA	Bra039045
A09	1420290	G	A	0,16	0,1	0,3	0,11	0,2	0,3	0,12	0,3	0,8	0,23	0,8	0,3	Bra039045
A09	1420391	C	T	0,10	0,2	0,2	0,7	NA	0,3	0,5	0,6	0,4	0,14	0,3	0,1	Bra039045
A09	1420473	T	A	0,1	NA	NA	0,1	NA	0,2	0,0	0,2	0,1	0,2	0,1	0,2	Bra039045
A09	1420999	C	T	NA	0,1	NA	NA	NA	0,2	NA	NA	0,2	0,1	NA	NA	--
A09	1428201	C	A	NA	0,1	NA	NA	NA	NA	NA	NA	NA	0,2	0,1	NA	Bra039044
A09	1428317	G	T	NA	NA	NA	0,1	0,1	0,1	0,1	0,2	0,4	0,4	0,3	0,1	Bra039044
A09	1428746	A	G	0,1	NA	0,1	0,1	0,1	NA	0,1	NA	NA	0,1	0,3	0,1	Bra039044
A09	1428886	T	C	0,7	0,2	0,1	0,2	0,1	0,1	NA	NA	0,3	0,3	0,3	0,2	Bra039044
A09	1428889	A	C	0,7	0,2	0,1	0,2	0,1	0,1	NA	NA	0,3	0,4	0,3	0,3	Bra039044
A09	1429033	A	G	0,2	NA	NA	NA	NA	NA	NA	NA	NA	0,3	NA	0,3	Bra039044
A09	1429116	G	A	0,1	0,2	NA	NA	NA	NA	NA	0,1	NA	0,1	0,1	NA	Bra039044
A09	1429211	G	T	0,1	0,3	NA	0,3	NA	NA	0,1	0,1	0,1	0,4	0,1	NA	--
A09	1429819	T	C	NA	NA	NA	NA	NA	NA	0,2	NA	NA	NA	NA	NA	--
A09	1436767	G	A	0,1	NA	NA	0,1	NA	0,1	0,1	0,1	0,1	NA	0,2	0,1	Bra039043
A09	1437884	C	T	NA	NA	NA	NA	NA	NA	NA	0,2	NA	NA	NA	0,1	--
A09	1438821	T	C	NA	NA	NA	NA	NA	NA	NA	NA	0,2	NA	NA	NA	--
A09	1451299	T	G	0,59	0,41	NA	0,78	0,56	0,1	0,96	0,64	0,50	0,82	0,51	0,7	--
A09	1451631	A	G	0,40	0,23	0,3	0,40	0,20	NA	0,51	0,21	0,22	0,51	0,23	NA	Bra039042
A09	1451640	T	C	0,29	0,18	0,2	0,27	0,13	NA	0,33	0,16	0,16	0,35	0,15	NA	Bra039042
A09	1452071	T	C	0,145	0,73	0,3	0,131	0,76	0,6	0,167	0,71	0,56	0,133	0,88	0,7	Bra039042
A09	1452117	C	A	1118	0,63	0,4	0,115	0,74	0,5	0,134	0,61	0,51	0,116	0,74	0,5	Bra039042
A09	1452234	C	T	0,69	0,45	0,3	0,79	0,43	NA	0,82	0,32	0,38	0,86	0,45	0,1	Bra039042
A09	1452396	T	A	0,106	0,56	0,4	0,111	0,47	0,1	0,120	0,41	0,53	0,97	0,81	0,3	Bra039042
A09	1452459	T	G	0,69	0,34	0,3	0,69	0,30	0,1	0,89	0,25	0,36	0,65	0,53	0,3	Bra039042
A09	1452875	C	A	0,2	NA	NA	NA	NA	NA	0,2	NA	NA	NA	NA	NA	--
A09	1452893	T	C	0,2	NA	NA	NA	NA	NA	0,3	NA	NA	NA	NA	NA	--
A09	1453648	G	C	NA	NA	NA	0,1	NA	NA	0,2	NA	NA	NA	NA	NA	--
A09	1454229	G	A	0,34	0,26	NA	0,62	0,33	0,2	0,68	0,41	0,32	0,61	0,53	0,3	Bra039042
A09	1454447	A	G	0,76	0,53	0,3	0,71	0,48	0,1	0,74	0,66	0,44	0,72	0,41	0,3	Bra039042
A09	1454918	G	T	0,118	0,50	0,5	0,110	0,59	0,3	0,139	1,77	0,71	0,135	0,81	0,14	Bra039042
A09	1455084	A	G	1,84	0,41	0,1	0,58	0,52	0,1	0,73	0,52	0,38	0,89	0,52	0,7	Bra039042
A09	1455156	T	C	0,38	0,25	0,1	0,30	0,25	NA	0,39	0,19	0,14	0,38	0,20	0,6	Bra039042
A09	1455351	C	T	0,44	0,30	0,2	0,36	0,27	0,2	0,62	0,37	0,27	0,50	0,35	0,3	Bra039042
A09	1455459	T	A	0,33	0,23	0,2	0,33	0,31	0,2	0,48	0,31	0,23	0,36	0,30	0,1	Bra039042
A09	1455504	A	C	0,6	0,2	NA	0,8	0,9	NA	0,9	0,4	0,4	0,6	0,5	NA	Bra039042
A09	1455696	G	T	0,12	0,8	NA	0,10	0,12	NA	0,14	0,9	0,8	0,8	0,6	0,1	Bra039042
A09	1456367	T	C	0,4	NA	NA	NA	0,2	NA	NA	NA	NA	0,3	NA	NA	--
A09	1456399	G	T	0,4	NA	NA	NA	0,2	NA	0,2	NA	NA	0,3	NA	NA	--
A09	1456501	T	A	0,36	0,17	0,1	0,38	0,18	0,2	0,31	0,22	0,16	0,27	0,24	0,1	Bra039042
A09	1458276	G	C	0,38	0,22	NA	0,48	0,29	NA	0,31	0,30	0,17	0,42	0,33	0,4	--
A09	1467065	C	T	NA	NA	NA	NA	NA	NA	NA	NA	NA	0,2	NA	NA	--
A09	1468714	A	G	NA	NA	0,1	0,1	NA	NA	NA	NA	0,1	0,2	NA	NA	Bra039041
A09	1469368	C	T	NA	NA	0,1	0,2	0,1	0,1	0,1	0,1	NA	NA	0,1	0,2	Bra039041
A09	1475894	T	G	0,12	0,7	0,2	0,7	0,5	0,2	0,21	0,3	0,8	0,13	0,7	NA	Bra039040
A09	1476016	T	C	0,13	0,4	0,5	0,10	0,6	0,2	0,10	0,6	0,11	0,13	0,5	0,1	Bra039040
A09	1476489	C	T	NA	0,1	NA	0,1	NA	NA	0,3	0,1	0,1	0,5	NA	NA	--
A09	1492682	C	A	0,5	0,10	0,7	0,4	0,9	0,3	0,2	0,7	0,14	0,10	0,3	0,11	--
A09	1492685	T	G	0,6	0,11	0,7	0,4	0,9	0,3	0,2	0,7	0,15	0,10	0,3	0,12	--
A09	1492816	T	G	0,13	0,18	0,17	0,6	0,7	0,14	0,3	0,7	0,22	0,13	0,9	0,15	Bra039038
A09	1493011	A	G	0,22	0,12	0,17	0,15	0,16	0,20	0,3	0,17	0,24	0,20	0,15	0,18	Bra039038
A09	1493017	C	A	0,22	0,13	0,18	0,16	0,16	0,23	0,3	0,18	0,25	0,23	0,16	0,18	Bra039038
A09	1493356	A	G	0,19	0,15	0,30	0,21	0,22	0,16	0,10	0,22	0,26	0,24	0,29	0,11	Bra039038
A09	1493382	C	A	0,27	0,16	0,32	0,20	0,26	1,27	0,7	0,24	0,45	0,35	0,27	0,16	Bra039038
A09	1493409	G	A	0,31	0,17	0,35	0,21	0,23	0,39	0,10	0,20	0,62	3,32	0,30	0,19	Bra039038
A09	1493590	G	T	0,51	0,28	0,57	0,43	0,35	0,50	0,13	0,38	0,90	0,52	0,42	0,45	Bra039038
A09	1493806	G	A	0,1	NA	0,1	NA	NA	NA	NA	NA	NA	0,2	0,1	NA	--
A09	1502235	C	G	0,2	NA	NA	NA	NA	NA	NA	NA	NA	NA	NA	NA	--
A09	1505238	G	A	0,23	0,4	NA	0,44	0,3	NA	0,45	0,13	0,2	0,62	0,7	NA	--
A09	1505549	A	T	NA	NA	NA	0,2	NA	NA	0,4	NA	NA	0,3	NA	NA	--
A09	1506011	A	G	0,1	NA	NA	NA	NA	NA	0,2	NA	0,1	0,1	NA	NA	--
A09	1506093	T	G	0,2	NA	NA	NA	NA	NA	0,3	NA	0,1	0,2	NA	NA	--
A09	1507806	C	T	NA	NA	0,1	NA	NA	NA	0,3	0,1	0,1	NA	0,1	0,2	Bra036510
A09	1507850	T	G	NA	NA	0,1	NA	NA	NA	0,3	0,1	0,2	0,1	0,1	0,2	Bra036510
A09	1508316	T	G	0,1	NA	NA	NA	NA	NA	NA	NA	0,1	NA	0,3	0,1	Bra036510
A09	1508406	G	T	0,1	NA	NA	NA	NA	NA	NA	NA	0,1	NA	0,2	NA	Bra036510
A09	1511792	G	A	0,24	0,28	0,12	0,27	0,16	0,16	0,19	0,13	0,21	0,26	0,16	0,29	--
A09	1511999	A	T	NA	0,1	NA	NA	0,1	NA	NA	NA	0,2	0,2	NA	NA	--
A09	1514986	T	C	0,19	0,14	0,11	0,19	0,16	0,11	0,8	0,10	0,5	0,19	0,9	0,22	Bra036512
A09	1515254	G	A	0,3	NA	NA	NA	NA	NA	0,1	NA	0,1	0,1	0,2	0,1	Bra036512
A09	1531328	A	G	0,1	NA	NA	0,1	NA	NA	0,1	NA	NA	0,2	NA	NA	--
A09	1533805	A	G	0,8	NA	NA	0,7	NA	NA	0,6	NA	NA	0,11	NA	NA	Bra036515
A09	1535685	T	A	NA	NA	NA	NA	NA	NA	NA	NA	NA	0,2	NA	NA	--
A09	1538955	T	C	0,19	0,16	0,11	0,19	0,10	0,13	0,27	0,14	0,28	0,16	0,14	0,9	Bra036516
A09	1538957	T	G	0,16	0,11	0,10	0,13	0,8	0,9	0,22	0,13	0,22	0,15	0,13	0,5	Bra036516
A09	1538994	C	T	0,1	0,1	0,1	0,1	NA	NA	0,1	0,1	NA	NA	NA	NA	Bra036516
A09	1539005	A	G	0,4	0,5	0,4	0,7	0,2	0,3	0,2	0,4	0,6	0,4	0,2	0,4	Bra036516
A09	1539130	A	G	0,45	0,43	0,50	0,43	0,46	0,29	0,43	0,36	0,55	0,58	0,41	0,50	Bra036516
A09	1539271	C	A	0,22	0,21	0,17	0,21	0,25	0,19	0,25	0,27	0,28	0,29	0,24	0,30	Bra036516
A09	1541575	C	T	NA	NA	NA	0,1	NA	NA	NA	NA	NA	NA	NA	0,2	Bra036517
A09	1541581	C	T	NA	NA	NA	0,1	NA	NA	NA	NA	NA	NA	NA	0,2	Bra036517
A09	1547122	A	G	0,77	0,10	0,14	0,49	0,11	0,13	0,50	0,13	0,1	0,55	0,4	0,4	Bra036518
A09	1547131	A	T	0,127	0,19	0,20	0,82	0,17	0,21	0,81	0,21	0,2	0,95	0,6	0,10	Bra036518
A09	1548146	G	A	0,19	0,5	0,3	0,16	0,4	0,7	0,14	0,5	0,2	0,19	0,3	NA	Bra036518
A09	1548158	C	T	0,7	0,1	0,1	0,6	0,2	0,3	0,7	0,1	NA	0,8	0,2	NA	Bra036518
A09	1548197	C	T	NA	NA	0,2	0,1	NA	NA	0,1	NA	NA	0,1	0,1	NA	Bra036518
A09	1548334	A	T	0,5	0,2	0,2	0,8	0,1	NA	0,5	0,2	0,2	0,5	0,2	NA	--
A09	1548455	C	T	0,2	0,1	0,2	0,3	NA	NA	0,1	0,1	NA	0,3	NA	NA	--
A09	1548573	A	C	0,120	0,17	0,22	0,89	0,18	0,15	0,75	0,25	0,4	0,110	0,6	0,7	Bra036518
A09	1548703	C	T	0,51	0,10	0,12	0,49	0,9	0,6	0,32	0,5	0,1	0,43	0,5	0,9	--
A09	1548707	G	A	0,48	0,9	0,10	0,46	0,8	0,6	0,31	0,5	0,1	0,40	0,4	0,9	--
A09	1555209	G	A	0,16	1,10	0,12	0,17	0,10	0,14	0,8	0,16	0,12	0,13	0,16	0,14	--
A09	1555280	C	T	0,54	0,46	0,73	0,52	0,50	1,57	0,47	0,55	0,59	0,53	0,51	0,69	Bra036520
A09	1555355	A	C	0,42	0,38	0,64	0,37	0,42	0,47	0,40	0,41	0,53	0,45	0,38	0,61	Bra036520
A09	1555859	G	T	0,4	0,2	0,13	0,6	0,3	0,10	0,5	0,5	0,8	0,5	0,6	0,8	Bra036520
A09	1556155	G	A	0,3	0,4	0,6	0,5	0,3	0,6	0,7	0,2	0,5	0,6	0,5	0,6	Bra036520
A09	1556170	A	G	0,3	0,4	0,7	0,6	0,3	0,6	0,8	0,2	0,5	0,6	1,4	0,6	Bra036520
A09	1556452	A	G	0,36	0,25	0,56	0,25	0,42	0,34	0,30	1,34	0,46	0,42	0,38	0,52	Bra036520
A09	1556533	T	C	0,21	0,20	0,30	0,21	0,22	0,22	0,24	0,28	0,26	0,31	0,25	0,33	Bra036520
A09	1556551	G	A	0,14	0,11	0,9	0,11	0,11	0,11	0,14	0,17	0,14	0,16	0,11	0,10	Bra036520
A09	1557426	T	A	0,27	0,21	0,25	0,13	0,19	0,22	0,20	0,22	0,33	0,18	0,11	0,22	Bra036520
A09	1557450	C	A	0,27	0,21	0,25	0,13	0,18	0,22	0,20	0,22	0,33	0,18	0,11	0,22	Bra036520
A09	1561209	T	C	NA	NA	NA	0,1	NA	0,1	0,3	NA	0,1	0,1	NA	NA	--
A09	1561957	C	T	0,136	0,31	0,64	0,128	0,57	0,67	0,117	0,56	0,46	0,92	0,33	0,39	Bra036522
A09	1565607	C	T	0,13	0,5	0,11	0,23	0,14	0,11	0,14	0,6	0,12	0,21	0,11	0,9	Bra036523
A09	1567235	T	A	0,21	0,15	0,12	0,22	0,15	0,11	0,21	0,17	0,15	0,33	0,11	0,11	Bra036523
A09	1594034	T	A	0,10	0,11	0,15	0,11	0,14	0,15	0,6	1,13	0,13	0,10	0,11	0,16	Bra036527
A09	1594157	C	T	0,45	0,76	0,74	0,42	0,67	0,74	0,38	0,58	0,91	0,49	0,55	0,88	Bra036527
A09	1594467	A	G	0,30	0,42	0,41	0,24	0,56	0,41	0,22	0,40	0,56	0,28	0,44	0,77	Bra036527
A09	1594579	A	T	0,42	0,70	0,68	0,41	0,88	0,64	0,33	0,59	0,88	0,43	0,66	0,119	Bra036527
A09	1600022	A	G	0,32	0,48	0,18	0,32	0,51	0,23	0,4	0,48	0,40	0,44	0,20	0,15	Bra036528
A09	1600269	C	A	0,102	0,104	0,47	0,57	0,99	0,57	0,30	0,118	0,77	0,91	0,76	0,59	Bra036528
A09	1600414	T	C	0,2	0,1	0,1	0,4	NA	0,1	0,1	0,5	0,2	0,3	NA	0,1	Bra036528
A09	1600574	A	T	0,1	0,1	NA	NA	0,1	0,2	NA	NA	0,3	0,1	NA	NA	--
A09	1600827	A	T	NA	NA	NA	NA	NA	NA	NA	NA	0,1	0,2	0,2	NA	--
A09	1600871	T	G	NA	NA	NA	NA	NA	NA	NA	NA	0,1	0,1	0,2	NA	--
A09	1601045	T	C	0,1	0,2	0,2	0,1	NA	NA	0,1	0,1	NA	NA	0,1	0,1	Bra036528
A09	1601047	T	G	0,4	0,3	0,2	0,1	0,2	NA	0,1	0,2	0,2	0,2	0,2	0,1	Bra036528
A09	1601165	A	T	0,42	0,48	0,29	0,31	0,56	0,26	0,10	0,57	0,44	0,49	0,35	1,25	Bra036528
A09	1601249	C	T	0,3	0,5	0,1	0,3	0,3	0,1	0,1	0,7	0,4	0,2	0,3	NA	Bra036528
A09	1604461	A	G	0,8	0,2	NA	0,5	0,2	NA	0,8	0,4	NA	0,7	0,2	NA	Bra036529
A09	1604514	C	A	0,12	0,4	NA	0,8	0,5	NA	0,20	0,7	0,1	0,11	0,3	NA	Bra036529
A09	1606150	C	T	0,150	0,75	0,109	0,123	0,81	0,123	0,122	0,63	0,121	1152	0,91	0,77	Bra036530
A09	1606519	C	T	0,15	0,12	0,16	0,21	0,14	0,21	0,26	0,16	0,20	0,26	0,15	0,14	Bra036530
A09	1606712	G	A	0,64	0,37	1,60	0,41	0,28	0,48	0,58	0,46	0,50	0,80	0,39	0,54	Bra036530
A09	1607117	C	T	0,57	0,40	0,51	0,51	0,48	0,61	0,61	1,49	0,57	0,67	0,47	0,49	Bra036530
A09	1607180	A	G	0,8	0,6	0,3	0,3	0,5	0,8	0,7	0,4	0,4	0,8	0,1	0,9	Bra036530
A09	1607497	G	A	0,30	0,17	0,15	0,21	0,14	0,19	0,27	0,22	0,23	0,29	0,20	0,17	Bra036530
A09	1607500	A	G	0,31	0,17	0,17	0,21	0,16	0,21	0,27	0,23	0,23	0,31	0,22	0,19	Bra036530
A09	1607671	C	A	0,19	0,18	0,16	0,12	0,15	0,19	0,26	0,15	0,16	1,22	0,19	0,12	Bra036530
A09	1608543	A	G	0,54	0,37	0,40	0,33	0,28	0,44	0,35	0,31	0,41	0,45	0,26	0,39	Bra036530
A09	1608708	G	A	0,2	NA	NA	NA	NA	NA	NA	NA	NA	NA	NA	NA	--
A09	1608977	T	C	NA	NA	NA	NA	NA	NA	NA	0,2	NA	NA	NA	NA	--
A09	1608984	C	A	NA	NA	NA	NA	NA	NA	NA	0,2	NA	NA	NA	NA	--
A09	1609952	C	A	0,2	0,4	0,5	0,3	0,2	0,1	0,3	0,2	0,3	0,3	0,5	0,4	Bra036530
A09	1609991	T	A	0,2	0,4	1,4	0,3	0,2	0,1	0,3	0,2	0,3	0,3	0,5	0,4	Bra036530
A09	1610577	A	T	NA	NA	NA	0,2	0,3	NA	NA	0,3	NA	NA	NA	NA	--
A09	1610604	A	C	NA	NA	NA	0,2	0,3	NA	NA	0,2	NA	NA	NA	NA	--
A09	1610694	A	C	0,4	0,3	0,6	0,4	0,4	0,2	0,2	NA	0,2	0,2	0,2	0,7	Bra036530
A09	1610790	C	G	0,5	0,3	0,6	0,4	0,4	0,3	0,2	NA	0,2	0,2	0,2	0,7	--
A09	1614436	G	A	0,10	0,6	0,11	0,14	0,3	0,14	0,13	0,5	0,13	0,7	0,5	0,13	Bra036531
A09	1614508	A	G	0,22	0,16	0,27	0,29	0,20	0,23	0,28	0,15	0,31	0,18	0,17	0,38	--
A09	1616804	A	G	0,7	0,8	0,8	0,2	0,10	0,6	0,4	0,9	0,4	0,12	0,3	NA	--
A09	1616926	C	T	0,1	0,1	0,3	0,3	0,2	0,2	0,2	NA	0,2	0,5	0,1	NA	--
A09	1617682	T	C	0,1	NA	0,3	0,1	NA	NA	0,1	NA	NA	0,2	0,1	0,2	--
A09	1618583	C	T	0,8	0,17	0,185	0,10	0,17	0,173	0,12	0,9	0,66	0,10	0,23	0,114	Bra036533
A09	1618649	C	T	0,11	0,22	5204	0,10	0,15	0,167	0,12	0,7	0,44	0,9	0,19	1103	Bra036533
A09	1618999	A	G	0,7	0,5	0,94	0,4	0,7	0,136	0,5	0,7	0,31	0,8	0,2	0,108	Bra036533
A09	1619298	A	C	0,4	0,11	0,69	0,2	0,9	0,90	0,3	0,9	0,24	0,4	0,8	0,54	Bra036533
A09	1619311	G	A	0,3	0,7	0,56	NA	0,7	0,68	0,3	0,6	0,15	0,1	0,5	0,45	Bra036533
A09	1619358	G	A	0,3	0,5	0,44	NA	0,8	0,59	0,3	0,1	0,13	0,2	0,4	0,45	Bra036533
A09	1619364	T	A	0,3	0,5	0,50	NA	0,10	0,64	0,3	0,1	0,15	0,2	0,4	0,53	Bra036533
A09	1619593	T	G	0,4	0,8	0,82	0,2	0,9	0,70	0,4	0,2	0,23	0,4	0,5	0,63	--
A09	1619604	T	G	0,2	0,8	0,56	NA	0,8	0,43	0,4	0,2	0,14	0,4	0,4	0,49	--
A09	1622266	G	C	0,10	0,7	0,10	0,6	0,2	0,9	0,6	0,7	0,8	0,5	0,2	0,11	Bra036534
A09	1622310	A	G	0,10	0,7	0,10	0,6	0,2	0,9	0,6	0,7	0,8	0,5	0,2	0,11	Bra036534
A09	1623425	C	A	NA	0,1	NA	NA	NA	NA	NA	NA	NA	NA	NA	0,2	--
A09	1625750	G	A	0,9	0,3	0,15	1,9	0,9	0,12	0,15	0,9	0,12	0,10	0,7	0,9	Bra036534
A09	1626033	A	G	NA	NA	NA	NA	NA	NA	NA	NA	NA	NA	0,2	NA	--
A09	1629303	A	T	NA	NA	NA	NA	NA	0,1	NA	NA	NA	0,5	NA	0,1	Bra036535
A09	1629427	A	C	NA	NA	NA	0,1	NA	NA	NA	NA	NA	0,2	NA	NA	Bra036535
A09	1629790	G	A	0,1	0,1	NA	NA	NA	0,1	0,1	0,2	NA	NA	0,1	NA	Bra036535
A09	1629794	T	G	0,1	0,1	NA	NA	NA	0,2	0,1	0,2	NA	NA	0,1	NA	Bra036535
A09	1635227	G	C	0,2	NA	NA	0,2	NA	NA	0,5	NA	NA	0,7	NA	NA	Bra036536
A09	1647689	T	C	0,9	0,1	NA	0,9	NA	NA	0,11	NA	NA	0,4	NA	NA	Bra036537
A09	1647743	G	A	0,9	0,1	NA	0,9	NA	NA	0,11	NA	NA	0,4	NA	NA	Bra036537
A09	1649961	A	G	0,6	0,2	0,1	0,6	0,2	0,1	1,5	0,1	0,1	0,6	0,2	0,1	Bra036538
A09	1650057	T	A	0,8	0,5	0,1	0,13	0,8	0,2	0,12	0,3	0,2	0,11	0,4	0,1	Bra036538
A09	1650504	C	T	0,17	0,8	0,7	0,11	0,13	0,1	0,16	0,11	0,5	0,18	0,9	0,1	Bra036538
A09	1650615	C	A	0,21	0,18	0,5	0,20	0,16	0,9	0,21	0,15	0,7	0,23	0,10	0,3	Bra036538
A09	1650687	C	T	0,36	0,29	0,10	0,38	0,28	0,11	0,36	0,37	0,12	0,48	0,20	0,9	Bra036538
A09	1654207	G	T	0,42	0,10	0,45	0,30	0,31	0,44	0,39	0,16	0,37	0,32	0,15	0,40	Bra036539
A09	1654388	T	C	0,99	0,43	0,114	0,72	0,66	0,91	0,81	0,37	0,87	0,88	0,32	0,118	Bra036539
A09	1654402	T	G	0,90	0,42	0,111	0,71	0,66	0,87	0,75	0,35	0,92	0,86	0,31	0,125	Bra036539
A09	1654537	A	G	0,8	0,4	0,16	0,8	0,8	0,14	0,9	0,4	0,14	0,12	0,3	0,14	Bra036539
A09	1654546	T	G	0,1	0,1	0,6	0,3	0,3	0,5	0,4	0,1	0,2	0,3	0,2	0,1	Bra036539
A09	1659462	A	C	7,31	3,10	2,7	7,25	2,10	2,6	10,24	4,14	1,9	6,16	2,6	1,6	--
A09	1659518	C	A	0,108	0,37	0,18	0,86	0,34	0,21	2,93	0,47	0,19	0,74	0,21	0,27	--
A09	1659651	T	A	0,4	0,3	NA	0,4	NA	0,2	0,4	0,2	NA	0,3	NA	0,3	Bra036540
A09	1660075	C	T	0,1	0,2	NA	0,3	NA	0,1	0,2	0,1	NA	0,1	NA	NA	Bra036540
A09	1660083	T	G	0,7	0,5	0,2	0,8	0,2	0,3	0,7	0,5	0,2	0,6	0,3	0,3	Bra036540
A09	1660231	A	T	0,1	0,2	NA	0,1	0,1	NA	0,1	0,2	0,2	NA	NA	0,2	--
A09	1660234	A	T	0,1	0,1	NA	NA	NA	NA	0,1	0,2	0,2	NA	NA	0,1	--
A09	1660380	C	T	0,2	0,2	0,4	0,4	NA	NA	0,4	0,1	NA	0,4	NA	NA	--
A09	1660825	C	T	NA	NA	NA	0,1	NA	NA	0,2	0,1	0,1	NA	NA	NA	--
A09	1660839	C	T	NA	NA	NA	0,1	NA	NA	0,2	0,1	0,1	NA	NA	NA	--
A09	1663340	A	G	0,1	NA	NA	NA	0,2	NA	NA	NA	NA	NA	NA	NA	--
A09	1663375	G	A	0,1	NA	NA	NA	0,2	NA	NA	NA	NA	0,1	NA	NA	--
A09	1664756	A	C	0,1	NA	NA	NA	NA	0,1	0,1	0,1	NA	0,2	NA	NA	--
A09	1665140	A	T	NA	NA	NA	NA	NA	NA	NA	NA	NA	0,2	NA	NA	--
A09	1667043	A	G	0,5	0,6	0,5	0,7	0,4	0,5	0,7	0,2	0,7	0,6	0,10	0,9	Bra036542
A09	1667364	C	T	0,41	0,51	0,36	0,48	0,72	0,39	0,41	0,44	0,95	0,65	0,74	0,52	Bra036542
A09	1667496	G	A	0,14	0,12	0,10	0,13	0,17	0,11	0,7	0,10	0,28	0,13	0,22	0,13	Bra036542
A09	1692023	C	T	0,6	NA	NA	0,3	0,1	NA	0,3	0,2	NA	0,1	0,1	NA	Bra036545
A09	1692187	G	A	0,6	0,1	NA	NA	0,1	NA	0,4	0,1	NA	NA	0,1	NA	Bra036545
A09	1692219	T	A	0,4	NA	NA	NA	NA	NA	0,1	0,1	NA	NA	NA	NA	Bra036545
A09	1706870	G	A	0,8	NA	NA	0,6	NA	NA	0,5	0,1	NA	0,5	NA	NA	--
A09	1707120	G	A	0,14	NA	NA	0,10	NA	NA	0,12	0,1	NA	0,14	NA	0,2	Bra036547
A09	1707136	C	T	0,15	NA	NA	0,9	NA	NA	0,14	0,1	NA	0,15	NA	0,2	Bra036547
A09	1707959	T	C	0,2	NA	NA	0,1	NA	NA	0,4	NA	NA	0,3	NA	NA	Bra036547
A09	1709119	A	G	0,6	0,1	NA	0,2	0,2	NA	0,6	0,1	NA	0,3	NA	NA	Bra036547
A09	1709161	A	C	0,5	NA	NA	0,2	0,1	NA	0,5	NA	NA	0,2	NA	NA	Bra036547
A09	1709243	G	A	0,2	NA	NA	0,5	NA	NA	0,3	0,1	NA	0,3	NA	NA	Bra036547
A09	1709305	G	C	0,8	NA	NA	0,9	NA	NA	0,9	0,2	0,3	0,9	NA	NA	Bra036547
A09	1709533	T	A	0,29	0,1	NA	0,30	0,1	NA	0,45	0,6	0,3	0,29	0,2	NA	Bra036547
A09	1720481	T	C	0,11	0,5	0,4	0,7	0,12	0,5	0,8	0,9	0,9	0,10	0,5	0,2	Bra036548
A09	1720607	C	T	0,35	0,25	0,19	0,27	0,31	0,19	0,36	0,22	0,25	0,38	0,21	0,17	Bra036548
A09	1720673	C	T	0,6	0,6	0,4	0,3	0,5	0,3	0,6	0,5	0,6	0,8	0,5	0,4	Bra036548
A09	1720760	C	G	1,6	0,5	0,3	0,6	0,1	0,5	0,7	0,3	0,5	0,3	0,4	0,2	Bra036548
A09	1720788	G	A	0,13	0,7	0,7	0,12	0,4	0,11	0,16	0,6	0,10	0,9	0,13	0,9	Bra036548
A09	1720880	A	G	0,15	0,9	0,10	0,16	0,10	0,14	1,19	0,9	0,16	0,24	0,13	0,15	Bra036548
A09	1720961	G	A	0,3	0,2	0,2	0,3	0,2	0,3	0,2	0,3	0,3	0,5	0,1	0,3	Bra036548
A09	1721051	A	G	0,32	0,19	0,19	0,24	0,19	0,15	0,24	0,17	0,20	0,24	0,19	0,15	Bra036548
A09	1721192	T	C	0,9	0,7	0,3	0,11	0,7	0,4	0,6	0,7	0,6	0,10	0,6	0,14	Bra036548
A09	1721297	C	T	0,2	0,2	NA	0,4	0,2	0,2	0,1	0,1	0,1	0,5	0,1	0,5	Bra036548
A09	1722306	G	C	0,7	0,5	0,8	0,8	0,3	0,6	0,7	0,5	0,6	0,13	0,4	0,10	Bra036548
A09	1722312	G	A	0,11	0,11	0,10	0,14	0,6	0,8	0,14	0,10	0,10	0,16	0,8	0,12	Bra036548
A09	1722483	G	A	0,92	1,55	0,79	0,70	0,55	0,68	0,105	0,58	0,74	0,90	0,64	0,53	Bra036548
A09	1722887	C	A	0,6	0,10	0,5	0,13	0,8	NA	0,11	0,3	0,12	0,8	0,8	0,5	--
A09	1724380	T	C	0,2	0,3	NA	NA	0,1	0,1	0,1	0,1	0,2	NA	0,2	NA	Bra036549
A09	1725131	C	A	0,1	0,1	NA	0,2	0,1	NA	NA	0,1	0,1	NA	0,2	NA	Bra036550
A09	1725170	A	C	0,1	0,1	NA	0,2	0,1	NA	NA	0,1	0,1	NA	0,2	NA	--
A09	1725270	A	C	NA	0,3	NA	0,1	0,1	0,1	NA	NA	0,1	NA	NA	NA	--
A09	1725318	C	G	NA	0,3	NA	0,1	0,1	0,2	NA	NA	0,1	NA	NA	0,1	--
A09	1726189	T	G	NA	NA	0,1	NA	NA	NA	0,1	NA	NA	NA	0,1	NA	Bra036550
A09	1726203	G	A	NA	NA	0,1	NA	NA	NA	0,2	NA	0,1	0,1	0,1	NA	Bra036550
A09	1726466	A	C	NA	NA	NA	NA	NA	NA	NA	NA	NA	NA	0,2	NA	--
A09	1728355	G	C	0,1	0,2	0,1	0,2	0,1	0,5	NA	NA	0,2	NA	0,2	0,3	Bra036551
A09	1728928	G	A	0,1	0,1	0,2	0,2	0,4	NA	0,3	0,2	0,3	0,1	0,2	0,1	Bra036551
A09	1728944	T	C	0,1	0,1	0,2	0,2	0,3	NA	0,3	0,2	0,3	0,2	0,1	0,1	Bra036551
A09	1729125	G	A	NA	0,2	NA	0,1	0,2	0,1	0,4	NA	0,1	0,2	0,1	0,1	Bra036551
A09	1729144	T	A	NA	NA	NA	0,1	NA	0,1	0,2	NA	NA	NA	NA	NA	Bra036551
A09	1729606	C	G	NA	NA	0,2	0,1	NA	NA	NA	NA	0,1	NA	0,1	0,2	Bra036551
A09	1729669	G	A	NA	NA	0,2	0,1	NA	NA	NA	NA	0,1	NA	0,1	0,2	Bra036551
A09	1746757	C	T	0,18	0,12	0,2	0,14	0,16	0,1	0,12	0,13	0,13	0,23	0,8	0,1	Bra036554
A09	1746974	A	G	0,63	1,28	0,6	0,54	0,57	NA	0,35	0,49	0,45	0,68	0,45	0,1	Bra036554
A09	1747470	C	T	0,2	0,3	NA	NA	0,3	NA	0,2	0,2	0,2	0,5	0,3	NA	--
A09	1748110	T	C	0,51	0,46	0,4	1,50	0,33	0,1	0,33	0,46	0,28	0,60	0,55	0,7	Bra036554
A09	1749495	T	G	NA	0,1	NA	NA	0,2	NA	NA	0,2	0,1	0,4	NA	NA	--
A09	1749926	G	A	NA	0,1	NA	0,2	NA	NA	NA	NA	NA	0,1	NA	NA	--
A09	1750042	G	A	0,1	0,2	0,2	0,3	0,4	0,2	0,2	0,2	0,1	0,2	NA	NA	--
A09	1750102	G	A	NA	0,1	0,2	0,1	0,3	0,1	0,1	0,1	0,1	0,1	NA	NA	--
A09	1755930	C	A	0,10	0,4	NA	0,8	0,5	NA	0,4	0,3	NA	0,2	NA	NA	Bra036555
A09	1755945	G	A	0,10	0,4	NA	0,8	0,5	NA	0,4	0,3	NA	0,2	NA	NA	Bra036555
A09	1756394	C	T	0,1	0,2	NA	0,8	NA	NA	0,3	NA	0,1	0,5	0,2	NA	Bra036555
A09	1756899	T	C	NA	NA	NA	0,2	NA	NA	NA	NA	NA	0,2	NA	NA	Bra036555
A09	1756954	C	T	NA	NA	NA	0,1	NA	NA	NA	NA	NA	0,2	NA	NA	Bra036555
A09	1759395	A	G	0,1	NA	NA	NA	NA	NA	0,4	NA	NA	NA	NA	NA	Bra036556
A09	1774230	G	C	0,2	NA	NA	NA	NA	NA	NA	NA	NA	NA	NA	NA	Bra036560
A09	1777800	G	A	NA	NA	NA	0,2	0,1	NA	NA	0,1	NA	0,1	NA	NA	--
A09	1779346	C	T	0,1	0,1	NA	0,3	NA	NA	NA	NA	NA	0,4	NA	NA	--
A09	1779384	G	C	NA	0,1	NA	0,2	NA	NA	NA	NA	NA	0,3	NA	NA	Bra036563
A09	1781643	A	G	0,4	NA	0,2	0,3	NA	0,2	0,2	NA	NA	0,1	NA	0,1	Bra036564
A09	1781686	G	T	0,4	NA	0,2	0,3	NA	0,2	0,2	NA	NA	0,1	NA	0,1	Bra036564
A09	1784114	A	G	NA	NA	0,3	NA	NA	NA	NA	NA	NA	NA	NA	NA	Bra036564
A09	1795865	A	T	NA	0,2	0,3	NA	NA	0,1	0,1	NA	NA	NA	0,1	NA	--
A09	1799046	C	T	0,4	0,5	NA	0,10	0,2	NA	0,12	0,1	NA	0,11	0,6	NA	Bra036569
A09	1799394	A	G	NA	0,1	NA	NA	0,1	NA	0,2	NA	0,1	0,1	NA	NA	Bra036569
A09	1799606	A	T	0,2	0,1	NA	0,5	0,3	NA	0,10	NA	0,1	0,5	0,3	NA	--
A09	1799639	G	T	0,3	0,1	NA	0,7	0,4	NA	0,10	NA	NA	0,9	0,1	NA	--
A09	1809396	T	G	NA	NA	NA	NA	NA	NA	0,1	NA	NA	NA	NA	0,2	Bra036570
A09	1809450	T	C	NA	NA	NA	NA	NA	NA	0,1	NA	NA	NA	NA	0,2	Bra036570
A09	1814025	A	C	0,5	NA	0,1	0,2	NA	0,1	0,4	NA	NA	0,7	NA	0,2	Bra036571
A09	1814038	C	G	0,5	NA	0,1	0,3	NA	0,2	0,4	NA	NA	0,8	NA	0,2	Bra036571
A09	1814226	C	G	0,5	NA	0,3	0,4	NA	0,5	0,6	0,2	NA	0,1	NA	0,4	Bra036571
A09	1814292	T	C	0,1	NA	0,1	0,1	NA	0,2	0,1	NA	NA	0,1	NA	0,1	Bra036571
A09	1814389	C	T	0,9	NA	0,6	0,11	0,2	0,11	0,10	0,1	NA	0,14	0,1	0,2	Bra036571
A09	1814478	G	A	0,3	NA	0,4	0,4	0,1	0,5	0,5	0,1	NA	0,5	NA	NA	Bra036571
A09	1815919	A	G	0,3	0,3	NA	0,2	0,3	NA	0,1	0,4	0,3	0,2	0,4	NA	Bra036572
A09	1815938	C	G	0,3	0,3	NA	0,2	0,3	NA	0,1	0,4	0,3	0,2	0,4	NA	Bra036572
A09	1816372	C	G	0,14	0,41	NA	0,19	0,38	0,1	0,7	0,38	0,28	0,24	0,47	NA	--
A09	1816412	T	G	0,24	0,80	NA	0,26	0,63	0,2	0,9	0,69	0,46	0,43	0,80	NA	--
A09	1816738	A	G	21577	24067	0,42	0,1505	23591	0,38	0,180	53752	12695	0,2328	14269	0,142	Bra036572
A09	1816843	A	G	0,10	0,32	NA	0,18	0,61	0,1	0,1	0,47	0,38	0,28	0,40	NA	--
A09	1816845	G	A	0,10	0,32	NA	0,18	0,61	0,1	0,1	0,47	0,38	0,28	0,40	NA	--
A09	1816988	G	T	0,466	0,1134	0,8	0,437	0,1127	0,5	0,29	0,1124	0,832	2548	21135	0,31	Bra036572
A09	1817181	C	T	0,63	0,250	0,3	0,51	0,202	NA	0,7	0,174	0,146	0,90	0,190	0,1	--
A09	1817217	G	A	0,55	0,219	0,3	0,48	0,188	NA	0,5	0,167	0,150	0,87	0,176	0,1	Bra036572
A09	1817513	T	A	NA	0,11	NA	0,2	0,10	NA	NA	0,9	0,8	0,2	0,14	NA	--
A09	1817608	C	T	NA	0,10	NA	0,2	0,7	NA	NA	0,6	0,6	0,1	0,8	NA	Bra036572
A09	1817714	T	C	NA	0,2	NA	0,2	0,1	NA	NA	0,4	0,1	0,1	0,2	NA	--
A09	1818924	G	A	NA	0,1	NA	NA	0,2	NA	NA	NA	0,1	NA	0,3	0,1	--
A09	1818980	A	T	0,6	0,26	0,4	0,5	0,25	NA	NA	0,25	0,36	0,7	0,41	0,3	--
A09	1819114	A	G	0,505	0,2006	0,85	0,552	0,2118	0,79	0,36	11852	0,1751	0,578	12320	0,289	--
A09	1819207	G	A	0,177	1662	0,27	0,176	0,701	0,14	0,14	0,574	0,561	0,179	0,731	0,94	--
A09	1819290	A	T	0,2	0,3	NA	0,2	0,2	NA	NA	0,1	NA	0,1	0,1	NA	--
A09	1819324	A	T	NA	NA	NA	NA	0,3	NA	NA	NA	NA	0,1	0,1	NA	--
A09	1819497	A	G	0,45	0,177	0,8	0,38	0,194	0,11	0,3	0,157	0,149	0,53	0,191	0,8	--
A09	1819810	T	G	0,3	0,26	NA	0,4	0,22	NA	0,1	0,27	0,19	0,5	0,18	NA	--
A09	1819819	G	A	0,3	0,30	NA	0,5	0,26	NA	0,1	0,31	0,21	0,8	0,21	NA	--
A09	1819979	A	T	0,1	0,6	NA	0,1	0,15	NA	0,2	0,13	0,5	0,6	0,9	NA	--
A09	1819987	C	G	0,1	0,4	NA	0,1	0,12	NA	0,2	0,12	0,4	0,6	0,6	NA	--
A09	1820159	A	T	0,3	0,9	0,2	0,5	0,17	NA	0,1	0,10	0,5	0,2	0,8	NA	--
A09	1820836	A	G	NA	NA	NA	NA	NA	NA	NA	NA	NA	NA	0,4	NA	--
A09	1823260	T	G	0,2	0,1	NA	NA	0,3	NA	0,2	NA	NA	NA	NA	0,1	Bra036573
A09	1823825	A	G	0,1	0,11	NA	0,1	0,6	0,1	0,7	NA	NA	0,1	NA	NA	Bra036573
A09	1823830	T	A	0,1	0,13	NA	0,1	0,6	0,1	0,8	NA	NA	0,1	NA	NA	Bra036573
A09	1828897	G	C	NA	NA	0,4	0,2	NA	0,2	NA	0,1	0,5	0,1	NA	0,17	Bra036575
A09	1828899	C	G	0,1	NA	0,4	0,2	NA	0,2	NA	0,1	0,5	0,1	NA	0,17	Bra036575
A09	1829208	C	T	0,3	0,1	0,6	0,1	NA	0,4	0,1	0,1	0,12	0,1	NA	0,17	Bra036575
A09	1829217	A	G	0,3	0,1	0,6	0,1	NA	0,4	0,1	0,1	0,12	0,1	NA	0,16	Bra036575
A09	1830095	C	T	0,2	NA	0,8	0,1	0,1	0,12	0,1	0,1	0,12	NA	0,4	0,23	Bra036575
A09	1830239	T	C	NA	NA	0,3	NA	NA	0,2	NA	NA	0,2	NA	NA	0,5	Bra036575
A09	1830242	T	C	NA	NA	0,3	NA	NA	0,1	NA	NA	0,2	NA	NA	0,5	Bra036575
A09	1831264	T	C	0,3	NA	0,13	0,2	0,1	0,10	0,1	NA	0,5	NA	0,1	0,25	Bra036575
A09	1834963	T	G	NA	NA	0,2	NA	NA	NA	NA	NA	NA	0,1	NA	NA	--
A09	1836786	A	C	0,6	0,3	0,3	0,3	0,2	0,3	0,14	0,2	0,4	0,8	0,2	0,4	--
A09	1836797	A	G	0,14	0,6	0,6	0,8	0,5	0,11	0,23	0,7	0,8	0,15	0,4	0,10	--
A09	1837030	T	C	0,1	0,1	NA	0,1	0,3	0,3	0,1	NA	NA	0,2	NA	NA	--
A09	1837150	T	C	0,19	0,9	0,12	1,13	0,5	0,8	0,15	0,3	0,4	0,19	0,10	0,6	Bra036577
A09	1837213	T	C	0,29	0,14	0,19	0,27	0,10	0,19	0,34	0,6	0,8	0,34	0,14	0,10	Bra036577
A09	1837300	C	T	0,10	0,5	0,9	0,14	0,10	0,12	1,21	0,4	0,4	0,19	0,4	0,4	Bra036577
A09	1837333	T	A	NA	NA	0,2	0,1	0,5	0,1	0,4	0,1	NA	0,4	NA	NA	Bra036577
A09	1837445	G	A	0,20	0,4	0,19	0,15	0,10	0,11	0,22	0,10	0,9	0,16	0,9	0,12	Bra036577
A09	1841081	G	T	0,1	NA	0,1	NA	NA	NA	0,2	NA	NA	NA	NA	NA	--
A09	1841601	T	C	0,10	0,7	0,6	0,12	0,3	0,8	0,24	0,7	0,6	0,13	0,9	0,5	Bra036577
A09	1841610	T	C	0,10	0,7	0,6	0,12	0,3	0,8	0,24	0,7	0,6	0,13	0,9	0,5	Bra036577
A09	1841746	C	T	0,13	0,1	0,9	0,10	0,5	0,7	0,24	0,8	0,8	0,9	0,6	0,9	Bra036577
A09	1841748	T	A	0,13	0,1	0,9	0,10	0,5	0,7	0,24	0,8	0,8	0,9	0,6	0,9	Bra036577
A09	1841796	G	A	0,19	0,8	0,10	0,21	0,8	0,13	0,25	0,10	0,8	0,16	0,6	0,11	Bra036577
A09	1841823	A	C	0,27	0,15	0,15	0,30	0,9	0,20	0,37	0,13	0,13	0,26	0,9	0,17	Bra036577
A09	1851247	T	C	0,2	NA	0,1	0,3	0,1	0,2	0,7	0,1	0,1	0,4	0,1	NA	Bra036582
A09	1851326	G	T	0,11	0,1	0,5	0,9	0,3	0,11	0,22	0,4	0,2	0,8	0,1	0,3	Bra036582
A09	1852472	T	C	0,8	0,1	0,6	0,5	NA	0,4	0,16	NA	0,2	0,7	0,1	0,4	Bra036582
A09	1852532	G	T	0,6	NA	0,2	0,4	NA	0,3	0,14	NA	0,2	0,4	NA	0,3	Bra036582
A09	1852893	C	T	NA	0,2	0,3	0,3	NA	0,3	0,7	NA	NA	0,1	NA	0,1	Bra036582
A09	1852995	A	G	0,1	0,2	0,5	0,3	NA	0,5	0,9	NA	NA	0,1	NA	0,2	Bra036582
A09	1853681	G	T	0,4	0,2	0,4	0,2	NA	0,4	0,11	0,1	0,1	0,2	NA	0,3	Bra036582
A09	1853694	A	G	0,6	0,3	0,5	0,3	NA	0,5	0,18	0,2	0,2	0,4	NA	0,5	Bra036582
A09	1853851	G	A	0,2	NA	0,8	0,3	NA	0,5	0,11	0,1	0,1	0,2	0,1	0,1	Bra036582
A09	1853863	T	G	0,2	NA	0,8	0,2	NA	0,5	0,9	0,1	0,1	0,2	NA	0,1	Bra036582
A09	1854857	G	A	0,3	NA	0,2	NA	NA	0,3	0,4	NA	0,1	0,1	NA	0,3	Bra036582
A09	1854920	G	A	0,14	0,2	0,10	0,6	0,3	0,14	0,32	0,1	0,3	0,7	0,1	0,15	Bra036582
A09	1855088	C	A	0,5	NA	0,7	0,5	0,1	0,10	0,25	0,2	NA	0,5	0,1	0,2	--
A09	1855093	C	G	0,4	NA	0,5	0,4	NA	0,10	0,21	0,2	NA	0,4	0,1	0,1	--
A09	1857117	C	T	0,19	0,8	NA	0,10	0,3	NA	0,14	0,4	0,6	0,5	0,13	0,5	Bra036583
A09	1863266	A	T	0,54	0,40	0,38	0,45	0,30	0,51	0,67	0,33	0,45	0,52	0,24	0,43	Bra036585
A09	1863381	A	G	0,66	0,42	0,54	0,62	0,44	0,65	0,89	1,38	0,53	0,63	0,34	0,48	Bra036585
A09	1863466	A	C	2,99	0,64	0,92	0,79	0,62	0,87	0,87	0,54	0,93	0,78	0,48	0,93	Bra036585
A09	1863468	A	T	0,96	0,62	0,88	0,77	0,60	0,88	0,84	0,52	0,90	0,75	0,46	0,92	Bra036585
A09	1863666	C	T	0,44	0,32	0,39	0,33	0,34	0,58	0,40	0,28	0,35	0,45	0,26	0,41	Bra036585
A09	1863717	T	C	0,24	0,12	0,16	0,8	0,13	0,26	0,15	0,14	0,13	0,17	0,8	0,29	Bra036585
A09	1864344	G	C	0,3	0,4	0,3	0,3	0,1	0,2	0,1	0,1	0,3	0,1	0,3	0,2	Bra036585
A09	1864347	T	C	0,3	0,4	0,3	0,3	0,1	0,2	0,1	0,1	0,3	0,1	0,3	0,2	Bra036585
A09	1864413	A	G	0,45	0,24	0,39	0,29	0,26	0,32	0,35	0,15	0,33	0,36	0,23	0,27	Bra036585
A09	1864449	T	C	0,72	0,42	0,58	0,49	0,36	0,52	0,57	0,28	0,58	0,52	0,41	0,46	Bra036585
A09	1864556	T	C	0,28	0,18	0,19	0,21	0,11	1,21	0,25	0,14	0,25	0,18	0,18	0,21	Bra036585
A09	1864596	C	T	0,7	0,1	0,9	0,6	0,5	0,12	0,9	0,6	0,6	0,7	0,3	0,9	Bra036585
A09	1864600	T	C	0,6	0,1	0,9	0,5	0,4	0,11	0,6	0,5	0,6	0,6	0,3	0,8	Bra036585
A09	1864847	A	G	0,73	0,54	0,49	0,61	0,44	0,59	0,59	0,22	0,66	0,49	0,48	0,38	Bra036585
A09	1864949	A	G	0,115	0,90	0,109	0,117	0,89	0,108	0,114	0,51	0,105	0,95	0,87	0,94	Bra036585
A09	1865033	G	A	0,57	0,47	0,55	0,61	0,49	0,57	0,61	0,31	0,49	0,49	0,50	0,57	--
A09	1866915	A	G	0,2	NA	NA	NA	NA	NA	NA	NA	NA	NA	NA	NA	--
A09	1866928	C	T	0,2	NA	NA	NA	NA	NA	NA	NA	NA	NA	NA	NA	--
A09	1899824	C	T	1,23	1,11	1,9	0,19	0,4	0,6	0,24	0,12	0,10	0,25	0,8	0,2	Bra036590
A09	1899847	T	C	1,21	1,7	1,9	0,18	0,3	0,5	0,16	0,6	0,10	0,21	0,6	0,4	Bra036590
A09	1900004	C	T	0,28	1,9	0,5	0,22	0,7	0,4	0,25	0,12	0,11	0,25	0,13	0,7	Bra036590
A09	1900208	C	G	0,7	0,1	NA	0,3	NA	NA	0,5	0,3	0,1	0,7	0,4	0,2	--
A09	1900435	A	C	0,1	NA	NA	0,1	NA	NA	NA	0,1	NA	NA	NA	NA	--
A09	1900448	A	C	0,1	NA	NA	0,1	NA	0,2	NA	0,1	NA	NA	NA	NA	--
A09	1900546	T	C	NA	0,3	NA	0,2	0,1	0,2	NA	NA	NA	0,3	0,2	0,2	--
A09	1900638	C	T	NA	0,3	NA	0,3	NA	NA	NA	NA	NA	0,5	0,1	0,1	--
A09	1900692	T	C	0,1	NA	NA	0,4	NA	NA	0,5	NA	NA	0,6	NA	NA	--
A09	1900751	C	A	0,2	0,1	0,1	0,4	NA	0,1	0,10	0,1	0,1	0,5	0,1	0,1	--
A09	1900888	A	G	NA	NA	NA	0,1	NA	NA	NA	NA	NA	0,2	0,1	NA	--
A09	1900898	C	A	NA	NA	NA	NA	NA	NA	NA	NA	NA	0,2	0,1	NA	--
A09	1901086	G	A	0,15	0,5	0,5	0,20	0,6	0,5	0,18	0,10	0,6	0,19	0,8	0,1	Bra036590
A09	1901140	G	A	0,45	0,15	0,15	0,47	0,26	0,14	0,57	0,37	0,24	0,47	0,23	0,10	Bra036590
A09	1901544	A	T	0,19	0,8	0,4	0,7	0,6	0,4	0,18	0,8	0,1	0,20	0,11	0,2	Bra036590
A09	1901564	G	C	0,5	NA	0,1	0,3	0,3	0,4	0,5	0,3	0,1	0,7	0,4	0,2	Bra036590
A09	1901843	T	A	0,4	0,3	0,5	0,4	NA	NA	NA	0,1	0,2	0,2	0,3	NA	--
A09	1903257	C	T	0,14	0,9	0,10	0,11	0,3	0,9	0,13	0,6	0,6	0,8	0,5	0,15	Bra036591
A09	1903994	C	T	0,15	0,9	0,17	0,11	0,7	0,8	0,14	0,6	0,15	0,18	0,8	0,19	Bra036591
A09	1905624	A	T	NA	0,1	NA	NA	0,1	NA	NA	NA	0,1	NA	NA	0,1	--
A09	1905720	G	A	NA	NA	NA	0,2	NA	NA	NA	NA	NA	NA	NA	NA	--
A09	1905799	A	G	NA	NA	NA	0,3	0,1	NA	NA	NA	NA	NA	NA	NA	--
A09	1907642	G	T	0,11	0,2	0,6	0,8	0,3	0,2	0,9	0,2	0,6	0,5	0,8	NA	Bra036593
A09	1908437	C	T	NA	NA	NA	0,1	0,2	NA	NA	NA	NA	NA	NA	NA	--
A09	1914031	C	A	0,3	0,1	NA	0,1	NA	0,2	0,1	NA	0,3	0,6	0,1	NA	Bra036595
A09	1914102	A	C	0,3	0,1	0,1	0,2	NA	0,1	0,2	0,1	0,4	0,4	NA	0,1	--
A09	1921941	C	A	0,34	0,9	0,8	0,25	0,12	0,7	0,38	0,19	0,4	0,27	0,6	0,5	Bra036597
A09	1921942	A	C	0,35	0,9	0,9	0,25	0,13	0,7	0,38	0,20	0,4	0,29	0,7	0,6	Bra036597
A09	1922381	T	C	19,2	2,1	2,0	21,4	1,1	NA	19,2	6,0	3,1	11,3	6,1	3,0	Bra036597
A09	1926325	G	T	0,48	0,33	0,18	0,70	0,33	0,16	0,57	0,35	0,22	0,51	0,32	0,13	Bra036598
A09	1927154	A	C	NA	0,1	NA	0,2	NA	0,2	NA	NA	NA	0,1	NA	NA	--
A09	1927157	G	A	NA	0,1	NA	0,2	NA	0,2	NA	NA	NA	0,1	NA	NA	--
A09	1927833	T	C	0,4	NA	NA	0,6	0,2	0,1	0,4	0,2	0,4	0,4	0,5	NA	Bra036598
A09	1927839	A	C	0,3	NA	NA	0,4	0,2	0,1	0,3	0,1	0,2	0,2	0,5	NA	Bra036598
A09	1928361	A	G	0,14	0,4	0,5	0,11	0,3	0,3	0,16	0,5	0,6	0,16	0,4	0,3	Bra036598
A09	1928393	G	T	0,23	0,8	0,6	0,17	0,10	0,3	0,19	0,9	0,9	0,23	0,10	0,9	Bra036598
A09	1928595	G	A	0,7	0,4	NA	0,6	0,4	0,2	0,6	0,3	0,4	0,9	0,2	0,3	Bra036598
A09	1928601	C	T	0,6	0,4	NA	0,6	0,3	0,2	0,6	0,3	0,4	0,9	0,2	0,3	Bra036598
A09	1929265	C	T	NA	NA	NA	0,1	NA	NA	0,2	NA	NA	NA	NA	NA	--
A09	1929272	C	T	NA	NA	NA	0,1	NA	NA	0,2	NA	NA	NA	NA	NA	--
A09	1929676	A	C	0,7	0,2	0,5	0,8	0,4	0,6	0,5	0,3	0,4	0,4	0,6	0,6	--
A09	1982569	A	G	0,13	0,5	0,2	0,7	0,4	0,14	0,4	0,8	0,6	0,11	0,6	0,14	--
A09	1982992	T	C	0,39	0,11	0,30	0,18	0,22	0,23	0,24	0,20	0,11	0,28	0,14	0,23	Bra036607
A09	1983011	C	A	0,32	0,10	0,26	1,14	0,20	0,21	0,17	0,17	0,10	0,25	0,9	0,17	Bra036607
A09	1983068	G	C	0,7	0,3	0,6	0,7	0,3	0,4	0,9	0,2	0,1	0,11	0,3	0,4	Bra036607
A09	1983074	A	G	0,9	0,3	0,6	0,8	0,3	0,5	0,9	0,2	0,1	0,12	0,3	0,5	Bra036607
A09	1983195	T	A	0,45	0,20	0,40	0,49	0,26	0,34	0,44	0,34	0,23	0,48	0,29	0,33	Bra036607
A09	1983804	A	G	0,1	NA	NA	0,1	0,1	0,1	NA	0,3	0,1	0,1	NA	0,3	--
A09	1983880	T	A	0,2	NA	NA	0,2	0,3	0,3	NA	0,5	0,1	NA	0,1	0,3	--
A09	1984328	C	T	0,16	0,7	0,9	0,5	0,5	0,12	0,15	0,9	0,6	0,9	0,3	0,11	Bra036607
A09	1984338	C	T	0,16	0,7	0,9	0,5	0,5	0,12	0,15	0,9	0,6	0,9	0,3	0,11	Bra036607
A09	1985147	T	C	0,34	0,17	0,20	0,27	0,12	0,31	0,22	0,13	0,25	0,27	0,16	0,25	Bra036607
A09	1985614	C	T	0,21	0,21	0,34	0,38	0,27	0,15	0,28	0,33	0,30	0,10	0,23	0,29	--
A09	1991237	C	A	0,1	NA	NA	NA	NA	NA	0,2	NA	NA	0,1	NA	NA	--
A09	2017137	A	G	NA	NA	NA	NA	0,3	0,1	NA	0,1	NA	NA	NA	0,2	Bra036612
A09	2017248	C	T	0,8	0,4	0,4	0,5	0,2	NA	0,8	0,2	0,6	0,6	0,2	0,1	Bra036612
A09	2017275	C	T	0,21	0,14	0,8	0,16	0,12	0,9	0,17	0,11	0,15	0,19	0,8	0,11	Bra036612
A09	2017374	A	G	0,19	0,14	0,7	0,15	0,16	0,12	0,12	0,10	0,12	0,17	0,7	0,12	Bra036612
A09	2017611	G	A	0,45	0,28	0,23	0,30	0,22	0,26	0,46	0,27	0,38	0,38	0,28	0,19	Bra036612
A09	2017799	G	A	0,55	0,40	0,10	0,32	0,23	0,24	0,42	0,28	0,40	0,38	0,35	0,18	Bra036612
A09	2017829	T	C	0,43	0,28	0,9	0,27	0,17	0,20	0,33	0,19	0,34	0,30	0,31	0,14	Bra036612
A09	2030766	A	G	0,2	0,6	0,5	0,3	0,3	0,3	0,3	0,1	0,3	0,5	0,2	0,2	--
A09	2030790	G	A	0,5	0,6	0,6	0,3	0,3	0,3	0,5	0,2	0,3	0,5	0,2	0,2	--
A09	2031069	C	T	0,1	NA	0,1	NA	NA	0,1	0,2	0,1	NA	NA	NA	0,2	Bra036616
A09	2031688	T	A	NA	0,1	0,4	0,2	0,5	0,2	0,1	NA	0,2	0,2	0,2	0,2	--
A09	2031810	A	T	NA	NA	NA	0,2	0,1	0,2	0,1	NA	NA	NA	NA	NA	--
A09	2031989	T	C	0,4	0,1	0,1	NA	NA	0,1	0,1	NA	0,3	0,1	NA	0,2	Bra036616
A09	2032028	T	C	0,4	0,1	0,1	NA	NA	0,1	0,1	NA	0,3	0,1	NA	0,2	Bra036616
A09	2032921	T	C	0,1	NA	0,2	NA	NA	NA	NA	NA	0,1	NA	NA	NA	--
A09	2033789	G	A	0,11	0,1	NA	0,16	0,4	NA	0,18	0,2	NA	0,6	NA	NA	--
A09	2034002	G	C	0,7	NA	NA	0,6	0,1	0,1	0,8	NA	NA	0,10	NA	NA	Bra036617
A09	2034024	A	T	0,3	NA	NA	0,4	0,1	NA	0,4	NA	NA	0,5	NA	NA	Bra036617
A09	2035191	A	G	NA	NA	NA	NA	NA	NA	NA	NA	NA	NA	NA	0,2	--
A09	2040425	A	C	0,1	NA	NA	0,2	NA	NA	NA	NA	NA	0,2	0,2	NA	--
A09	2040571	C	A	NA	NA	NA	NA	NA	NA	NA	0,1	NA	0,2	NA	NA	--
A09	2040573	A	T	NA	NA	NA	NA	NA	NA	NA	0,1	NA	0,2	NA	NA	--
A09	2040903	C	G	0,24	0,16	0,10	0,29	0,18	0,12	0,24	0,15	0,21	0,20	0,9	0,15	--
A09	2041638	C	T	0,1	NA	NA	0,1	NA	0,1	0,2	0,1	0,1	NA	NA	0,2	Bra036619
A09	2041676	G	T	0,1	NA	NA	0,1	NA	0,1	0,2	0,1	0,1	NA	NA	0,2	Bra036619
A09	2042824	T	G	NA	NA	NA	NA	NA	NA	NA	NA	0,3	NA	NA	NA	--
A09	2042982	A	G	0,61	0,59	0,39	0,55	0,37	0,58	0,68	0,46	0,64	0,72	0,44	0,39	Bra036620
A09	2042985	G	A	0,62	0,60	0,39	0,55	0,37	0,59	0,71	0,46	0,64	0,73	0,43	0,39	Bra036620
A09	2043192	C	G	0,74	0,52	0,58	0,63	0,53	0,53	0,61	0,41	0,65	0,74	0,48	0,54	Bra036620
A09	2043228	T	C	0,31	0,24	0,25	0,26	0,25	0,24	0,21	0,18	0,26	0,27	0,13	0,19	Bra036620
A09	2043259	C	G	0,16	0,15	0,12	0,16	0,13	0,11	0,21	0,9	0,18	0,18	0,12	0,15	Bra036620
A09	2043282	T	C	0,33	0,28	0,24	0,37	0,26	0,25	0,36	0,20	0,33	0,33	0,24	0,22	Bra036620
A09	2043435	G	T	0,20	0,10	0,11	0,18	0,19	0,21	0,24	0,19	0,19	0,15	0,14	0,16	Bra036620
A09	2043447	T	C	0,15	0,6	0,6	0,15	0,13	0,17	0,15	0,13	0,12	0,9	0,9	0,12	Bra036620
A09	2043759	T	C	0,1	0,3	0,1	0,3	0,1	0,2	0,3	0,4	0,2	0,3	0,1	0,1	Bra036620
A09	2043843	T	C	0,1	0,6	0,2	0,5	0,2	0,5	0,4	0,4	0,4	0,5	0,5	0,4	Bra036620
A09	2044211	G	A	0,38	0,22	0,18	0,26	0,21	0,26	0,30	0,23	0,27	0,28	0,21	0,8	Bra036620
A09	2044387	T	A	0,68	0,47	0,43	0,51	0,47	0,44	0,68	0,41	0,53	0,88	0,49	0,43	Bra036620
A09	2044517	A	G	0,151	0,70	0,96	0,117	0,93	0,70	0,133	0,68	0,105	0,162	0,91	0,95	Bra036620
A09	2044712	C	T	0,134	0,71	0,64	0,72	0,81	0,79	0,98	0,69	0,89	0,122	0,73	0,73	Bra036620
A09	2045202	A	C	0,111	0,87	0,78	0,94	0,75	0,95	0,100	0,64	0,104	0,134	0,80	0,92	Bra036620
A09	2045406	C	T	0,91	0,69	0,61	0,100	0,49	0,83	0,67	0,72	0,54	0,114	0,55	0,71	Bra036620
A09	2045499	A	C	0,60	0,53	0,36	0,56	0,44	0,48	0,49	0,54	0,54	0,73	0,36	0,55	Bra036620
A09	2045532	A	G	0,72	0,55	0,38	0,55	0,53	0,48	0,58	0,58	0,63	0,77	0,40	0,71	Bra036620
A09	2045772	A	G	1122	0,66	0,75	0,77	0,76	0,67	0,107	0,52	0,76	0,115	0,60	0,51	Bra036620
A09	2045829	C	T	0,101	0,56	0,78	0,82	0,59	0,59	0,102	0,54	0,67	0,96	0,50	0,47	Bra036620
A09	2045972	C	G	0,6	0,8	0,9	0,10	0,12	0,10	0,10	0,6	0,8	0,9	0,10	0,9	Bra036620
A09	2055405	G	T	0,2	0,1	NA	0,2	NA	NA	0,7	NA	NA	NA	NA	NA	Bra036623
A09	2055489	G	C	0,2	0,1	NA	0,2	NA	NA	0,7	NA	NA	NA	NA	NA	Bra036623
A09	2055824	C	T	0,4	0,1	NA	0,8	NA	NA	0,6	0,1	NA	0,3	NA	NA	Bra036623
A09	2055880	A	G	0,4	0,1	NA	0,8	NA	NA	0,6	0,1	NA	0,3	NA	NA	Bra036623
A09	2056095	A	C	0,1	NA	NA	0,3	NA	NA	0,2	NA	NA	0,3	NA	NA	Bra036623
A09	2056146	G	A	0,1	NA	NA	0,3	NA	NA	0,2	NA	NA	0,3	NA	NA	Bra036623
A09	2056296	T	A	NA	NA	NA	0,2	NA	NA	0,1	NA	NA	0,2	NA	NA	Bra036623
A09	2057427	T	A	0,9	0,1	NA	0,10	0,3	NA	0,12	0,2	NA	0,3	0,2	NA	Bra036623
A09	2057563	C	T	0,59	0,9	0,4	0,54	0,11	NA	0,86	0,7	0,5	0,47	0,7	NA	Bra036623
A09	2057676	A	C	0,25	0,3	0,1	0,19	0,1	NA	0,39	0,2	NA	0,22	0,1	NA	Bra036623
A09	2057724	G	A	0,13	0,1	NA	0,10	0,1	NA	0,16	NA	NA	0,10	NA	NA	Bra036623
A09	2057831	C	T	0,3	0,1	NA	0,1	NA	NA	0,7	NA	NA	0,1	NA	NA	Bra036623
A09	2057850	A	C	0,10	0,1	NA	0,4	NA	NA	0,16	0,2	NA	0,4	NA	NA	Bra036623
A09	2058684	T	C	0,12	0,8	0,16	0,20	0,18	0,19	0,19	0,3	0,20	0,25	0,12	0,13	--
A09	2058704	C	A	0,23	0,17	0,26	0,34	0,21	0,29	0,29	0,8	0,32	0,35	0,19	0,25	--
A09	2060075	A	G	0,8	0,5	0,2	0,2	0,3	0,5	0,6	0,4	0,9	0,6	1,7	0,5	Bra036624
A09	2060128	T	G	0,8	0,5	0,2	0,2	0,3	0,5	0,6	0,4	0,9	0,6	0,7	0,5	Bra036624
A09	2061048	A	G	0,3	0,1	0,3	0,6	0,1	0,4	0,6	0,1	0,2	0,7	0,3	NA	Bra036624
A09	2061428	G	A	0,2	0,1	0,1	0,3	0,2	0,2	0,2	0,2	0,6	0,6	0,2	0,2	Bra036624
A09	2061482	T	G	0,2	0,1	0,1	0,3	0,2	0,2	0,2	0,2	0,6	0,6	0,2	0,2	Bra036624
A09	2065439	A	G	NA	0,2	NA	NA	NA	NA	0,1	NA	0,1	0,1	NA	NA	Bra036625
A09	2065726	C	T	NA	NA	0,1	0,2	NA	NA	0,1	NA	NA	NA	NA	0,1	Bra036625
A09	2065729	C	T	NA	NA	0,1	0,2	NA	NA	0,1	NA	NA	NA	NA	0,1	Bra036625
A09	2065972	C	T	NA	0,1	0,2	0,1	0,1	0,2	0,2	NA	NA	NA	NA	0,1	Bra036625
A09	2079285	T	C	0,1	0,1	NA	NA	0,1	0,2	0,2	0,1	NA	0,1	0,2	0,2	--
A09	2079331	G	T	0,10	0,5	0,1	0,11	0,3	0,8	0,10	0,9	0,2	0,7	0,5	0,4	Bra036629
A09	2079493	C	G	0,7	0,4	0,2	0,5	0,7	0,3	0,5	0,3	0,3	0,13	0,5	0,1	Bra036629
A09	2079895	A	G	0,11	0,5	0,3	0,10	0,4	0,5	0,12	0,6	0,4	0,9	0,2	0,2	Bra036629
A09	2079950	G	T	0,18	0,11	0,4	0,25	0,7	0,11	0,22	0,10	0,9	0,14	0,8	0,6	Bra036629
A09	2080070	T	C	0,15	0,6	0,2	0,20	0,5	0,9	0,11	0,9	0,5	0,10	0,5	0,3	Bra036629
A09	2080087	G	C	1,10	0,3	0,2	0,15	0,4	0,5	0,9	0,6	0,3	0,7	0,5	0,2	Bra036629
A09	2080159	G	A	0,21	0,9	0,7	0,13	0,5	0,3	0,11	0,8	0,6	0,12	0,7	0,2	Bra036629
A09	2080211	G	A	0,21	0,9	0,7	0,13	0,5	0,3	0,11	0,8	0,6	0,12	0,7	0,2	Bra036629
A09	2080321	G	A	0,2	NA	NA	0,2	NA	0,1	NA	0,2	0,2	0,1	NA	0,1	Bra036629
A09	2080361	T	G	0,3	0,1	0,2	0,3	NA	0,2	NA	0,3	0,2	0,2	NA	0,1	Bra036629
A09	2080469	G	A	0,5	0,2	0,4	0,9	0,3	0,3	0,3	0,4	0,4	0,5	0,1	0,3	Bra036629
A09	2080481	G	T	0,4	0,1	0,2	0,8	0,3	0,2	0,3	0,3	0,4	0,4	0,1	0,3	Bra036629
A09	2080589	C	T	0,9	0,6	0,5	0,10	0,6	0,4	0,16	0,7	0,4	0,9	0,5	0,3	Bra036629
A09	2080611	A	G	0,19	0,9	0,12	0,22	0,10	0,10	0,30	0,14	0,13	0,24	0,8	0,7	Bra036629
A09	2080757	G	T	0,22	0,10	0,6	0,23	0,14	0,9	0,34	0,12	0,14	1,24	0,11	0,9	Bra036629
A09	2081716	T	C	0,6	0,1	0,1	0,2	0,4	NA	0,1	0,1	0,1	0,7	0,5	0,4	--
A09	2086190	A	G	0,1	0,1	NA	NA	NA	0,3	0,1	NA	0,2	NA	0,1	0,2	Bra036631
A09	2090511	G	T	0,1	NA	NA	NA	NA	NA	0,2	NA	NA	NA	NA	NA	Bra036632
A09	2101068	C	A	0,95	0,7	NA	1,99	0,18	NA	0,107	1,34	0,1	2134	0,7	NA	Bra036225
A09	2101102	T	G	0,104	0,5	NA	0,133	0,18	NA	0,127	0,43	0,1	0,172	0,5	NA	Bra036225
A09	2102840	C	T	0,4	NA	NA	0,4	NA	NA	0,11	0,3	NA	0,6	0,1	NA	--
A09	2127965	G	A	0,2	NA	NA	0,2	0,2	NA	0,1	0,1	NA	0,3	NA	NA	--
A09	2128043	T	A	0,2	NA	NA	0,2	0,2	NA	0,1	0,1	NA	0,3	NA	NA	--
A09	2128614	G	C	0,14	0,6	0,13	0,7	0,4	0,6	0,8	0,2	0,6	0,17	0,3	0,8	--
A09	2128626	A	C	0,9	0,3	0,11	0,4	0,3	0,3	0,4	0,1	0,3	0,12	0,3	0,3	--
A09	2128689	G	T	0,2	0,1	0,3	0,3	0,3	0,3	0,1	NA	0,1	0,3	NA	0,2	--
A09	2128828	T	G	0,15	0,13	0,26	0,8	0,16	0,17	0,8	0,8	0,22	0,15	0,4	0,19	--
A09	2128951	A	G	0,18	0,17	0,31	0,6	0,12	0,25	0,15	0,9	0,22	0,14	0,8	0,24	--
A09	2129311	A	G	0,25	0,13	0,41	0,16	0,13	0,34	0,24	0,6	0,20	0,16	0,11	0,42	--
A09	2129377	G	A	0,25	1,8	0,37	0,15	0,16	0,35	0,27	0,8	0,14	0,11	0,14	0,51	--
A09	2129706	A	C	0,22	0,7	0,3	0,16	0,6	0,2	0,18	0,6	0,2	0,12	0,3	0,1	--
A09	2129944	C	T	0,2	1,2	0,1	0,2	1,0	NA	1,1	0,1	0,1	1,3	NA	NA	--
A09	2129946	T	C	0,2	1,2	0,1	0,2	1,0	NA	1,1	0,1	0,1	1,3	1,0	NA	--
A09	2137733	C	A	0,4	0,1	0,1	0,8	0,6	0,1	0,3	0,3	0,6	0,5	0,1	0,2	Bra036219
A09	2137735	A	G	0,3	0,1	0,1	0,8	0,5	0,1	0,3	0,3	0,5	0,5	0,1	0,2	Bra036219
A09	2138749	A	G	0,3	0,1	0,3	0,7	0,2	NA	0,2	0,2	0,3	0,3	0,2	NA	Bra036219
A09	2138755	A	G	0,2	0,1	0,3	0,4	0,2	NA	0,1	NA	0,3	0,3	0,1	NA	Bra036219
A09	2138905	C	T	0,5	NA	0,2	0,1	0,2	NA	0,2	0,2	0,1	0,6	0,1	0,1	Bra036219
A09	2139039	G	A	0,2	NA	NA	0,1	0,1	NA	NA	NA	NA	0,1	NA	NA	Bra036219
A09	2139294	A	G	0,4	0,3	0,2	0,4	0,5	0,2	0,2	0,4	0,1	0,5	0,2	NA	--
A09	2139851	G	A	NA	NA	0,1	0,1	NA	NA	0,1	NA	NA	0,1	NA	NA	--
A09	2140166	T	C	0,24	0,13	0,2	0,21	0,6	0,4	0,25	0,11	0,8	0,26	0,6	0,1	Bra036218
A09	2140184	C	T	0,9	0,5	0,1	0,6	0,3	0,3	0,6	0,4	0,1	0,9	NA	NA	Bra036218
A09	2140840	A	G	NA	NA	NA	0,1	0,2	NA	0,1	NA	0,1	0,2	NA	NA	--
A09	2141161	G	A	0,2	NA	NA	0,1	NA	NA	NA	NA	NA	NA	NA	NA	--
A09	2141215	T	A	0,1	0,1	0,1	NA	NA	NA	0,2	NA	NA	0,1	0,1	0,1	--
A09	2141246	A	T	0,2	0,1	0,1	NA	NA	NA	0,3	0,1	NA	0,2	0,2	0,1	--
A09	2143402	C	T	0,3	0,8	0,3	0,4	0,5	0,1	0,2	0,6	0,2	0,8	0,4	0,2	--
A09	2143567	G	A	0,1	0,7	0,1	0,6	0,7	0,2	NA	0,4	0,2	0,6	0,4	0,3	Bra036217
A09	2143990	T	G	0,2	0,2	NA	NA	NA	NA	NA	NA	NA	0,1	NA	NA	Bra036217
A09	2144062	G	A	0,3	0,2	NA	NA	NA	NA	NA	NA	0,1	0,2	NA	NA	Bra036217
A09	2144849	T	C	0,25	0,29	0,8	0,21	0,34	0,17	0,13	0,37	0,29	0,31	0,39	0,11	Bra036217
A09	2144990	G	T	0,35	0,37	0,17	0,27	0,49	0,16	0,17	0,40	0,29	0,42	0,39	0,23	Bra036217
A09	2145007	A	G	0,28	0,34	0,16	0,20	0,43	0,13	0,15	0,35	0,25	0,33	0,30	0,21	Bra036217
A09	2149633	A	C	0,38	0,19	0,1	0,13	0,6	NA	0,11	0,9	0,4	0,34	0,7	NA	Bra036216
A09	2149644	C	A	0,46	0,24	0,1	0,21	0,8	NA	0,15	0,16	0,4	0,41	0,11	NA	Bra036216
A09	2149902	A	G	0,11	0,5	NA	0,9	0,3	NA	0,6	0,4	0,4	0,10	0,2	NA	Bra036216
A09	2149912	G	A	0,4	0,3	NA	0,4	0,1	NA	NA	NA	0,1	0,3	0,2	NA	Bra036216
A09	2150117	G	C	0,31	0,18	NA	0,32	0,10	0,2	0,15	0,14	0,3	0,18	0,9	0,1	Bra036216
A09	2150205	G	C	0,3	0,4	NA	0,4	0,2	0,1	0,2	0,5	NA	0,4	0,1	NA	--
A09	2150509	G	A	0,2	0,1	NA	0,4	0,1	NA	0,5	0,1	0,1	0,1	NA	NA	--
A09	2150679	C	T	0,3	NA	0,1	0,1	NA	NA	NA	NA	NA	0,1	NA	NA	--
A09	2151372	C	G	NA	NA	NA	NA	NA	NA	NA	NA	NA	0,2	0,1	NA	Bra036215
A09	2156596	T	C	0,1	0,1	NA	NA	0,2	NA	NA	0,2	NA	0,1	NA	0,1	Bra036212
A09	2156660	G	T	0,1	0,3	NA	NA	0,3	0,1	0,5	0,2	NA	0,4	0,5	0,2	Bra036212
A09	2156773	T	G	0,1	0,1	NA	NA	0,1	NA	0,4	NA	NA	0,3	0,3	0,1	--
A09	2157038	G	C	0,1	0,1	NA	0,1	NA	0,1	0,3	NA	0,1	0,1	NA	NA	--
A09	2157563	G	T	0,25	0,18	0,11	0,24	0,21	0,10	0,23	0,24	0,18	0,27	0,22	0,22	--
A09	2157593	G	C	0,17	0,8	0,7	0,15	0,13	0,6	0,13	0,16	0,9	0,17	0,13	0,14	--
A09	2157815	G	A	0,11	0,9	0,6	0,12	0,6	0,4	0,9	0,14	0,9	0,19	0,8	0,8	--
A09	2157857	C	T	0,37	0,22	0,21	0,33	0,22	0,19	0,32	0,30	0,25	0,44	0,25	0,25	--
A09	2157960	G	T	0,79	0,45	0,46	0,75	0,52	0,46	0,75	0,50	0,61	0,70	0,54	0,52	--
A09	2158341	T	C	0,37	0,21	0,23	0,33	0,22	0,16	0,43	0,23	0,34	0,21	0,17	0,23	Bra036211
A09	2158397	G	T	0,6	0,3	0,1	0,3	0,3	0,3	0,9	0,2	0,9	0,5	0,4	0,2	--
A09	2158471	A	C	NA	NA	0,1	NA	NA	0,2	0,1	0,1	NA	NA	NA	0,1	--
A09	2159103	A	G	0,2	0,1	NA	0,2	0,2	0,2	0,4	NA	0,3	0,3	0,1	0,4	Bra036210
A09	2159148	C	T	0,7	0,4	0,6	0,8	0,10	0,7	0,9	0,2	0,11	0,9	0,3	0,8	Bra036210
A09	2159602	T	A	0,2	NA	NA	0,2	0,1	0,1	NA	NA	NA	NA	NA	0,4	--
A09	2159748	A	G	0,1	0,1	0,1	NA	NA	0,1	0,1	NA	NA	0,1	NA	0,2	--
A09	2173279	C	T	1,1	0,3	0,1	0,1	NA	0,1	0,2	NA	NA	NA	0,1	NA	--
A09	2173615	A	G	0,1	0,1	NA	NA	0,1	NA	0,1	0,1	0,1	0,2	0,1	NA	Bra036205
A09	2174059	A	C	NA	NA	NA	NA	NA	NA	NA	NA	0,2	0,1	NA	0,1	--
A09	2196852	G	A	NA	NA	NA	0,2	NA	NA	NA	NA	NA	NA	NA	NA	--
A09	2203498	G	T	NA	NA	NA	0,1	NA	NA	0,2	NA	NA	NA	NA	NA	Bra036203
A09	2219663	G	C	0,5	0,5	0,3	0,1	0,3	0,4	0,1	0,2	0,3	NA	0,1	0,3	Bra036200
A09	2219669	A	G	0,2	0,3	0,2	NA	0,2	0,3	0,1	0,1	0,2	NA	NA	0,3	Bra036200
A09	2221359	A	G	NA	NA	NA	NA	NA	NA	0,2	NA	NA	NA	NA	NA	--
A09	2222043	T	C	0,4	0,4	0,3	0,2	0,3	0,7	0,5	0,1	0,6	0,4	0,4	0,5	Bra036200
A09	2236492	T	C	NA	NA	NA	NA	NA	NA	0,2	NA	NA	NA	NA	NA	EPlBRAG00000000850
A09	2236493	G	A	NA	NA	NA	NA	NA	NA	0,2	NA	NA	NA	NA	NA	EPlBRAG00000000850
A09	2239466	A	G	0,15	0,3	0,1	0,8	0,6	0,2	0,8	0,6	NA	0,1	0,3	NA	--
A09	2239480	G	A	0,19	0,3	0,1	0,11	0,7	0,3	0,11	0,9	NA	0,2	0,4	NA	--
A09	2239711	T	C	0,31	0,5	0,2	0,21	0,9	0,5	0,17	0,15	0,8	0,15	0,7	0,2	Bra036198
A09	2239723	C	T	0,24	0,5	0,1	0,17	0,8	0,5	0,15	0,13	0,6	0,11	0,6	0,1	Bra036198
A09	2239979	T	A	0,30	0,4	0,5	0,17	0,15	NA	0,17	0,12	0,9	0,18	0,14	0,3	Bra036198
A09	2240099	T	A	0,41	0,6	0,3	0,22	0,11	NA	0,14	0,17	0,6	0,21	0,16	0,2	Bra036198
A09	2240240	C	T	0,4	0,1	NA	0,5	0,2	0,1	NA	NA	NA	0,1	0,1	NA	Bra036198
A09	2240243	A	G	0,3	0,1	NA	0,5	0,2	0,1	NA	NA	NA	0,1	0,1	NA	Bra036198
A09	2248213	G	A	0,15	0,63	NA	0,17	0,57	NA	0,4	0,41	0,38	0,45	0,78	NA	Bra036196
A09	2249103	A	T	0,1	0,1	NA	0,1	0,2	NA	NA	0,1	NA	0,2	0,2	NA	--
A09	2249305	A	G	0,15	0,68	NA	0,19	0,72	NA	0,9	0,42	0,42	0,27	0,80	0,1	Bra036196
A09	2249587	G	A	0,30	0,92	NA	0,28	0,94	NA	0,6	1,63	0,73	0,35	0,98	0,3	Bra036196
A09	2249935	T	C	0,1	0,1	NA	NA	0,2	NA	NA	NA	NA	NA	0,1	NA	--
A09	2255636	A	G	0,13	0,7	0,7	0,10	0,6	0,11	0,8	0,5	0,6	0,9	0,4	0,9	Bra036195
A09	2255711	T	C	0,20	0,8	0,11	0,18	0,10	0,16	0,13	0,9	0,9	0,16	0,9	0,14	Bra036195
A09	2256646	T	C	0,9	0,5	0,4	0,5	0,2	0,6	0,9	0,2	0,4	0,8	0,3	0,3	Bra036195
A09	2256649	C	T	0,8	0,4	0,3	0,4	0,2	0,5	0,9	0,2	0,3	0,7	0,3	0,3	Bra036195
A09	2260571	T	G	0,2	0,4	NA	0,6	0,3	NA	0,5	0,5	NA	0,6	0,1	NA	--
A09	2260580	T	C	NA	0,3	NA	0,5	0,3	NA	0,3	0,4	NA	0,6	0,1	NA	--
A09	2261196	C	A	0,24	0,10	NA	0,14	0,13	NA	0,7	0,6	0,7	0,23	0,16	0,2	Bra036194
A09	2261576	C	T	0,3	0,1	NA	0,4	0,2	NA	0,1	0,3	0,2	0,4	0,2	NA	Bra036194
A09	2261639	A	G	0,2	0,1	NA	0,4	0,1	NA	0,1	1,2	0,1	0,4	0,1	NA	Bra036194
A09	2263985	G	A	0,30	0,27	0,3	0,34	0,19	0,2	0,24	0,22	1,8	0,38	0,35	NA	Bra036194
A09	2265177	G	C	0,3	0,1	NA	0,3	0,2	NA	0,3	0,1	0,1	0,1	NA	NA	Bra036194
A09	2265201	C	G	0,11	0,5	NA	0,8	0,7	0,1	0,6	0,5	0,2	0,7	0,5	0,1	Bra036194
A09	2266228	C	T	0,90	0,73	0,3	0,98	0,65	0,7	0,59	0,76	0,52	0,104	0,78	0,3	Bra036194
A09	2266357	C	T	0,5	0,10	NA	0,12	0,6	NA	0,5	0,11	0,14	0,15	0,7	0,1	--
A09	2267502	G	C	0,13	0,7	0,2	0,6	0,4	0,2	0,11	0,3	0,11	0,11	0,4	0,1	--
A09	2267587	T	G	0,56	0,24	0,15	0,27	0,26	0,13	0,40	0,20	0,42	0,47	0,21	0,15	Bra036193
A09	2267785	C	T	NA	NA	0,1	0,1	0,2	NA	0,1	0,1	0,4	0,5	0,1	0,1	Bra036193
A09	2267800	T	C	NA	NA	0,1	NA	0,1	NA	NA	NA	0,2	0,2	NA	0,1	Bra036193
A09	2268881	A	G	0,38	0,23	0,6	0,36	0,29	0,13	0,36	0,17	0,32	0,41	0,20	0,10	Bra036193
A09	2268959	G	T	0,38	0,23	0,6	0,37	0,29	0,13	0,36	0,17	0,32	0,41	0,20	0,10	Bra036193
A09	2269500	A	T	0,2	0,1	NA	NA	NA	NA	NA	0,2	NA	NA	NA	NA	Bra036193
A09	2270857	G	C	0,1	NA	NA	NA	0,1	NA	0,2	NA	NA	0,1	NA	0,1	Bra036192
A09	2272477	C	A	NA	0,1	NA	NA	NA	NA	NA	NA	NA	0,1	NA	NA	Bra036192
A09	2272498	A	C	NA	0,2	NA	NA	NA	NA	NA	NA	NA	0,1	NA	NA	Bra036192
A09	2273508	G	T	0,1	NA	NA	NA	NA	NA	NA	NA	NA	0,2	0,1	NA	--
A09	2273661	G	T	0,89	0,27	NA	0,107	0,41	NA	0,119	0,48	0,6	0,97	0,28	NA	Bra036191
A09	2274149	A	G	0,349	0,90	0,2	0,270	0,93	0,1	0,360	0,107	0,46	0,335	0,82	0,1	Bra036191
A09	2274332	T	A	0,150	0,48	NA	0,128	0,37	0,2	0,159	0,65	0,15	0,172	0,55	0,1	Bra036191
A09	2276124	C	G	0,26	0,22	0,19	0,36	0,21	0,16	0,40	0,23	0,18	0,22	0,15	0,34	Bra036189
A09	2276242	T	G	0,13	0,12	0,17	0,22	0,14	0,8	0,28	0,14	0,9	0,15	0,7	0,19	Bra036189
A09	2276268	C	G	0,14	0,15	0,18	0,20	0,14	0,12	1,24	0,12	0,12	0,27	0,10	0,12	Bra036189
A09	2276316	T	C	0,16	0,12	0,9	0,12	0,13	0,13	0,14	0,10	0,15	0,26	0,9	0,7	Bra036189
A09	2276472	A	C	0,7	0,2	0,7	0,9	0,9	0,5	0,7	0,6	0,4	0,7	0,7	0,6	Bra036189
A09	2276499	A	G	0,3	NA	0,2	0,5	0,3	0,2	0,3	0,3	NA	0,3	0,4	0,2	Bra036189
A09	2276598	G	T	0,15	0,17	0,12	0,22	0,17	0,8	0,21	0,7	0,15	0,15	0,9	0,13	Bra036189
A09	2276601	A	G	0,15	0,17	0,12	0,22	0,17	0,8	0,21	0,7	0,15	0,15	0,9	0,13	Bra036189
A09	2283869	G	T	0,27	0,18	0,23	0,7	0,31	0,18	0,9	0,25	0,21	0,21	0,27	0,9	Bra036185
A09	2288087	G	C	0,2	0,1	NA	NA	0,3	NA	0,2	0,2	0,1	0,4	0,2	NA	--
A09	2288302	A	C	NA	NA	NA	0,2	NA	NA	0,2	NA	NA	0,2	NA	0,1	--
A09	2288416	G	A	NA	0,1	NA	NA	NA	NA	NA	NA	NA	NA	NA	0,2	--
A09	2289782	C	G	0,8	0,9	0,9	0,7	0,9	0,7	0,3	0,7	0,9	0,10	0,6	0,7	Bra036184
A09	2291928	A	C	0,2	NA	NA	0,3	0,1	NA	0,3	NA	NA	NA	NA	NA	Bra036183
A09	2299351	G	A	0,50	0,12	NA	0,75	0,11	NA	0,77	0,17	0,1	0,48	0,9	NA	--
A09	2303707	T	G	0,15	0,14	0,29	0,16	0,10	0,29	0,14	0,14	0,31	0,18	0,9	0,30	Bra036181
A09	2303802	C	T	0,22	0,16	0,43	0,23	0,24	1,44	0,22	0,23	0,40	0,26	0,18	0,52	Bra036181
A09	2305271	C	T	0,1	0,2	NA	NA	0,1	NA	0,3	NA	NA	NA	NA	0,1	--
A09	2305311	G	T	0,1	0,2	NA	NA	NA	NA	0,3	NA	NA	NA	NA	0,2	--
A09	2305406	A	T	NA	NA	NA	NA	NA	NA	0,1	0,1	NA	0,1	NA	0,2	Bra036181
A09	2309442	C	A	0,1	0,10	0,14	NA	0,15	0,15	0,7	0,9	0,7	0,4	0,7	0,15	Bra036180
A09	2309451	A	G	0,1	0,10	0,13	NA	0,15	0,15	0,8	0,9	0,6	0,4	0,5	0,13	Bra036180
A09	2309844	G	T	0,1	0,5	0,3	NA	0,6	0,4	0,2	NA	0,3	0,2	0,1	0,2	Bra036180
A09	2309850	G	A	0,1	0,5	0,2	NA	0,6	0,4	0,2	NA	0,2	0,2	0,1	0,3	Bra036180
A09	2310612	C	T	0,6	0,3	0,1	0,7	0,6	0,2	0,7	0,1	0,1	0,2	0,3	0,3	Bra036179
A09	2310925	G	C	0,6	0,4	0,6	0,9	0,8	0,5	0,12	0,1	0,6	0,12	0,8	0,5	Bra036179
A09	2310944	G	A	0,9	0,6	0,8	0,9	0,9	0,7	0,14	0,3	0,6	0,13	0,9	0,5	Bra036179
A09	2311075	T	C	0,6	0,3	0,6	0,3	0,8	0,5	0,5	0,4	0,2	0,6	0,2	NA	Bra036179
A09	2311109	C	T	0,1	NA	0,1	0,1	0,4	0,3	0,1	0,1	0,1	0,1	NA	NA	Bra036179
A09	2311160	T	G	0,6	0,2	0,1	0,2	0,8	0,2	0,11	0,1	0,5	0,4	0,3	0,4	Bra036179
A09	2311181	C	T	0,10	0,2	0,5	0,7	0,10	0,6	0,13	0,2	0,7	0,8	0,7	0,5	Bra036179
A09	2311582	C	A	0,16	0,12	0,18	0,17	0,6	0,8	0,20	0,5	0,16	0,19	0,10	0,10	Bra036179
A09	2315587	G	T	NA	0,1	NA	0,1	0,1	0,2	0,1	NA	0,2	NA	NA	NA	--
A09	2316227	T	A	0,4	0,1	0,7	0,5	0,4	0,5	0,6	NA	0,2	0,8	0,4	0,3	Bra036177
A09	2316880	A	G	NA	NA	NA	0,1	NA	NA	0,1	NA	NA	0,2	NA	NA	--
A09	2317322	G	A	0,23	0,15	0,28	0,35	0,20	0,33	1,41	0,7	0,26	0,45	0,17	0,13	Bra036177
A09	2318684	T	C	0,3	0,2	NA	0,3	0,1	NA	0,3	0,1	0,2	0,4	0,4	NA	--
A09	2318691	A	G	0,3	0,2	NA	0,2	0,1	NA	0,2	0,1	0,2	0,3	0,3	NA	--
A09	2319375	C	A	0,185	0,76	0,27	0,164	0,102	0,14	0,179	0,92	0,84	0,200	0,78	0,30	Bra036176
A09	2321018	C	G	0,207	1127	0,38	0,176	0,103	0,38	1187	1119	0,99	0,235	0,82	0,34	Bra036176
A09	2350211	G	A	0,22	NA	NA	0,23	NA	NA	0,25	0,4	NA	0,9	NA	NA	Bra036170
A09	2353452	G	A	NA	NA	0,3	0,1	NA	0,2	1,2	NA	0,3	0,2	0,1	NA	--
A09	2353647	G	T	0,2	0,4	0,5	0,3	0,3	0,5	0,6	0,1	0,3	0,2	0,4	0,3	Bra036169
A09	2353674	C	T	0,6	0,7	0,13	0,10	0,5	0,13	0,8	0,5	0,7	0,7	0,6	0,10	Bra036169
A09	2355243	A	G	0,4	0,5	0,3	0,4	0,2	0,3	0,4	NA	0,5	0,5	0,2	0,2	Bra036169
A09	2357057	C	T	0,16	0,3	NA	0,26	0,5	NA	0,40	1,6	0,5	0,27	0,6	0,2	--
A09	2357059	G	C	0,5	0,2	NA	0,7	0,3	NA	0,13	1,3	0,2	0,11	0,4	NA	--
A09	2366397	G	C	NA	NA	NA	0,3	NA	NA	NA	0,1	NA	0,1	0,3	0,2	Bra036166
A09	2366436	C	G	0,2	NA	NA	0,5	NA	NA	0,1	0,1	0,1	0,1	0,4	0,2	Bra036166
A09	2366826	T	C	0,29	0,28	0,58	0,29	0,30	0,42	0,33	0,21	0,50	0,33	0,32	0,54	Bra036165
A09	2367238	A	T	0,2	0,3	0,3	0,3	0,1	0,6	0,3	0,1	0,1	0,2	0,1	0,4	Bra036165
A09	2368122	A	C	0,32	0,21	0,39	0,34	0,28	0,50	0,25	0,18	0,42	0,43	0,25	0,66	Bra036165
A09	2368194	G	C	0,38	0,18	0,50	1,42	0,43	0,54	0,35	0,24	0,47	0,37	0,29	0,85	Bra036165
A09	2368270	G	A	1,49	0,24	2,65	0,52	0,50	0,63	0,45	0,24	0,62	1,49	0,41	0,123	Bra036165
A09	2370353	G	T	0,9	0,10	0,9	0,12	0,5	0,9	0,15	0,7	0,9	0,19	0,8	0,6	--
[truncated: 25,739 more rows]

## Sheet: Table 4
Table 4 GO enrichment analysis of the DEGs between the yellow and brown seed samples (corrected P-Value < 1)
GO_accession	Description	Term_type	Corrected_pValue	DEG_item	DEG_list	Bg_item	Bg_list	Up	Up_Gene_names	Down	Down_Gene_names
Y-20 DAP vs B-20 DAP
GO:0009699	phenylpropanoid biosynthetic process	biological_process	1.09e-08	9	239	29	27632	5	Bra006743,Bra008817,Bra017193,Bra038645,Bra007006	4	Bra003126,Bra037887,Bra016610,Bra003361
GO:0009698	phenylpropanoid metabolic process	biological_process	1.09e-08	11	239	59	27632	7	Bra006743,Bra037510,Bra038645,Bra007006,Bra017193,Bra009290,Bra008817	4	Bra037887,Bra003126,Bra016610,Bra003361
GO:0044550	secondary metabolite biosynthetic process	biological_process	3.87e-07	9	239	45	27632	5	Bra017193,Bra038645,Bra007006,Bra008817,Bra006743	4	Bra016610,Bra003361,Bra037887,Bra003126
GO:0019748	secondary metabolic process	biological_process	1.06e-06	11	239	94	27632	7	Bra006743,Bra008817,Bra009290,Bra017193,Bra007006,Bra038645,Bra037510	4	Bra003126,Bra037887,Bra016610,Bra003361
GO:0010345	suberin biosynthetic process	biological_process	0.00026623	4	239	7	27632	4	Bra007006,Bra017193,Bra006743,Bra008817	0
GO:0046189	phenol-containing compound biosynthetic process	biological_process	0.0004582	4	239	8	27632	1	Bra038645	3	Bra016610,Bra003361,Bra037887
GO:0010023	proanthocyanidin biosynthetic process	biological_process	0.0006625	3	239	3	27632	0		3	Bra037887,Bra016610,Bra003361
GO:0018958	phenol-containing compound metabolic process	biological_process	0.010726	4	239	17	27632	1	Bra038645	3	Bra037887,Bra016610,Bra003361
GO:0003824	catalytic activity	molecular_function	0.010726	130	239	11297	27632	59	Bra019734,Bra020131,Bra003062,Bra038645,Bra017193,Bra039775,Novel00205,Bra039205,Novel00031,Novel01429,Bra032392,Bra025527,Bra014057,Bra007812,Bra037017,Bra033331,Bra024787,Bra027700,Bra028065,Bra024632,Bra031798,Bra008817,Bra001440,Bra005677,Bra032284,Bra032162,Bra006743,Bra024755,Bra017137,Bra037510,Bra031161,Bra008151,Bra024619,Bra039767,Bra007006,Bra020345,Bra025579,Bra002234,Bra031620,Bra009…	71	Bra025939,Bra021496,Bra001441,Bra003126,Bra032474,Bra001665,Bra014891,Bra037883,Bra032383,Bra017350,Bra036701,Bra016610,Bra027457,Bra032803,Bra023217,Bra027990,Bra037921,Bra029874,Bra023639,Bra003834,Bra004714,Bra038745,Bra018643,Bra026967,Bra036828,Bra008924,Bra012420,Bra026058,Bra024622,Bra008792,Bra009101,Bra030656,Bra006224,Bra003255,Bra028826,Bra000628,Bra024678,Bra003248,Bra024609,Bra013652…
GO:0009812	flavonoid metabolic process	biological_process	0.011677	5	239	37	27632	1	Bra037902	4	Bra007142,Bra009101,Bra037887,Bra007145
GO:0005576	extracellular region	cellular_component	0.022818	17	239	621	27632	7	Bra031161,Bra037510,Bra013367,Bra005346,Bra004343,Bra020131,Bra009290	10	Bra023639,Bra030358,Bra020560,Bra009221,Bra014975,Bra024102,Bra029971,Bra032474,Bra021496,Bra002357
GO:0055114	oxidation-reduction process	biological_process	0.038475	37	239	2176	27632	18	Bra037510,Bra029361,Bra004343,Bra005346,Bra024619,Bra031070,Bra031798,Bra009290,Bra032808,Bra013024,Bra039775,Bra004923,Bra006743,Novel00205,Bra020345,Bra019734,Bra026242,Bra005677	19	Bra009221,Bra024102,Bra036701,Bra020724,Bra023639,Bra024558,Bra037921,Bra013652,Bra002357,Bra036828,Bra035384,Bra026058,Bra004714,Bra003248,Bra026967,Bra025939,Bra032474,Bra019350,Bra003255
GO:0045430	chalcone isomerase activity	molecular_function	0.042063	3	239	10	27632	0		3	Bra007142,Bra009101,Bra007145
GO:0016491	oxidoreductase activity	molecular_function	0.043505	35	239	2037	27632	17	Bra019734,Bra020345,Bra005677,Bra039775,Bra013024,Bra004923,Novel00205,Bra006743,Bra032808,Bra009290,Bra029361,Bra037510,Bra004343,Bra005346,Bra031070,Bra031798,Bra024619	18	Bra025939,Bra032474,Bra019350,Bra003255,Bra004714,Bra026967,Bra003248,Bra002357,Bra036828,Bra013652,Bra026058,Bra009221,Bra036701,Bra024102,Bra023639,Bra020724,Bra037921,Bra024558
GO:0009813	flavonoid biosynthetic process	biological_process	0.046809	4	239	28	27632	0		4	Bra009101,Bra007142,Bra007145,Bra037887
GO:0004601	peroxidase activity	molecular_function	0.055187	8	239	169	27632	3	Bra004343,Bra005346,Bra031070	5	Bra024102,Bra009221,Bra020724,Bra023639,Bra032474
GO:0016684	oxidoreductase activity, acting on peroxide as acceptor	molecular_function	0.068749	8	239	176	27632	3	Bra004343,Bra005346,Bra031070	5	Bra024102,Bra009221,Bra023639,Bra020724,Bra032474
GO:0016887	ATPase activity	molecular_function	0.06987	12	239	404	27632	8	Bra033331,Bra002234,Bra012927,Bra030948,Bra008817,Novel01429,Bra017193,Bra007006	4	Bra001817,Bra024622,Bra026515,Bra016610
GO:0016747	transferase activity, transferring acyl groups other than amino-acyl groups	molecular_function	0.06987	12	239	395	27632	7	Bra024632,Novel01395,Bra032808,Bra028482,Bra038645,Bra037338,Bra025527	5	Bra023441,Bra008792,Bra021771,Bra020673,Bra006224
GO:0044710	single-organism metabolic process	biological_process	0.06987	63	239	4722	27632	27	Novel01584,Bra006743,Bra031620,Novel00205,Bra004923,Bra017193,Bra039775,Bra037902,Bra038645,Bra013024,Bra005677,Bra032284,Bra026242,Bra008817,Bra020345,Bra007006,Bra019734,Bra031070,Bra031798,Bra024619,Bra005346,Bra004343,Bra027700,Bra037510,Bra029361,Bra009290,Bra032808	36	Bra037887,Bra026967,Bra003248,Bra023137,Bra004714,Bra014891,Bra000628,Bra003126,Bra003255,Bra019350,Bra032474,Bra003834,Bra001817,Bra003361,Bra025939,Bra024558,Bra035236,Bra029874,Bra037921,Bra023217,Bra020724,Bra023639,Bra025522,Bra016610,Bra024102,Bra036701,Bra009759,Bra009221,Bra012420,Bra021796,Bra026058,Bra035384,Bra032383,Bra013652,Bra002357,Bra036828
GO:0046906	tetrapyrrole binding	molecular_function	0.070989	15	239	585	27632	8	Bra020345,Bra013024,Bra029361,Bra005346,Bra004343,Bra004923,Bra006743,Novel00205	7	Bra009221,Bra024102,Bra004714,Bra032474,Bra023639,Bra026058,Bra032345
GO:0016872	intramolecular lyase activity	molecular_function	0.091178	3	239	15	27632	0		3	Bra007145,Bra009101,Bra007142
GO:0016746	transferase activity, transferring acyl groups	molecular_function	0.091732	13	239	476	27632	8	Bra017137,Bra024632,Novel01395,Bra028482,Bra032808,Bra038645,Bra037338,Bra025527	5	Bra023441,Bra008792,Bra021771,Bra020673,Bra006224
GO:0006979	response to oxidative stress	biological_process	0.093319	10	239	300	27632	5	Bra005677,Bra037902,Bra025579,Bra004343,Bra005346	5	Bra032474,Bra023639,Bra035236,Bra009221,Bra024102
GO:0020037	heme binding	molecular_function	0.093319	14	239	544	27632	8	Bra020345,Bra013024,Bra029361,Bra005346,Bra004343,Bra004923,Bra006743,Novel00205	6	Bra009221,Bra024102,Bra004714,Bra023639,Bra032474,Bra026058
GO:0016209	antioxidant activity	molecular_function	0.12189	8	239	204	27632	3	Bra031070,Bra005346,Bra004343	5	Bra020724,Bra023639,Bra032474,Bra009221,Bra024102
GO:0098869	cellular oxidant detoxification	biological_process	0.13715	8	239	210	27632	3	Bra004343,Bra005346,Bra031070	5	Bra024102,Bra009221,Bra023639,Bra020724,Bra032474
GO:1990748	cellular detoxification	biological_process	0.13715	8	239	210	27632	3	Bra031070,Bra004343,Bra005346	5	Bra020724,Bra023639,Bra032474,Bra024102,Bra009221
GO:0098754	detoxification	biological_process	0.1454	8	239	213	27632	3	Bra031070,Bra005346,Bra004343	5	Bra023639,Bra020724,Bra032474,Bra009221,Bra024102
GO:0042744	hydrogen peroxide catabolic process	biological_process	0.15227	6	239	119	27632	2	Bra004343,Bra005346	4	Bra032474,Bra023639,Bra009221,Bra024102
GO:0009636	response to toxic substance	biological_process	0.16257	8	239	219	27632	3	Bra005346,Bra004343,Bra031070	5	Bra024102,Bra009221,Bra023639,Bra020724,Bra032474
GO:0042743	hydrogen peroxide metabolic process	biological_process	0.20027	6	239	127	27632	2	Bra005346,Bra004343	4	Bra032474,Bra023639,Bra009221,Bra024102
GO:0004467	long-chain fatty acid-CoA ligase activity	molecular_function	0.24188	2	239	6	27632	2	Bra032284,Bra027700	0
GO:0010143	cutin biosynthetic process	biological_process	0.30992	2	239	7	27632	2	Bra032284,Bra037338	0
GO:0015645	fatty acid ligase activity	molecular_function	0.30992	2	239	7	27632	2	Bra032284,Bra027700	0
GO:0009803	cinnamic acid metabolic process	biological_process	0.30992	2	239	7	27632	1	Bra038645	1	Bra003126
GO:0006869	lipid transport	biological_process	0.32404	5	239	99	27632	3	Bra040833,Bra023817,Bra021454	2	Bra026515,Bra024622
GO:0001676	long-chain fatty acid metabolic process	biological_process	0.38111	2	239	8	27632	2	Bra027700,Bra032284	0
GO:0044210	'de novo' CTP biosynthetic process	biological_process	0.38111	2	239	8	27632	0		2	Bra023137,Bra014891
GO:0010876	lipid localization	biological_process	0.38993	5	239	105	27632	3	Bra021454,Bra023817,Bra040833	2	Bra024622,Bra026515
GO:0005506	iron ion binding	molecular_function	0.45226	11	239	463	27632	8	Bra020345,Bra013024,Bra029361,Novel00031,Bra004923,Bra006743,Bra005677,Novel00205	3	Bra004714,Bra036701,Bra026058
GO:0046872	metal ion binding	molecular_function	0.45273	45	239	3422	27632	21	Bra030113,Bra031070,Bra031798,Bra005346,Bra004343,Bra037510,Bra029361,Bra032392,Bra009290,Novel00031,Bra006743,Novel00205,Bra004923,Bra038493,Bra023151,Bra014329,Bra013024,Bra021454,Bra005677,Bra020345,Bra019734	24	Bra029874,Bra024558,Bra037921,Bra030358,Bra020724,Bra023639,Bra024622,Bra024102,Bra036701,Bra009221,Bra026058,Bra026515,Bra013652,Bra036828,Bra002357,Bra020560,Bra024568,Bra032785,Novel01112,Bra004714,Novel01775,Bra032474,Bra019350,Bra012889
GO:0043169	cation binding	molecular_function	0.46915	45	239	3433	27632	21	Bra004923,Bra038493,Bra006743,Novel00205,Bra014329,Bra013024,Bra023151,Bra021454,Bra005677,Bra020345,Bra019734,Bra031070,Bra031798,Bra030113,Bra037510,Bra029361,Bra004343,Bra005346,Bra032392,Bra009290,Novel00031	24	Novel01112,Bra020560,Bra024568,Bra032785,Novel01775,Bra004714,Bra032474,Bra019350,Bra012889,Bra020724,Bra023639,Bra029874,Bra024558,Bra037921,Bra030358,Bra009221,Bra024622,Bra024102,Bra036701,Bra026058,Bra026515,Bra013652,Bra002357,Bra036828
GO:0016682	oxidoreductase activity, acting on diphenols and related substances as donors, oxygen as acceptor	molecular_function	0.52758	3	239	34	27632	2	Bra009290,Bra037510	1	Bra024558
GO:0031012	extracellular matrix	cellular_component	0.52758	2	239	10	27632	1	Bra038493	1	Bra029971
GO:0003883	CTP synthase activity	molecular_function	0.62423	2	239	11	27632	0		2	Bra014891,Bra023137
GO:0016853	isomerase activity	molecular_function	0.65042	9	239	358	27632	1	Bra031161	8	Bra007142,Bra037883,Bra024568,Bra007145,Bra009101,Bra000628,Bra021496,Bra017350
GO:0072593	reactive oxygen species metabolic process	biological_process	0.65042	6	239	174	27632	2	Bra004343,Bra005346	4	Bra024102,Bra032474,Bra023639,Bra009221
GO:1901617	organic hydroxy compound biosynthetic process	biological_process	0.68582	4	239	77	27632	1	Bra038645	3	Bra037887,Bra016610,Bra003361
GO:0043492	ATPase activity, coupled to movement of substances	molecular_function	0.73828	6	239	187	27632	2	Novel01429,Bra033331	4	Bra026515,Bra024622,Bra016610,Bra001817
GO:0031537	regulation of anthocyanin metabolic process	biological_process	0.77382	2	239	13	27632	1	Bra037902	1	Bra037887
GO:0010214	seed coat development	biological_process	0.77382	2	239	13	27632	0		2	Bra016610,Bra037887
GO:0009142	nucleoside triphosphate biosynthetic process	biological_process	0.77655	4	239	83	27632	0		4	Bra023137,Bra016610,Bra014891,Bra001817
GO:0009201	ribonucleoside triphosphate biosynthetic process	biological_process	0.77655	4	239	83	27632	0		4	Bra023137,Bra016610,Bra014891,Bra001817
GO:0016787	hydrolase activity	molecular_function	0.77655	47	239	3785	27632	25	Bra014057,Novel01429,Bra030948,Bra024787,Bra033331,Bra003799,Bra028065,Bra012927,Bra008151,Bra037878,Bra037338,Bra007006,Bra027030,Bra001440,Bra039767,Bra008817,Bra002234,Bra032162,Bra020131,Bra003062,Bra017193,Bra008398,Bra013367,Bra038493,Bra039205	22	Bra008924,Bra026515,Bra032383,Bra023178,Bra012420,Bra014975,Bra009759,Bra032803,Bra016610,Bra024622,Bra025522,Bra026570,Bra023217,Bra030299,Bra030656,Bra001817,Bra028826,Bra024600,Bra001441,Novel01787,Bra023128,Bra038745
GO:0048046	apoplast	cellular_component	0.77655	6	239	193	27632	4	Bra009290,Bra013367,Bra031161,Bra037510	2	Bra021496,Bra014975
GO:0050664	oxidoreductase activity, acting on NAD(P)H, oxygen as acceptor	molecular_function	0.77655	2	239	15	27632	1	Bra031070	1	Bra020724
GO:0044248	cellular catabolic process	biological_process	0.77655	13	239	691	27632	5	Bra037510,Bra039767,Bra005346,Bra009290,Bra004343	8	Bra009221,Bra024102,Bra036701,Novel01455,Bra023639,Bra032474,Bra024680,Bra003126
GO:0006073	cellular glucan metabolic process	biological_process	0.77655	6	239	205	27632	2	Bra013367,Bra039767	4	Bra021796,Bra029874,Bra000628,Bra014975
GO:0044042	glucan metabolic process	biological_process	0.77655	6	239	205	27632	2	Bra013367,Bra039767	4	Bra021796,Bra029874,Bra000628,Bra014975
GO:0008158	hedgehog receptor activity	molecular_function	0.77655	1	239	1	27632	0		1	Novel01787
GO:0007035	vacuolar acidification	biological_process	0.77655	1	239	1	27632	0		1	Bra016610
GO:0045851	pH reduction	biological_process	0.77655	1	239	1	27632	0		1	Bra016610
GO:0051452	intracellular pH reduction	biological_process	0.77655	1	239	1	27632	0		1	Bra016610
GO:0044712	single-organism catabolic process	biological_process	0.77655	10	239	473	27632	4	Bra005346,Bra009290,Bra004343,Bra037510	6	Bra003126,Bra032474,Bra023639,Bra036701,Bra024102,Bra009221
GO:0009996	negative regulation of cell fate specification	biological_process	0.77655	1	239	1	27632	0		1	Bra003535
GO:0010057	trichoblast fate specification	biological_process	0.77655	1	239	1	27632	0		1	Bra003535
GO:0010061	regulation of trichoblast fate specification	biological_process	0.77655	1	239	1	27632	0		1	Bra003535
GO:0010062	negative regulation of trichoblast fate specification	biological_process	0.77655	1	239	1	27632	0		1	Bra003535
GO:0042659	regulation of cell fate specification	biological_process	0.77655	1	239	1	27632	0		1	Bra003535
GO:0090628	plant epidermal cell fate specification	biological_process	0.77655	1	239	1	27632	0		1	Bra003535
GO:1903888	regulation of plant epidermal cell differentiation	biological_process	0.77655	1	239	1	27632	0		1	Bra003535
GO:1903889	negative regulation of plant epidermal cell differentiation	biological_process	0.77655	1	239	1	27632	0		1	Bra003535
GO:0031957	very long-chain fatty acid-CoA ligase activity	molecular_function	0.77655	1	239	1	27632	1	Bra032284	0
GO:2000029	regulation of proanthocyanidin biosynthetic process	biological_process	0.77655	1	239	1	27632	0		1	Bra037887
GO:0009712	catechol-containing compound metabolic process	biological_process	0.77655	1	239	1	27632	1	Bra038645	0
GO:0009713	catechol-containing compound biosynthetic process	biological_process	0.77655	1	239	1	27632	1	Bra038645	0
GO:0009801	cinnamic acid ester metabolic process	biological_process	0.77655	1	239	1	27632	1	Bra038645	0
GO:0009802	cinnamic acid ester biosynthetic process	biological_process	0.77655	1	239	1	27632	1	Bra038645	0
GO:0090430	caffeoyl-CoA: alcohol caffeoyl transferase activity	molecular_function	0.77655	1	239	1	27632	1	Bra038645	0
GO:0090431	alkyl caffeate ester biosynthetic process	biological_process	0.77655	1	239	1	27632	1	Bra038645	0
GO:0047200	tetrahydrodipicolinate N-acetyltransferase activity	molecular_function	0.77655	1	239	1	27632	1	Novel01395	0
GO:0030243	cellulose metabolic process	biological_process	0.77655	4	239	94	27632	1	Bra039767	3	Bra000628,Bra021796,Bra029874
GO:0016679	oxidoreductase activity, acting on diphenols and related substances as donors	molecular_function	0.77655	3	239	49	27632	2	Bra037510,Bra009290	1	Bra024558
GO:0010039	response to iron ion	biological_process	0.79058	2	239	17	27632	1	Bra005677	1	Bra035236
GO:1901615	organic hydroxy compound metabolic process	biological_process	0.79058	5	239	147	27632	1	Bra038645	4	Bra016610,Bra003361,Bra036701,Bra037887
GO:0080019	fatty-acyl-CoA reductase (alcohol-forming) activity	molecular_function	0.79058	2	239	17	27632	0		2	Bra003248,Bra003255
GO:0044699	single-organism process	biological_process	0.84819	92	239	8661	27632	39	Bra013024,Bra026507,Bra006743,Bra004923,Bra026242,Bra008817,Bra020592,Bra021454,Bra005677,Bra032284,Bra004343,Bra029361,Bra037510,Bra024619,Bra032808,Bra040833,Bra021455,Bra039775,Bra017193,Bra038645,Bra037902,Novel01584,Bra031620,Novel00205,Bra005432,Bra020345,Bra019734,Bra007006,Bra005346,Bra027700,Bra030113,Bra031070,Bra031798,Bra032392,Bra009290,Novel00031,Bra033331,Bra023817,Bra030432	53	Bra023137,Bra004714,Bra026967,Bra014854,Bra003361,Bra001099,Bra019350,Bra003834,Bra001817,Bra024622,Bra024742,Bra009221,Bra035236,Bra032350,Bra025848,Bra002357,Bra036828,Bra012420,Bra023278,Bra026058,Bra035384,Bra001665,Bra014891,Bra000628,Bra024651,Bra037887,Bra003248,Bra025939,Bra003126,Bra003255,Bra032474,Bra024652,Bra025522,Bra023172,Bra024102,Bra029971,Bra016610,Bra036701,Bra032803,Bra009759…
GO:0046283	anthocyanin-containing compound metabolic process	biological_process	0.93265	2	239	19	27632	1	Bra037902	1	Bra037887
GO:0004012	phospholipid-translocating ATPase activity	molecular_function	0.96788	2	239	21	27632	0		2	Bra026515,Bra024622
GO:0005548	phospholipid transporter activity	molecular_function	0.96788	2	239	21	27632	0		2	Bra026515,Bra024622
GO:0015914	phospholipid transport	biological_process	0.96788	2	239	21	27632	0		2	Bra024622,Bra026515
GO:0034204	lipid translocation	biological_process	0.96788	2	239	21	27632	0		2	Bra026515,Bra024622
GO:0045332	phospholipid translocation	biological_process	0.96788	2	239	21	27632	0		2	Bra024622,Bra026515
GO:0097035	regulation of membrane lipid distribution	biological_process	0.96788	2	239	21	27632	0		2	Bra024622,Bra026515
GO:0006558	L-phenylalanine metabolic process	biological_process	0.96788	2	239	20	27632	1	Bra031620	1	Bra003126
GO:1902221	erythrose 4-phosphate/phosphoenolpyruvate family amino acid metabolic process	biological_process	0.96788	2	239	20	27632	1	Bra031620	1	Bra003126
GO:0030244	cellulose biosynthetic process	biological_process	0.99332	3	239	58	27632	0		3	Bra000628,Bra021796,Bra029874
GO:0051273	beta-glucan metabolic process	biological_process	0.99468	4	239	109	27632	1	Bra039767	3	Bra029874,Bra021796,Bra000628
Y-30 DAP vs B-30 DAP
GO:0046189	phenol-containing compound biosynthetic process	biological_process	0.07177	3	166	8	27632	0		3	Bra037887,Bra038645,Bra003361
GO:0009699	phenylpropanoid biosynthetic process	biological_process	0.07177	4	166	29	27632	0		4	Bra003361,Bra038645,Bra037887,Bra006743
GO:0020037	heme binding	molecular_function	0.07177	13	166	544	27632	2	Bra015695,Bra033621	11	Bra019809,Bra025188,Bra034236,Bra024102,Bra029933,Bra032474,Bra006743,Bra026058,Bra001774,Bra009312,Bra004714
GO:0016491	oxidoreductase activity	molecular_function	0.07177	28	166	2037	27632	6	Bra015695,Bra026693,Bra020868,Bra039775,Bra024619,Bra033621	22	Bra029933,Bra037804,Bra024616,Bra019809,Bra025939,Bra030566,Bra003248,Bra024102,Bra020724,Bra009312,Bra026058,Bra013652,Bra019350,Bra032474,Bra016163,Bra034236,Bra024558,Bra025188,Bra023127,Bra001774,Bra004714,Bra006743
GO:0055114	oxidation-reduction process	biological_process	0.07177	29	166	2176	27632	6	Bra015695,Bra020868,Bra026693,Bra033621,Bra024619,Bra039775	23	Bra019809,Bra030566,Bra025939,Bra024102,Bra020724,Bra003248,Bra029933,Bra028813,Bra024616,Bra037804,Bra026058,Bra009312,Bra024558,Bra034236,Bra025188,Bra016163,Bra023127,Bra013652,Bra032474,Bra019350,Bra006743,Bra001774,Bra004714
GO:0046906	tetrapyrrole binding	molecular_function	0.081718	13	166	585	27632	2	Bra015695,Bra033621	11	Bra025188,Bra019809,Bra034236,Bra024102,Bra029933,Bra032474,Bra026058,Bra006743,Bra001774,Bra009312,Bra004714
GO:0003824	catalytic activity	molecular_function	0.081718	92	166	11297	27632	20	Novel01778,Novel00031,Bra020868,Bra020994,Bra016025,Bra023202,Bra039775,Bra023137,Bra037878,Bra039767,Bra023296,Bra024569,Bra033621,Bra028065,Bra026693,Novel01429,Bra015695,Bra024619,Bra001441,Novel01217	72	Bra023441,Novel01427,Bra027457,Bra037883,Bra034236,Bra024558,Bra002873,Bra032474,Bra024622,Bra013652,Bra024600,Bra026058,Bra021496,Bra000628,Bra009312,Bra038756,Bra006850,Bra030566,Bra024616,Bra037804,Bra028813,Bra040320,Bra006743,Bra031403,Bra037821,Bra001843,Bra004714,Bra015683,Bra003965,Bra010446,Bra021797,Bra038645,Bra025171,Bra024631,Bra021495,Bra032383,Bra024678,Bra032917,Bra031421,Bra02799…
GO:0010023	proanthocyanidin biosynthetic process	biological_process	0.084562	2	166	3	27632	0		2	Bra037887,Bra003361
GO:0004474	malate synthase activity	molecular_function	0.084562	2	166	3	27632	0		2	Bra028813,Bra024737
GO:0018958	phenol-containing compound metabolic process	biological_process	0.10247	3	166	17	27632	0		3	Bra038645,Bra003361,Bra037887
GO:0044550	secondary metabolite biosynthetic process	biological_process	0.10247	4	166	45	27632	0		4	Bra003361,Bra038645,Bra037887,Bra006743
GO:0006097	glyoxylate cycle	biological_process	0.128	2	166	4	27632	0		2	Bra028813,Bra024737
GO:0046487	glyoxylate metabolic process	biological_process	0.19881	2	166	5	27632	0		2	Bra028813,Bra024737
GO:0009698	phenylpropanoid metabolic process	biological_process	0.22241	4	166	59	27632	0		4	Bra037887,Bra006743,Bra003361,Bra038645
GO:0005506	iron ion binding	molecular_function	0.27319	10	166	463	27632	2	Novel00031,Bra033621	8	Bra019809,Bra025188,Bra034236,Bra004714,Bra001774,Bra009312,Bra006743,Bra026058
GO:0009813	flavonoid biosynthetic process	biological_process	0.29262	3	166	28	27632	0		3	Bra037887,Bra007142,Bra009101
GO:0044710	single-organism metabolic process	biological_process	0.50056	44	166	4722	27632	8	Bra023296,Bra039775,Bra023137,Bra024619,Bra015695,Bra026693,Bra020868,Bra033621	36	Bra024737,Bra032383,Bra025939,Bra003248,Bra009759,Bra025171,Bra037887,Bra038645,Bra001817,Bra021797,Bra012420,Bra016163,Bra001774,Bra003361,Bra004714,Bra001843,Bra006743,Bra029933,Bra028813,Bra037804,Bra024616,Bra030566,Bra019809,Bra024102,Bra020724,Bra009312,Bra000628,Bra029874,Bra026058,Bra013652,Bra032474,Bra019350,Bra024558,Bra034236,Bra025188,Bra023127
GO:0009812	flavonoid metabolic process	biological_process	0.50056	3	166	37	27632	0		3	Bra009101,Bra007142,Bra037887
GO:0046914	transition metal ion binding	molecular_function	0.50056	19	166	1488	27632	2	Bra033621,Novel00031	17	Bra025171,Bra026058,Bra009312,Bra019809,Bra020560,Bra024616,Bra030358,Novel01427,Novel01775,Bra006743,Bra001774,Bra004714,Bra016163,Bra024558,Bra034236,Bra025188,Bra003965
GO:0005576	extracellular region	cellular_component	0.50056	11	166	621	27632	2	Novel01778,Bra015695	9	Bra021495,Bra024102,Bra020560,Bra024616,Bra032474,Bra029933,Bra029971,Bra030358,Bra021496
GO:0008083	growth factor activity	molecular_function	0.50056	2	166	10	27632	1	Novel01778	1	Bra029971
GO:0016853	isomerase activity	molecular_function	0.50056	8	166	358	27632	0		8	Bra007142,Bra010011,Bra000628,Bra009101,Bra021496,Bra017350,Bra021495,Bra037883
GO:0031012	extracellular matrix	cellular_component	0.50056	2	166	10	27632	0		2	Bra003965,Bra029971
GO:0045430	chalcone isomerase activity	molecular_function	0.50056	2	166	10	27632	0		2	Bra009101,Bra007142
GO:0030243	cellulose metabolic process	biological_process	0.64458	4	166	94	27632	1	Bra039767	3	Bra029874,Bra021797,Bra000628
GO:0019748	secondary metabolic process	biological_process	0.68907	4	166	94	27632	0		4	Bra038645,Bra003361,Bra006743,Bra037887
GO:0051273	beta-glucan metabolic process	biological_process	0.76368	4	166	109	27632	1	Bra039767	3	Bra029874,Bra021797,Bra000628
GO:0016705	oxidoreductase activity, acting on paired donors, with incorporation or reduction of molecular oxygen	molecular_function	0.76368	9	166	495	27632	1	Bra033621	8	Bra004714,Bra001774,Bra009312,Bra006743,Bra026058,Bra025188,Bra019809,Bra034236
GO:0016872	intramolecular lyase activity	molecular_function	0.76368	2	166	15	27632	0		2	Bra009101,Bra007142
GO:0004601	peroxidase activity	molecular_function	0.76368	5	166	169	27632	1	Bra015695	4	Bra020724,Bra024102,Bra032474,Bra029933
GO:0003674	molecular_function	molecular_function	0.76368	139	166	20759	27632	29	Bra023202,Bra024569,Novel01521,Bra039767,Novel00031,Novel01778,Bra020868,Bra024619,Bra023151,Bra001441,Bra024162,Bra028065,Bra015695,Bra036199,Bra037878,Bra023137,Bra039775,Bra020592,Bra023296,Bra038389,Bra016025,Bra020994,Bra015401,Novel01217,Bra024695,Bra031393,Bra033621,Novel01429,Bra026693	110	Bra010446,Bra003965,Bra038645,Bra016371,Bra040973,Bra038966,Bra031403,Bra015683,Bra004714,Bra037821,Bra001843,Bra032383,Bra021495,Novel01424,Bra024631,Bra029971,Bra024590,Bra034236,Bra013652,Bra024622,Bra000283,Bra032474,Bra027457,Bra023441,Bra036936,Bra036098,Bra030566,Bra040320,Bra016164,Bra037804,Bra021496,Bra024600,Bra012420,Bra001774,Bra003361,Bra024609,Novel01787,Bra035919,Bra020560,Bra0088…
GO:0030244	cellulose biosynthetic process	biological_process	0.76368	3	166	58	27632	0		3	Bra029874,Bra000628,Bra021797
GO:0016684	oxidoreductase activity, acting on peroxide as acceptor	molecular_function	0.76368	5	166	176	27632	1	Bra015695	4	Bra032474,Bra029933,Bra024102,Bra020724
GO:0005126	cytokine receptor binding	molecular_function	0.76368	1	166	1	27632	1	Novel01778	0
GO:0005135	interleukin-3 receptor binding	molecular_function	0.76368	1	166	1	27632	1	Novel01778	0
GO:0008384	IkappaB kinase activity	molecular_function	0.76368	1	166	1	27632	1	Novel01778	0
GO:0070851	growth factor receptor binding	molecular_function	0.76368	1	166	1	27632	1	Novel01778	0
GO:0008158	hedgehog receptor activity	molecular_function	0.76368	1	166	1	27632	0		1	Novel01787
GO:0009996	negative regulation of cell fate specification	biological_process	0.76368	1	166	1	27632	0		1	Bra003535
GO:0010057	trichoblast fate specification	biological_process	0.76368	1	166	1	27632	0		1	Bra003535
GO:0010061	regulation of trichoblast fate specification	biological_process	0.76368	1	166	1	27632	0		1	Bra003535
GO:0010062	negative regulation of trichoblast fate specification	biological_process	0.76368	1	166	1	27632	0		1	Bra003535
GO:0042659	regulation of cell fate specification	biological_process	0.76368	1	166	1	27632	0		1	Bra003535
GO:0090628	plant epidermal cell fate specification	biological_process	0.76368	1	166	1	27632	0		1	Bra003535
GO:1903888	regulation of plant epidermal cell differentiation	biological_process	0.76368	1	166	1	27632	0		1	Bra003535
GO:1903889	negative regulation of plant epidermal cell differentiation	biological_process	0.76368	1	166	1	27632	0		1	Bra003535
GO:0060211	regulation of nuclear-transcribed mRNA poly(A) tail shortening	biological_process	0.76368	1	166	1	27632	0		1	Bra016371
GO:0061013	regulation of mRNA catabolic process	biological_process	0.76368	1	166	1	27632	0		1	Bra016371
GO:1900151	regulation of nuclear-transcribed mRNA catabolic process, deadenylation-dependent decay	biological_process	0.76368	1	166	1	27632	0		1	Bra016371
GO:2000029	regulation of proanthocyanidin biosynthetic process	biological_process	0.76368	1	166	1	27632	0		1	Bra037887
GO:0009712	catechol-containing compound metabolic process	biological_process	0.76368	1	166	1	27632	0		1	Bra038645
GO:0009713	catechol-containing compound biosynthetic process	biological_process	0.76368	1	166	1	27632	0		1	Bra038645
GO:0009801	cinnamic acid ester metabolic process	biological_process	0.76368	1	166	1	27632	0		1	Bra038645
GO:0009802	cinnamic acid ester biosynthetic process	biological_process	0.76368	1	166	1	27632	0		1	Bra038645
GO:0090430	caffeoyl-CoA: alcohol caffeoyl transferase activity	molecular_function	0.76368	1	166	1	27632	0		1	Bra038645
GO:0090431	alkyl caffeate ester biosynthetic process	biological_process	0.76368	1	166	1	27632	0		1	Bra038645
GO:0051274	beta-glucan biosynthetic process	biological_process	0.76368	3	166	73	27632	0		3	Bra021797,Bra000628,Bra029874
GO:0035671	enone reductase activity	molecular_function	0.76368	1	166	1	27632	0		1	Bra024616
GO:0035798	2-alkenal reductase (NADP+) activity	molecular_function	0.76368	1	166	1	27632	0		1	Bra024616
GO:0042744	hydrogen peroxide catabolic process	biological_process	0.77296	4	166	119	27632	1	Bra015695	3	Bra024102,Bra029933,Bra032474
GO:0008238	exopeptidase activity	molecular_function	0.79466	4	166	123	27632	1	Bra001441	3	Bra024600,Novel01427,Bra023128
GO:0045735	nutrient reservoir activity	molecular_function	0.81002	3	166	63	27632	0		3	Bra030358,Bra023813,Bra020560
GO:0016036	cellular response to phosphate starvation	biological_process	0.85147	2	166	22	27632	0		2	Bra024558,Bra016163
GO:0042743	hydrogen peroxide metabolic process	biological_process	0.90018	4	166	127	27632	1	Bra015695	3	Bra032474,Bra029933,Bra024102
GO:0004497	monooxygenase activity	molecular_function	0.90451	7	166	371	27632	1	Bra033621	6	Bra019809,Bra025188,Bra026058,Bra006743,Bra001774,Bra009312
GO:0016209	antioxidant activity	molecular_function	0.92802	5	166	204	27632	1	Bra015695	4	Bra024102,Bra020724,Bra029933,Bra032474
Y-40 DAP vs B-40 DAP
GO:0008238	exopeptidase activity	molecular_function	0.68395	4	53	123	27632	0		4	Novel01427,Bra023128,Bra005979,Bra023233
GO:0004185	serine-type carboxypeptidase activity	molecular_function	0.79965	3	53	68	27632	0		3	Bra005979,Bra023128,Bra023233
GO:0004180	carboxypeptidase activity	molecular_function	0.79965	3	53	70	27632	0		3	Bra023233,Bra023128,Bra005979
GO:0070008	serine-type exopeptidase activity	molecular_function	0.79965	3	53	76	27632	0		3	Bra023233,Bra023128,Bra005979

## Sheet: Table 5
Table 5 KEGG enrichment analysis of DEGs between yellow and brown seed samples (corrected P-Value < 1)
KEGG Terms	Database	ID	Input number	Background number	P-Value	Corrected P-Value	Input	KEGG_ID/KO	Entrez_ID	Hyperlink
Y-20 DAP vs B-20 DAP (Down-regulate)
Flavonoid biosynthesis	KEGG PATHWAY	ath00941	10	21	2.83337e-12	1.36002e-10	Bra007145|Bra006224|Bra007142|Bra013652|Bra023441|Bra031403|Bra008792|Bra027457|Bra036828|Bra019350	ath:AT3G55120|ath:AT5G13930|ath:AT3G55120|ath:AT4G22880|ath:AT5G13930|ath:AT1G61720|ath:AT5G13930|ath:AT5G42800|ath:AT3G51240|ath:AT4G22880|	824678|831241|824678|828387|831241|842469|831241|834291|824287|828387|	http://www.genome.jp/kegg-bin/show_pathway?ath00941/ath:AT1G61720%09red/ath:AT4G22880%09red/ath:AT3G51240%09red/ath:AT3G55120%09red/ath:AT5G42800%09red/ath:AT5G13930%09red
Biosynthesis of secondary metabolites	KEGG PATHWAY	ath01110	22	995	0.00923201	0.211574	Bra019350|Bra024568|Bra009759|Bra003126|Bra023441|Bra026058|Bra023639|Bra020673|Bra006224|Bra036828|Bra018643|Bra008792|Bra024102|Bra023217|Bra027457|Bra009221|Bra007145|Bra007142|Bra013652|Bra035236|Bra031403|Bra032474	ath:AT4G22880|ath:AT1G23190|ath:AT5G24410|ath:AT3G53260|ath:AT5G13930|ath:AT1G16410|ath:AT5G17820|ath:AT5G48880|ath:AT5G13930|ath:AT3G51240|ath:AT1G08200|ath:AT5G13930|ath:AT4G30170|ath:AT1G31860|ath:AT5G42800|ath:AT5G06730|ath:AT3G55120|ath:AT3G55120|ath:AT4G22880|ath:AT4G11280|ath:AT1G61720|ath:AT1G05260|	828387|838927|832512|824493|831241|838211|831650|834946|831241|824287|837341|831241|829140|840076|834291|830562|824678|824678|828387|826730|842469|837028|	http://www.genome.jp/kegg-bin/show_pathway?ath01110/ath:AT5G24410%09red/ath:AT5G13930%09red/ath:AT3G53260%09red/ath:AT1G23190%09red/ath:AT4G22880%09red/ath:AT5G06730%09red/ath:AT3G51240%09red/ath:AT1G08200%09red/ath:AT1G05260%09red/ath:AT1G31860%09red/ath:AT1G61720%09red/ath:AT3G55120%09red/ath:AT5G17820%09red/ath:AT5G48880%09red/ath:AT5G42800%09red/ath:AT1G16410%09red/ath:AT4G30170%09red/ath:AT4…
Circadian rhythm - plant	KEGG PATHWAY	ath04712	3	36	0.0132234	0.211574	Bra023441|Bra006224|Bra008792	ath:AT5G13930|ath:AT5G13930|ath:AT5G13930|	831241|831241|831241|	http://www.genome.jp/kegg-bin/show_pathway?ath04712/ath:AT5G13930%09red
Phenylalanine metabolism	KEGG PATHWAY	ath00360	5	114	0.0179086	0.214904	Bra003126|Bra024102|Bra032474|Bra023639|Bra009221	ath:AT3G53260|ath:AT4G30170|ath:AT1G05260|ath:AT5G17820|ath:AT5G06730|	824493|829140|837028|831650|830562|	http://www.genome.jp/kegg-bin/show_pathway?ath00360/ath:AT1G05260%09red/ath:AT5G06730%09red/ath:AT3G53260%09red/ath:AT4G30170%09red/ath:AT5G17820%09red
Peroxisome	KEGG PATHWAY	ath04146	4	81	0.0230678	0.221451	Bra032295|Bra003248|Bra020673|Bra003255	ath:AT1G29260|ath:AT3G56700|ath:AT5G48880|ath:AT3G56700|	839800|824837|834946|824837|	http://www.genome.jp/kegg-bin/show_pathway?ath04146/ath:AT1G29260%09red/ath:AT3G56700%09red/ath:AT5G48880%09red
Glutathione metabolism	KEGG PATHWAY	ath00480	4	93	0.0351752	0.27372	Bra030515|Bra008570|Bra033358|Bra023602	ath:AT1G02930|ath:AT5G17220|ath:AT1G02930|ath:AT5G17220|	839515|831586|839515|831586|	http://www.genome.jp/kegg-bin/show_pathway?ath00480/ath:AT1G02930%09red/ath:AT5G17220%09red
Cutin, suberine and wax biosynthesis	KEGG PATHWAY	ath00073	2	23	0.0399175	0.27372	Bra003255|Bra003248	ath:AT3G56700|ath:AT3G56700|	824837|824837|	http://www.genome.jp/kegg-bin/show_pathway?ath00073/ath:AT3G56700%09red
Phenylpropanoid biosynthesis	KEGG PATHWAY	ath00940	5	154	0.0524269	0.314561	Bra003126|Bra024102|Bra032474|Bra023639|Bra009221	ath:AT3G53260|ath:AT4G30170|ath:AT1G05260|ath:AT5G17820|ath:AT5G06730|	824493|829140|837028|831650|830562|	http://www.genome.jp/kegg-bin/show_pathway?ath00940/ath:AT1G05260%09red/ath:AT5G06730%09red/ath:AT3G53260%09red/ath:AT4G30170%09red/ath:AT5G17820%09red
alpha-Linolenic acid metabolism	KEGG PATHWAY	ath00592	2	33	0.0729603	0.389122	Bra017350|Bra020673	ath:AT3G25780|ath:AT5G48880|	822169|834946|	http://www.genome.jp/kegg-bin/show_pathway?ath00592/ath:AT3G25780%09red/ath:AT5G48880%09red
Ascorbate and aldarate metabolism	KEGG PATHWAY	ath00053	2	41	0.10379	0.498192	Bra036701|Bra002357	ath:AT2G19800|ath:AT5G21100|	816499|832234|	http://www.genome.jp/kegg-bin/show_pathway?ath00053/ath:AT2G19800%09red/ath:AT5G21100%09red
Valine, leucine and isoleucine degradation	KEGG PATHWAY	ath00280	2	45	0.120319	0.52503	Bra030656|Bra020673	ath:AT1G06550|ath:AT5G48880|	837166|834946|	http://www.genome.jp/kegg-bin/show_pathway?ath00280/ath:AT1G06550%09red/ath:AT5G48880%09red
Pentose phosphate pathway	KEGG PATHWAY	ath00030	2	54	0.159535	0.613458	Bra024568|Bra009759	ath:AT1G23190|ath:AT5G24410|	838927|832512|	http://www.genome.jp/kegg-bin/show_pathway?ath00030/ath:AT5G24410%09red/ath:AT1G23190%09red
Plant-pathogen interaction	KEGG PATHWAY	ath04626	4	164	0.166578	0.613458	Bra001817|Bra012889|Bra020724|Bra032785	ath:AT3G21220|ath:AT3G50770|ath:AT5G47910|ath:AT1G24620|	821676|824241|834842|839076|	http://www.genome.jp/kegg-bin/show_pathway?ath04626/ath:AT5G47910%09red/ath:AT1G24620%09red/ath:AT3G50770%09red/ath:AT3G21220%09red
Amino sugar and nucleotide sugar metabolism	KEGG PATHWAY	ath00520	3	122	0.213331	0.613458	Bra025939|Bra018643|Bra024568	ath:AT1G17890|ath:AT1G08200|ath:AT1G23190|	838368|837341|838927|	http://www.genome.jp/kegg-bin/show_pathway?ath00520/ath:AT1G17890%09red/ath:AT1G08200%09red/ath:AT1G23190%09red
Metabolic pathways	KEGG PATHWAY	ath01100	28	1861	0.215417	0.613458	Bra017350|Bra019350|Bra024568|Bra009759|Bra030656|Bra003126|Bra023441|Bra023639|Bra020673|Bra023137|Bra002357|Bra008792|Bra036828|Bra014891|Bra018643|Bra006224|Bra024102|Bra023217|Bra027457|Bra009221|Bra007145|Bra032345|Bra007142|Bra013652|Bra035236|Bra027980|Bra025939|Bra032474	ath:AT3G25780|ath:AT4G22880|ath:AT1G23190|ath:AT5G24410|ath:AT1G06550|ath:AT3G53260|ath:AT5G13930|ath:AT5G17820|ath:AT5G48880|ath:AT1G30820|ath:AT5G21100|ath:AT5G13930|ath:AT3G51240|ath:AT1G30820|ath:AT1G08200|ath:AT5G13930|ath:AT4G30170|ath:AT1G31860|ath:AT5G42800|ath:AT5G06730|ath:AT3G55120|ath:AT2G34430|ath:AT3G55120|ath:AT4G22880|ath:AT4G11280|ath:AT5G42370|ath:AT1G17890|ath:AT1G05260|	822169|828387|838927|832512|837166|824493|831241|831650|834946|839964|832234|831241|824287|839964|837341|831241|829140|840076|834291|830562|824678|818006|824678|828387|826730|834243|838368|837028|	http://www.genome.jp/kegg-bin/show_pathway?ath01100/ath:AT5G24410%09red/ath:AT5G42370%09red/ath:AT1G23190%09red/ath:AT1G31860%09red/ath:AT3G53260%09red/ath:AT1G08200%09red/ath:AT2G34430%09red/ath:AT1G05260%09red/ath:AT5G17820%09red/ath:AT1G30820%09red/ath:AT5G48880%09red/ath:AT1G06550%09red/ath:AT5G21100%09red/ath:AT5G06730%09red/ath:AT3G25780%09red/ath:AT3G55120%09red/ath:AT5G42800%09red/ath:AT4…
Histidine metabolism	KEGG PATHWAY	ath00340	1	18	0.216358	0.613458	Bra023217	ath:AT1G31860|	840076|	http://www.genome.jp/kegg-bin/show_pathway?ath00340/ath:AT1G31860%09red
Glucosinolate biosynthesis	KEGG PATHWAY	ath00966	1	19	0.226359	0.613458	Bra026058	ath:AT1G16410|	838211|	http://www.genome.jp/kegg-bin/show_pathway?ath00966/ath:AT1G16410%09red
Photosynthesis - antenna proteins	KEGG PATHWAY	ath00196	1	22	0.255607	0.613458	Bra032345	ath:AT2G34430|	818006|	http://www.genome.jp/kegg-bin/show_pathway?ath00196/ath:AT2G34430%09red
Folate biosynthesis	KEGG PATHWAY	ath00790	1	22	0.255607	0.613458	Bra027980	ath:AT5G42370|	834243|	http://www.genome.jp/kegg-bin/show_pathway?ath00790/ath:AT5G42370%09red
Propanoate metabolism	KEGG PATHWAY	ath00640	1	22	0.255607	0.613458	Bra030656	ath:AT1G06550|	837166|	http://www.genome.jp/kegg-bin/show_pathway?ath00640/ath:AT1G06550%09red
Biosynthesis of unsaturated fatty acids	KEGG PATHWAY	ath01040	1	36	0.37823	0.818848	Bra020673	ath:AT5G48880|	834946|	http://www.genome.jp/kegg-bin/show_pathway?ath01040/ath:AT5G48880%09red
Mismatch repair	KEGG PATHWAY	ath03430	1	39	0.401774	0.818848	Bra024617	ath:AT1G23750|	838985|	http://www.genome.jp/kegg-bin/show_pathway?ath03430/ath:AT1G23750%09red
Fatty acid degradation	KEGG PATHWAY	ath00071	1	40	0.409424	0.818848	Bra020673	ath:AT5G48880|	834946|	http://www.genome.jp/kegg-bin/show_pathway?ath00071/ath:AT5G48880%09red
beta-Alanine metabolism	KEGG PATHWAY	ath00410	1	40	0.409424	0.818848	Bra030656	ath:AT1G06550|	837166|	http://www.genome.jp/kegg-bin/show_pathway?ath00410/ath:AT1G06550%09red
mRNA surveillance pathway	KEGG PATHWAY	ath03015	2	114	0.436593	0.821999	Novel01532|Bra038203	ath:AT1G27595|ath:AT1G49760|	839651|841399|	http://www.genome.jp/kegg-bin/show_pathway?ath03015/ath:AT1G49760%09red/ath:AT1G27595%09red
Pyrimidine metabolism	KEGG PATHWAY	ath00240	2	116	0.445249	0.821999	Bra023137|Bra014891	ath:AT1G30820|ath:AT1G30820|	839964|839964|	http://www.genome.jp/kegg-bin/show_pathway?ath00240/ath:AT1G30820%09red
DNA replication	KEGG PATHWAY	ath03030	1	50	0.480778	0.831059	Bra024617	ath:AT1G23750|	838985|	http://www.genome.jp/kegg-bin/show_pathway?ath03030/ath:AT1G23750%09red
Fructose and mannose metabolism	KEGG PATHWAY	ath00051	1	52	0.493987	0.831059	Bra025939	ath:AT1G17890|	838368|	http://www.genome.jp/kegg-bin/show_pathway?ath00051/ath:AT1G17890%09red
Galactose metabolism	KEGG PATHWAY	ath00052	1	55	0.513177	0.831059	Bra024568	ath:AT1G23190|	838927|	http://www.genome.jp/kegg-bin/show_pathway?ath00052/ath:AT1G23190%09red
Homologous recombination	KEGG PATHWAY	ath03440	1	56	0.519412	0.831059	Bra024617	ath:AT1G23750|	838985|	http://www.genome.jp/kegg-bin/show_pathway?ath03440/ath:AT1G23750%09red
Inositol phosphate metabolism	KEGG PATHWAY	ath00562	1	65	0.572075	0.873891	Bra036701	ath:AT2G19800|	816499|	http://www.genome.jp/kegg-bin/show_pathway?ath00562/ath:AT2G19800%09red
Nucleotide excision repair	KEGG PATHWAY	ath03420	1	69	0.593603	0.873891	Bra024617	ath:AT1G23750|	838985|	http://www.genome.jp/kegg-bin/show_pathway?ath03420/ath:AT1G23750%09red
Fatty acid metabolism	KEGG PATHWAY	ath01212	1	73	0.614055	0.873891	Bra020673	ath:AT5G48880|	834946|	http://www.genome.jp/kegg-bin/show_pathway?ath01212/ath:AT5G48880%09red
2-Oxocarboxylic acid metabolism	KEGG PATHWAY	ath01210	1	74	0.619006	0.873891	Bra026058	ath:AT1G16410|	838211|	http://www.genome.jp/kegg-bin/show_pathway?ath01210/ath:AT1G16410%09red
Cysteine and methionine metabolism	KEGG PATHWAY	ath00270	1	99	0.724228	0.978882	Bra035236	ath:AT4G11280|	826730|	http://www.genome.jp/kegg-bin/show_pathway?ath00270/ath:AT4G11280%09red
RNA degradation	KEGG PATHWAY	ath03018	1	111	0.763923	0.978882	Bra038203	ath:AT1G49760|	841399|	http://www.genome.jp/kegg-bin/show_pathway?ath03018/ath:AT1G49760%09red
Glycolysis / Gluconeogenesis	KEGG PATHWAY	ath00010	1	112	0.766963	0.978882	Bra024568	ath:AT1G23190|	838927|	http://www.genome.jp/kegg-bin/show_pathway?ath00010/ath:AT1G23190%09red
Aminoacyl-tRNA biosynthesis	KEGG PATHWAY	ath00970	1	115	0.775851	0.978882	Bra012420	ath:AT1G14610|	838023|	http://www.genome.jp/kegg-bin/show_pathway?ath00970/ath:AT1G14610%09red
Carbon metabolism	KEGG PATHWAY	ath01200	2	243	0.82349	0.978882	Bra030656|Bra009759	ath:AT1G06550|ath:AT5G24410|	837166|832512|	http://www.genome.jp/kegg-bin/show_pathway?ath01200/ath:AT5G24410%09red/ath:AT1G06550%09red
Ubiquitin mediated proteolysis	KEGG PATHWAY	ath04120	1	149	0.855856	0.978882	Bra024680	ath:AT1G26830|	839226|	http://www.genome.jp/kegg-bin/show_pathway?ath04120/ath:AT1G26830%09red
Purine metabolism	KEGG PATHWAY	ath00230	1	157	0.870106	0.978882	Bra024568	ath:AT1G23190|	838927|	http://www.genome.jp/kegg-bin/show_pathway?ath00230/ath:AT1G23190%09red
Oxidative phosphorylation	KEGG PATHWAY	ath00190	1	162	0.878293	0.978882	Bra016610	ath:AT1G17260|	838297|	http://www.genome.jp/kegg-bin/show_pathway?ath00190/ath:AT1G17260%09red
RNA transport	KEGG PATHWAY	ath03013	1	169	0.888901	0.978882	Bra038203	ath:AT1G49760|	841399|	http://www.genome.jp/kegg-bin/show_pathway?ath03013/ath:AT1G49760%09red
Starch and sucrose metabolism	KEGG PATHWAY	ath00500	1	188	0.913288	0.978882	Bra024568	ath:AT1G23190|	838927|	http://www.genome.jp/kegg-bin/show_pathway?ath00500/ath:AT1G23190%09red
Spliceosome	KEGG PATHWAY	ath03040	1	192	0.917702	0.978882	Bra040973	ath:AT1G60900|	842382|	http://www.genome.jp/kegg-bin/show_pathway?ath03040/ath:AT1G60900%09red
Biosynthesis of amino acids	KEGG PATHWAY	ath01230	1	255	0.963948	0.990994	Bra023217	ath:AT1G31860|	840076|	http://www.genome.jp/kegg-bin/show_pathway?ath01230/ath:AT1G31860%09red
Plant hormone signal transduction	KEGG PATHWAY	ath04075	1	271	0.97079	0.990994	Bra006194	ath:AT5G13320|	831173|	http://www.genome.jp/kegg-bin/show_pathway?ath04075/ath:AT5G13320%09red
Ribosome	KEGG PATHWAY	ath03010	1	360	0.990994	0.990994	Bra024598	ath:AT1G23410|	838949|	http://www.genome.jp/kegg-bin/show_pathway?ath03010/ath:AT1G23410%09red
Y-20 DAP vs B-20 DAP (Up-regulate)
Cutin, suberine and wax biosynthesis	KEGG PATHWAY	ath00073	7	23	2.91217e-09	9.31893e-08	Bra029361|Bra013024|Bra028482|Bra025527|Bra006743|Bra020345|Novel00205	ath:AT5G23190|ath:AT5G23190|ath:AT5G41040|ath:AT5G41040|ath:AT5G58860|ath:AT5G58860|ath:AT5G58860|	832383|832383|834106|834106|836003|836003|836003|	http://www.genome.jp/kegg-bin/show_pathway?ath00073/ath:AT5G58860%09red/ath:AT5G23190%09red/ath:AT5G41040%09red
Fatty acid degradation	KEGG PATHWAY	ath00071	4	40	0.000410055	0.00656088	Bra027700|Bra024619|Bra039775|Bra032284	ath:AT1G64400|ath:AT1G23800|ath:AT3G48000|ath:AT1G49430|	842748|838991|823955|841367|	http://www.genome.jp/kegg-bin/show_pathway?ath00071/ath:AT1G64400%09red/ath:AT1G23800%09red/ath:AT3G48000%09red/ath:AT1G49430%09red
Glycerolipid metabolism	KEGG PATHWAY	ath00561	4	52	0.00103136	0.0110012	Bra024619|Bra039775|Bra037338|Bra017137	ath:AT1G23800|ath:AT3G48000|ath:AT4G00400|ath:AT2G38110|	838991|823955|828140|818389|	http://www.genome.jp/kegg-bin/show_pathway?ath00561/ath:AT2G38110%09red/ath:AT1G23800%09red/ath:AT3G48000%09red/ath:AT4G00400%09red
Fatty acid biosynthesis	KEGG PATHWAY	ath00061	3	40	0.00488019	0.0390415	Bra027700|Bra032808|Bra032284	ath:AT1G64400|ath:AT1G24360|ath:AT1G49430|	842748|839053|841367|	http://www.genome.jp/kegg-bin/show_pathway?ath00061/ath:AT1G64400%09red/ath:AT1G24360%09red/ath:AT1G49430%09red
Histidine metabolism	KEGG PATHWAY	ath00340	2	18	0.0110056	0.0704357	Bra024619|Bra039775	ath:AT1G23800|ath:AT3G48000|	838991|823955|	http://www.genome.jp/kegg-bin/show_pathway?ath00340/ath:AT1G23800%09red/ath:AT3G48000%09red
Lysine degradation	KEGG PATHWAY	ath00310	2	25	0.0196086	0.104579	Bra024619|Bra039775	ath:AT1G23800|ath:AT3G48000|	838991|823955|	http://www.genome.jp/kegg-bin/show_pathway?ath00310/ath:AT1G23800%09red/ath:AT3G48000%09red
Fatty acid metabolism	KEGG PATHWAY	ath01212	3	73	0.0230231	0.105248	Bra027700|Bra032808|Bra032284	ath:AT1G64400|ath:AT1G24360|ath:AT1G49430|	842748|839053|841367|	http://www.genome.jp/kegg-bin/show_pathway?ath01212/ath:AT1G64400%09red/ath:AT1G24360%09red/ath:AT1G49430%09red
beta-Alanine metabolism	KEGG PATHWAY	ath00410	2	40	0.0445333	0.158556	Bra024619|Bra039775	ath:AT1G23800|ath:AT3G48000|	838991|823955|	http://www.genome.jp/kegg-bin/show_pathway?ath00410/ath:AT1G23800%09red/ath:AT3G48000%09red
Ascorbate and aldarate metabolism	KEGG PATHWAY	ath00053	2	41	0.0464676	0.158556	Bra024619|Bra039775	ath:AT1G23800|ath:AT3G48000|	838991|823955|	http://www.genome.jp/kegg-bin/show_pathway?ath00053/ath:AT1G23800%09red/ath:AT3G48000%09red
Valine, leucine and isoleucine degradation	KEGG PATHWAY	ath00280	2	45	0.0545037	0.158556	Bra024619|Bra039775	ath:AT1G23800|ath:AT3G48000|	838991|823955|	http://www.genome.jp/kegg-bin/show_pathway?ath00280/ath:AT1G23800%09red/ath:AT3G48000%09red
Tryptophan metabolism	KEGG PATHWAY	ath00380	2	45	0.0545037	0.158556	Bra024619|Bra039775	ath:AT1G23800|ath:AT3G48000|	838991|823955|	http://www.genome.jp/kegg-bin/show_pathway?ath00380/ath:AT1G23800%09red/ath:AT3G48000%09red
Galactose metabolism	KEGG PATHWAY	ath00052	2	55	0.0764849	0.20396	Bra025579|Bra027030	ath:AT5G40390|ath:AT1G62660|	834037|842563|	http://www.genome.jp/kegg-bin/show_pathway?ath00052/ath:AT1G62660%09red/ath:AT5G40390%09red
Limonene and pinene degradation	KEGG PATHWAY	ath00903	2	63	0.0957334	0.235651	Bra024619|Bra039775	ath:AT1G23800|ath:AT3G48000|	838991|823955|	http://www.genome.jp/kegg-bin/show_pathway?ath00903/ath:AT1G23800%09red/ath:AT3G48000%09red
Biotin metabolism	KEGG PATHWAY	ath00780	1	14	0.113897	0.250391	Bra032808	ath:AT1G24360|	839053|	http://www.genome.jp/kegg-bin/show_pathway?ath00780/ath:AT1G24360%09red
Arginine and proline metabolism	KEGG PATHWAY	ath00330	2	75	0.126805	0.250391	Bra024619|Bra039775	ath:AT1G23800|ath:AT3G48000|	838991|823955|	http://www.genome.jp/kegg-bin/show_pathway?ath00330/ath:AT1G23800%09red/ath:AT3G48000%09red
Peroxisome	KEGG PATHWAY	ath04146	2	81	0.143131	0.250391	Bra027700|Bra032284	ath:AT1G64400|ath:AT1G49430|	842748|841367|	http://www.genome.jp/kegg-bin/show_pathway?ath04146/ath:AT1G64400%09red/ath:AT1G49430%09red
Pentose and glucuronate interconversions	KEGG PATHWAY	ath00040	2	81	0.143131	0.250391	Bra024619|Bra039775	ath:AT1G23800|ath:AT3G48000|	838991|823955|	http://www.genome.jp/kegg-bin/show_pathway?ath00040/ath:AT1G23800%09red/ath:AT3G48000%09red
Glycerophospholipid metabolism	KEGG PATHWAY	ath00564	2	83	0.14867	0.250391	Bra037338|Bra017137	ath:AT4G00400|ath:AT2G38110|	828140|818389|	http://www.genome.jp/kegg-bin/show_pathway?ath00564/ath:AT2G38110%09red/ath:AT4G00400%09red
Pyruvate metabolism	KEGG PATHWAY	ath00620	2	83	0.14867	0.250391	Bra024619|Bra039775	ath:AT1G23800|ath:AT3G48000|	838991|823955|	http://www.genome.jp/kegg-bin/show_pathway?ath00620/ath:AT1G23800%09red/ath:AT3G48000%09red
ABC transporters	KEGG PATHWAY	ath02010	1	24	0.182606	0.292169	Bra033331	ath:AT1G02520|	839353|	http://www.genome.jp/kegg-bin/show_pathway?ath02010/ath:AT1G02520%09red
Cysteine and methionine metabolism	KEGG PATHWAY	ath00270	2	99	0.19432	0.296106	Bra031798|Bra019734	ath:AT1G12010|ath:AT1G12010|	837753|837753|	http://www.genome.jp/kegg-bin/show_pathway?ath00270/ath:AT1G12010%09red
RNA degradation	KEGG PATHWAY	ath03018	2	111	0.229615	0.318024	Bra041117|Bra023195	ath:AT5G56500|ath:AT1G31500|	835751|840040|	http://www.genome.jp/kegg-bin/show_pathway?ath03018/ath:AT5G56500%09red/ath:AT1G31500%09red
Glycolysis / Gluconeogenesis	KEGG PATHWAY	ath00010	2	112	0.23258	0.318024	Bra024619|Bra039775	ath:AT1G23800|ath:AT3G48000|	838991|823955|	http://www.genome.jp/kegg-bin/show_pathway?ath00010/ath:AT1G23800%09red/ath:AT3G48000%09red
Phenylalanine metabolism	KEGG PATHWAY	ath00360	2	114	0.238518	0.318024	Bra004343|Bra005346	ath:AT1G68850|ath:AT2G35380|	843218|818105|	http://www.genome.jp/kegg-bin/show_pathway?ath00360/ath:AT2G35380%09red/ath:AT1G68850%09red
Biosynthesis of unsaturated fatty acids	KEGG PATHWAY	ath01040	1	36	0.258136	0.330414	Bra032808	ath:AT1G24360|	839053|	http://www.genome.jp/kegg-bin/show_pathway?ath01040/ath:AT1G24360%09red
Phenylpropanoid biosynthesis	KEGG PATHWAY	ath00940	2	154	0.356988	0.43937	Bra004343|Bra005346	ath:AT1G68850|ath:AT2G35380|	843218|818105|	http://www.genome.jp/kegg-bin/show_pathway?ath00940/ath:AT2G35380%09red/ath:AT1G68850%09red
Phenylalanine, tyrosine and tryptophan biosynthesis	KEGG PATHWAY	ath00400	1	57	0.37408	0.443354	Bra031620	ath:AT1G08250|	837345|	http://www.genome.jp/kegg-bin/show_pathway?ath00400/ath:AT1G08250%09red
Biosynthesis of secondary metabolites	KEGG PATHWAY	ath01110	7	995	0.70489	0.805589	Bra039775|Bra004343|Bra031620|Bra005346|Bra031798|Bra024619|Bra019734	ath:AT3G48000|ath:AT1G68850|ath:AT1G08250|ath:AT2G35380|ath:AT1G12010|ath:AT1G23800|ath:AT1G12010|	823955|843218|837345|818105|837753|838991|837753|	http://www.genome.jp/kegg-bin/show_pathway?ath01110/ath:AT1G08250%09red/ath:AT1G12010%09red/ath:AT1G23800%09red/ath:AT1G68850%09red/ath:AT2G35380%09red/ath:AT3G48000%09red
Metabolic pathways	KEGG PATHWAY	ath01100	13	1861	0.761166	0.837189	Bra039775|Bra037338|Bra017137|Bra027030|Bra004343|Bra027700|Bra031620|Bra005346|Bra032284|Bra031798|Bra032808|Bra024619|Bra019734	ath:AT3G48000|ath:AT4G00400|ath:AT2G38110|ath:AT1G62660|ath:AT1G68850|ath:AT1G64400|ath:AT1G08250|ath:AT2G35380|ath:AT1G49430|ath:AT1G12010|ath:AT1G24360|ath:AT1G23800|ath:AT1G12010|	823955|828140|818389|842563|843218|842748|837345|818105|841367|837753|839053|838991|837753|	http://www.genome.jp/kegg-bin/show_pathway?ath01100/ath:AT1G49430%09red/ath:AT1G08250%09red/ath:AT1G12010%09red/ath:AT1G24360%09red/ath:AT4G00400%09red/ath:AT1G64400%09red/ath:AT1G23800%09red/ath:AT1G68850%09red/ath:AT2G35380%09red/ath:AT2G38110%09red/ath:AT1G62660%09red/ath:AT3G48000%09red
Starch and sucrose metabolism	KEGG PATHWAY	ath00500	1	188	0.784865	0.837189	Bra027030	ath:AT1G62660|	842563|	http://www.genome.jp/kegg-bin/show_pathway?ath00500/ath:AT1G62660%09red
Biosynthesis of amino acids	KEGG PATHWAY	ath01230	1	255	0.876064	0.904324	Bra031620	ath:AT1G08250|	837345|	http://www.genome.jp/kegg-bin/show_pathway?ath01230/ath:AT1G08250%09red
Ribosome	KEGG PATHWAY	ath03010	1	360	0.948162	0.948162	Novel01395	ath:AT4G29410|	829062|	http://www.genome.jp/kegg-bin/show_pathway?ath03010/ath:AT4G29410%09red
Y-30 DAP vs B-30 DAP (Down-regulate)
Flavonoid biosynthesis	KEGG PATHWAY	ath00941	8	21	3.47616e-10	1.32094e-08	Bra007142|Bra013652|Bra023441|Bra031403|Bra008792|Bra027457|Bra019350|Bra009312	ath:AT3G55120|ath:AT4G22880|ath:AT5G13930|ath:AT1G61720|ath:AT5G13930|ath:AT5G42800|ath:AT4G22880|ath:AT5G07990|	824678|828387|831241|842469|831241|834291|828387|830693|	http://www.genome.jp/kegg-bin/show_pathway?ath00941/ath:AT1G61720%09red/ath:AT4G22880%09red/ath:AT3G55120%09red/ath:AT5G42800%09red/ath:AT5G13930%09red/ath:AT5G07990%09red
Biosynthesis of secondary metabolites	KEGG PATHWAY	ath01110	18	995	0.0148662	0.224254	Bra007142|Bra034236|Bra013652|Bra024102|Bra023441|Bra026058|Bra009759|Bra008792|Bra025188|Bra031403|Bra025171|Bra038756|Bra029933|Bra027457|Bra019350|Bra010011|Bra032474|Bra009312	ath:AT3G55120|ath:AT3G26280|ath:AT4G22880|ath:AT4G30170|ath:AT5G13930|ath:AT1G16410|ath:AT5G24410|ath:AT5G13930|ath:AT3G26150|ath:AT1G61720|ath:AT3G25900|ath:AT4G21760|ath:AT3G49120|ath:AT5G42800|ath:AT4G22880|ath:AT5G28840|ath:AT1G05260|ath:AT5G07990|	824678|822231|828387|829140|831241|838211|832512|831241|822215|842469|822186|828264|824073|834291|828387|833002|837028|830693|	http://www.genome.jp/kegg-bin/show_pathway?ath01110/ath:AT5G24410%09red/ath:AT3G26280%09red/ath:AT5G28840%09red/ath:AT3G25900%09red/ath:AT4G22880%09red/ath:AT1G05260%09red/ath:AT3G49120%09red/ath:AT1G61720%09red/ath:AT3G26150%09red/ath:AT3G55120%09red/ath:AT4G21760%09red/ath:AT5G13930%09red/ath:AT5G42800%09red/ath:AT1G16410%09red/ath:AT5G07990%09red/ath:AT4G30170%09red
Glutathione metabolism	KEGG PATHWAY	ath00480	4	93	0.0177043	0.224254	Bra030515|Bra008570|Bra033358|Bra023602	ath:AT1G02930|ath:AT5G17220|ath:AT1G02930|ath:AT5G17220|	839515|831586|839515|831586|	http://www.genome.jp/kegg-bin/show_pathway?ath00480/ath:AT1G02930%09red/ath:AT5G17220%09red
Cutin, suberine and wax biosynthesis	KEGG PATHWAY	ath00073	2	23	0.0269926	0.25643	Bra006743|Bra003248	ath:AT5G58860|ath:AT3G56700|	836003|824837|	http://www.genome.jp/kegg-bin/show_pathway?ath00073/ath:AT5G58860%09red/ath:AT3G56700%09red
alpha-Linolenic acid metabolism	KEGG PATHWAY	ath00592	2	33	0.0501109	0.315131	Bra017350|Bra037804	ath:AT3G25780|ath:AT5G65110|	822169|836635|	http://www.genome.jp/kegg-bin/show_pathway?ath00592/ath:AT5G65110%09red/ath:AT3G25780%09red
Peroxisome	KEGG PATHWAY	ath04146	3	81	0.055504	0.315131	Bra032295|Bra037804|Bra003248	ath:AT1G29260|ath:AT5G65110|ath:AT3G56700|	839800|836635|824837|	http://www.genome.jp/kegg-bin/show_pathway?ath04146/ath:AT1G29260%09red/ath:AT5G65110%09red/ath:AT3G56700%09red
Circadian rhythm - plant	KEGG PATHWAY	ath04712	2	36	0.0580504	0.315131	Bra023441|Bra008792	ath:AT5G13930|ath:AT5G13930|	831241|831241|	http://www.genome.jp/kegg-bin/show_pathway?ath04712/ath:AT5G13930%09red
Phenylpropanoid biosynthesis	KEGG PATHWAY	ath00940	4	154	0.0799876	0.379941	Bra024102|Bra032474|Bra038756|Bra029933	ath:AT4G30170|ath:AT1G05260|ath:AT4G21760|ath:AT3G49120|	829140|837028|828264|824073|	http://www.genome.jp/kegg-bin/show_pathway?ath00940/ath:AT1G05260%09red/ath:AT3G49120%09red/ath:AT4G30170%09red/ath:AT4G21760%09red
Phenylalanine metabolism	KEGG PATHWAY	ath00360	3	114	0.119544	0.467736	Bra024102|Bra032474|Bra029933	ath:AT4G30170|ath:AT1G05260|ath:AT3G49120|	829140|837028|824073|	http://www.genome.jp/kegg-bin/show_pathway?ath00360/ath:AT1G05260%09red/ath:AT3G49120%09red/ath:AT4G30170%09red
Glyoxylate and dicarboxylate metabolism	KEGG PATHWAY	ath00630	2	63	0.144151	0.467736	Bra001843|Bra028813	ath:AT3G21720|ath:AT5G03860|	821726|831690|	http://www.genome.jp/kegg-bin/show_pathway?ath00630/ath:AT5G03860%09red/ath:AT3G21720%09red
Limonene and pinene degradation	KEGG PATHWAY	ath00903	2	63	0.144151	0.467736	Bra025188|Bra034236	ath:AT3G26150|ath:AT3G26280|	822215|822231|	http://www.genome.jp/kegg-bin/show_pathway?ath00903/ath:AT3G26280%09red/ath:AT3G26150%09red
Stilbenoid, diarylheptanoid and gingerol biosynthesis	KEGG PATHWAY	ath00945	2	64	0.147706	0.467736	Bra025188|Bra034236	ath:AT3G26150|ath:AT3G26280|	822215|822231|	http://www.genome.jp/kegg-bin/show_pathway?ath00945/ath:AT3G26280%09red/ath:AT3G26150%09red
Glucosinolate biosynthesis	KEGG PATHWAY	ath00966	1	19	0.187067	0.546812	Bra026058	ath:AT1G16410|	838211|	http://www.genome.jp/kegg-bin/show_pathway?ath00966/ath:AT1G16410%09red
Metabolic pathways	KEGG PATHWAY	ath01100	23	1861	0.213655	0.57992	Bra017350|Bra034236|Bra019350|Bra009759|Bra038756|Bra029933|Bra009312|Bra023441|Bra010011|Bra008792|Bra040417|Bra040320|Bra028813|Bra037804|Bra024102|Bra001843|Bra025171|Bra027457|Bra007142|Bra013652|Bra025188|Bra025939|Bra032474	ath:AT3G25780|ath:AT3G26280|ath:AT4G22880|ath:AT5G24410|ath:AT4G21760|ath:AT3G49120|ath:AT5G07990|ath:AT5G13930|ath:AT5G28840|ath:AT5G13930|ath:AT3G04940|ath:AT2G45220|ath:AT5G03860|ath:AT5G65110|ath:AT4G30170|ath:AT3G21720|ath:AT3G25900|ath:AT5G42800|ath:AT3G55120|ath:AT4G22880|ath:AT3G26150|ath:AT1G17890|ath:AT1G05260|	822169|822231|828387|832512|828264|824073|830693|831241|833002|831241|819654|819130|831690|836635|829140|821726|822186|834291|824678|828387|822215|838368|837028|	http://www.genome.jp/kegg-bin/show_pathway?ath01100/ath:AT1G05260%09red/ath:AT5G24410%09red/ath:AT3G26280%09red/ath:AT5G28840%09red/ath:AT5G07990%09red/ath:AT3G25900%09red/ath:AT4G22880%09red/ath:AT2G45220%09red/ath:AT3G25780%09red/ath:AT3G21720%09red/ath:AT3G04940%09red/ath:AT3G49120%09red/ath:AT3G26150%09red/ath:AT3G55120%09red/ath:AT4G21760%09red/ath:AT5G03860%09red/ath:AT5G42800%09red/ath:AT5…
Carbon metabolism	KEGG PATHWAY	ath01200	4	243	0.249757	0.597982	Bra001843|Bra040417|Bra009759|Bra028813	ath:AT3G21720|ath:AT3G04940|ath:AT5G24410|ath:AT5G03860|	821726|819654|832512|831690|	http://www.genome.jp/kegg-bin/show_pathway?ath01200/ath:AT3G04940%09red/ath:AT5G03860%09red/ath:AT5G24410%09red/ath:AT3G21720%09red
Regulation of autophagy	KEGG PATHWAY	ath04140	1	27	0.251782	0.597982	Bra000376	ath:AT2G45170|	819125|	http://www.genome.jp/kegg-bin/show_pathway?ath04140/ath:AT2G45170%09red
Cysteine and methionine metabolism	KEGG PATHWAY	ath00270	2	99	0.278909	0.604403	Bra040417|Bra025171	ath:AT3G04940|ath:AT3G25900|	819654|822186|	http://www.genome.jp/kegg-bin/show_pathway?ath00270/ath:AT3G04940%09red/ath:AT3G25900%09red
Biosynthesis of unsaturated fatty acids	KEGG PATHWAY	ath01040	1	36	0.318501	0.604403	Bra037804	ath:AT5G65110|	836635|	http://www.genome.jp/kegg-bin/show_pathway?ath01040/ath:AT5G65110%09red
mRNA surveillance pathway	KEGG PATHWAY	ath03015	2	114	0.335911	0.604403	Bra016371|Novel01532	ath:AT1G22760|ath:AT1G27595|	838882|839651|	http://www.genome.jp/kegg-bin/show_pathway?ath03015/ath:AT1G22760%09red/ath:AT1G27595%09red
Fatty acid degradation	KEGG PATHWAY	ath00071	1	40	0.346228	0.604403	Bra037804	ath:AT5G65110|	836635|	http://www.genome.jp/kegg-bin/show_pathway?ath00071/ath:AT5G65110%09red
Ascorbate and aldarate metabolism	KEGG PATHWAY	ath00053	1	41	0.352984	0.604403	Bra010011	ath:AT5G28840|	833002|	http://www.genome.jp/kegg-bin/show_pathway?ath00053/ath:AT5G28840%09red
Sulfur metabolism	KEGG PATHWAY	ath00920	1	41	0.352984	0.604403	Bra040417	ath:AT3G04940|	819654|	http://www.genome.jp/kegg-bin/show_pathway?ath00920/ath:AT3G04940%09red
Amino sugar and nucleotide sugar metabolism	KEGG PATHWAY	ath00520	2	122	0.365823	0.604403	Bra025939|Bra010011	ath:AT1G17890|ath:AT5G28840|	838368|833002|	http://www.genome.jp/kegg-bin/show_pathway?ath00520/ath:AT1G17890%09red/ath:AT5G28840%09red
Fructose and mannose metabolism	KEGG PATHWAY	ath00051	1	52	0.422879	0.660833	Bra025939	ath:AT1G17890|	838368|	http://www.genome.jp/kegg-bin/show_pathway?ath00051/ath:AT1G17890%09red
Pentose phosphate pathway	KEGG PATHWAY	ath00030	1	54	0.434758	0.660833	Bra009759	ath:AT5G24410|	832512|	http://www.genome.jp/kegg-bin/show_pathway?ath00030/ath:AT5G24410%09red
Cyanoamino acid metabolism	KEGG PATHWAY	ath00460	1	60	0.468962	0.685406	Bra038756	ath:AT4G21760|	828264|	http://www.genome.jp/kegg-bin/show_pathway?ath00460/ath:AT4G21760%09red
Plant-pathogen interaction	KEGG PATHWAY	ath04626	2	164	0.512278	0.695412	Bra001817|Bra020724	ath:AT3G21220|ath:AT5G47910|	821676|834842|	http://www.genome.jp/kegg-bin/show_pathway?ath04626/ath:AT5G47910%09red/ath:AT3G21220%09red
Fatty acid metabolism	KEGG PATHWAY	ath01212	1	73	0.536193	0.695412	Bra037804	ath:AT5G65110|	836635|	http://www.genome.jp/kegg-bin/show_pathway?ath01212/ath:AT5G65110%09red
2-Oxocarboxylic acid metabolism	KEGG PATHWAY	ath01210	1	74	0.541001	0.695412	Bra026058	ath:AT1G16410|	838211|	http://www.genome.jp/kegg-bin/show_pathway?ath01210/ath:AT1G16410%09red
Pentose and glucuronate interconversions	KEGG PATHWAY	ath00040	1	81	0.5733	0.695412	Bra040320	ath:AT2G45220|	819130|	http://www.genome.jp/kegg-bin/show_pathway?ath00040/ath:AT2G45220%09red
Pyruvate metabolism	KEGG PATHWAY	ath00620	1	83	0.582107	0.695412	Bra028813	ath:AT5G03860|	831690|	http://www.genome.jp/kegg-bin/show_pathway?ath00620/ath:AT5G03860%09red
Starch and sucrose metabolism	KEGG PATHWAY	ath00500	2	188	0.58561	0.695412	Bra038756|Bra040320	ath:AT4G21760|ath:AT2G45220|	828264|819130|	http://www.genome.jp/kegg-bin/show_pathway?ath00500/ath:AT2G45220%09red/ath:AT4G21760%09red
RNA degradation	KEGG PATHWAY	ath03018	1	111	0.688061	0.783295	Bra016371	ath:AT1G22760|	838882|	http://www.genome.jp/kegg-bin/show_pathway?ath03018/ath:AT1G22760%09red
Aminoacyl-tRNA biosynthesis	KEGG PATHWAY	ath00970	1	115	0.700843	0.783295	Bra012420	ath:AT1G14610|	838023|	http://www.genome.jp/kegg-bin/show_pathway?ath00970/ath:AT1G14610%09red
RNA transport	KEGG PATHWAY	ath03013	1	169	0.830211	0.901372	Bra016371	ath:AT1G22760|	838882|	http://www.genome.jp/kegg-bin/show_pathway?ath03013/ath:AT1G22760%09red
Spliceosome	KEGG PATHWAY	ath03040	1	192	0.866727	0.914878	Bra040973	ath:AT1G60900|	842382|	http://www.genome.jp/kegg-bin/show_pathway?ath03040/ath:AT1G60900%09red
Biosynthesis of amino acids	KEGG PATHWAY	ath01230	1	255	0.931536	0.942229	Bra040417	ath:AT3G04940|	819654|	http://www.genome.jp/kegg-bin/show_pathway?ath01230/ath:AT3G04940%09red
Plant hormone signal transduction	KEGG PATHWAY	ath04075	1	271	0.942229	0.942229	Bra000283	ath:AT2G43010|	818903|	http://www.genome.jp/kegg-bin/show_pathway?ath04075/ath:AT2G43010%09red
Y-30 DAP vs B-30 DAP (Up-regulate)
Histidine metabolism	KEGG PATHWAY	ath00340	2	18	0.00314962	0.054789	Bra024619|Bra039775	ath:AT1G23800|ath:AT3G48000|	838991|823955|	http://www.genome.jp/kegg-bin/show_pathway?ath00340/ath:AT1G23800%09red/ath:AT3G48000%09red
Lysine degradation	KEGG PATHWAY	ath00310	2	25	0.00571062	0.054789	Bra024619|Bra039775	ath:AT1G23800|ath:AT3G48000|	838991|823955|	http://www.genome.jp/kegg-bin/show_pathway?ath00310/ath:AT1G23800%09red/ath:AT3G48000%09red
Fatty acid degradation	KEGG PATHWAY	ath00071	2	40	0.013459	0.054789	Bra024619|Bra039775	ath:AT1G23800|ath:AT3G48000|	838991|823955|	http://www.genome.jp/kegg-bin/show_pathway?ath00071/ath:AT1G23800%09red/ath:AT3G48000%09red
beta-Alanine metabolism	KEGG PATHWAY	ath00410	2	40	0.013459	0.054789	Bra024619|Bra039775	ath:AT1G23800|ath:AT3G48000|	838991|823955|	http://www.genome.jp/kegg-bin/show_pathway?ath00410/ath:AT1G23800%09red/ath:AT3G48000%09red
Ascorbate and aldarate metabolism	KEGG PATHWAY	ath00053	2	41	0.0140781	0.054789	Bra024619|Bra039775	ath:AT1G23800|ath:AT3G48000|	838991|823955|	http://www.genome.jp/kegg-bin/show_pathway?ath00053/ath:AT1G23800%09red/ath:AT3G48000%09red
Valine, leucine and isoleucine degradation	KEGG PATHWAY	ath00280	2	45	0.0166749	0.054789	Bra024619|Bra039775	ath:AT1G23800|ath:AT3G48000|	838991|823955|	http://www.genome.jp/kegg-bin/show_pathway?ath00280/ath:AT1G23800%09red/ath:AT3G48000%09red
Tryptophan metabolism	KEGG PATHWAY	ath00380	2	45	0.0166749	0.054789	Bra024619|Bra039775	ath:AT1G23800|ath:AT3G48000|	838991|823955|	http://www.genome.jp/kegg-bin/show_pathway?ath00380/ath:AT1G23800%09red/ath:AT3G48000%09red
Glycerolipid metabolism	KEGG PATHWAY	ath00561	2	52	0.0216675	0.0622942	Bra024619|Bra039775	ath:AT1G23800|ath:AT3G48000|	838991|823955|	http://www.genome.jp/kegg-bin/show_pathway?ath00561/ath:AT1G23800%09red/ath:AT3G48000%09red
Limonene and pinene degradation	KEGG PATHWAY	ath00903	2	63	0.0305906	0.0781759	Bra024619|Bra039775	ath:AT1G23800|ath:AT3G48000|	838991|823955|	http://www.genome.jp/kegg-bin/show_pathway?ath00903/ath:AT1G23800%09red/ath:AT3G48000%09red
Arginine and proline metabolism	KEGG PATHWAY	ath00330	2	75	0.0416916	0.0954661	Bra024619|Bra039775	ath:AT1G23800|ath:AT3G48000|	838991|823955|	http://www.genome.jp/kegg-bin/show_pathway?ath00330/ath:AT1G23800%09red/ath:AT3G48000%09red
Pentose and glucuronate interconversions	KEGG PATHWAY	ath00040	2	81	0.0477287	0.0954661	Bra024619|Bra039775	ath:AT1G23800|ath:AT3G48000|	838991|823955|	http://www.genome.jp/kegg-bin/show_pathway?ath00040/ath:AT1G23800%09red/ath:AT3G48000%09red
Pyruvate metabolism	KEGG PATHWAY	ath00620	2	83	0.0498084	0.0954661	Bra024619|Bra039775	ath:AT1G23800|ath:AT3G48000|	838991|823955|	http://www.genome.jp/kegg-bin/show_pathway?ath00620/ath:AT1G23800%09red/ath:AT3G48000%09red
Vitamin B6 metabolism	KEGG PATHWAY	ath00750	1	13	0.0575082	0.101745	Bra016025	ath:AT1G73010|	843632|	http://www.genome.jp/kegg-bin/show_pathway?ath00750/ath:AT1G73010%09red
RNA degradation	KEGG PATHWAY	ath03018	2	111	0.0820507	0.127724	Bra041117|Bra023195	ath:AT5G56500|ath:AT1G31500|	835751|840040|	http://www.genome.jp/kegg-bin/show_pathway?ath03018/ath:AT5G56500%09red/ath:AT1G31500%09red
Glycolysis / Gluconeogenesis	KEGG PATHWAY	ath00010	2	112	0.0832986	0.127724	Bra024619|Bra039775	ath:AT1G23800|ath:AT3G48000|	838991|823955|	http://www.genome.jp/kegg-bin/show_pathway?ath00010/ath:AT1G23800%09red/ath:AT3G48000%09red
Glutathione metabolism	KEGG PATHWAY	ath00480	1	93	0.329151	0.473155	Bra024659	ath:AT1G27130|	839602|	http://www.genome.jp/kegg-bin/show_pathway?ath00480/ath:AT1G27130%09red
Phenylalanine metabolism	KEGG PATHWAY	ath00360	1	114	0.386696	0.474427	Bra015695	ath:AT1G77100|	844045|	http://www.genome.jp/kegg-bin/show_pathway?ath00360/ath:AT1G77100%09red
Aminoacyl-tRNA biosynthesis	KEGG PATHWAY	ath00970	1	115	0.389312	0.474427	Novel01778	ath:AT1G48520|	841273|	http://www.genome.jp/kegg-bin/show_pathway?ath00970/ath:AT1G48520%09red
Pyrimidine metabolism	KEGG PATHWAY	ath00240	1	116	0.391918	0.474427	Bra023137	ath:AT1G30820|	839964|	http://www.genome.jp/kegg-bin/show_pathway?ath00240/ath:AT1G30820%09red
Phenylpropanoid biosynthesis	KEGG PATHWAY	ath00940	1	154	0.483266	0.555755	Bra015695	ath:AT1G77100|	844045|	http://www.genome.jp/kegg-bin/show_pathway?ath00940/ath:AT1G77100%09red
Protein processing in endoplasmic reticulum	KEGG PATHWAY	ath04141	1	220	0.611083	0.669282	Bra021056	ath:AT4G14160|	827055|	http://www.genome.jp/kegg-bin/show_pathway?ath04141/ath:AT4G14160%09red
Biosynthesis of secondary metabolites	KEGG PATHWAY	ath01110	3	995	0.806194	0.8245	Bra024619|Bra039775|Bra015695	ath:AT1G23800|ath:AT3G48000|ath:AT1G77100|	838991|823955|844045|	http://www.genome.jp/kegg-bin/show_pathway?ath01110/ath:AT1G77100%09red/ath:AT1G23800%09red/ath:AT3G48000%09red
Metabolic pathways	KEGG PATHWAY	ath01100	6	1861	0.8245	0.8245	Bra039775|Bra016025|Bra023137|Novel01778|Bra015695|Bra024619	ath:AT3G48000|ath:AT1G73010|ath:AT1G30820|ath:AT1G48520|ath:AT1G77100|ath:AT1G23800|	823955|843632|839964|841273|844045|838991|	http://www.genome.jp/kegg-bin/show_pathway?ath01100/ath:AT1G73010%09red/ath:AT1G77100%09red/ath:AT1G23800%09red/ath:AT1G48520%09red/ath:AT1G30820%09red/ath:AT3G48000%09red
Y-40 DAP vs B-40 DAP (Down-regulate)
Flavonoid biosynthesis	KEGG PATHWAY	ath00941	3	21	4.82502e-06	4.34251e-05	Bra013652|Bra008792|Bra027457	ath:AT4G22880|ath:AT5G13930|ath:AT5G42800|	828387|831241|834291|	http://www.genome.jp/kegg-bin/show_pathway?ath00941/ath:AT5G42800%09red/ath:AT4G22880%09red/ath:AT5G13930%09red
Circadian rhythm - plant	KEGG PATHWAY	ath04712	1	36	0.0520909	0.234409	Bra008792	ath:AT5G13930|	831241|	http://www.genome.jp/kegg-bin/show_pathway?ath04712/ath:AT5G13930%09red
Peroxisome	KEGG PATHWAY	ath04146	1	81	0.112031	0.252886	Bra032295	ath:AT1G29260|	839800|	http://www.genome.jp/kegg-bin/show_pathway?ath04146/ath:AT1G29260%09red
mRNA surveillance pathway	KEGG PATHWAY	ath03015	1	114	0.153718	0.252886	Novel01532	ath:AT1G27595|	839651|	http://www.genome.jp/kegg-bin/show_pathway?ath03015/ath:AT1G27595%09red
Aminoacyl-tRNA biosynthesis	KEGG PATHWAY	ath00970	1	115	0.154952	0.252886	Bra012420	ath:AT1G14610|	838023|	http://www.genome.jp/kegg-bin/show_pathway?ath00970/ath:AT1G14610%09red
Biosynthesis of secondary metabolites	KEGG PATHWAY	ath01110	3	995	0.168591	0.252886	Bra013652|Bra008792|Bra027457	ath:AT4G22880|ath:AT5G13930|ath:AT5G42800|	828387|831241|834291|	http://www.genome.jp/kegg-bin/show_pathway?ath01110/ath:AT5G42800%09red/ath:AT4G22880%09red/ath:AT5G13930%09red
Spliceosome	KEGG PATHWAY	ath03040	1	192	0.245101	0.310045	Bra040973	ath:AT1G60900|	842382|	http://www.genome.jp/kegg-bin/show_pathway?ath03040/ath:AT1G60900%09red
Protein processing in endoplasmic reticulum	KEGG PATHWAY	ath04141	1	220	0.275595	0.310045	Bra018972	ath:AT1G52560|	841687|	http://www.genome.jp/kegg-bin/show_pathway?ath04141/ath:AT1G52560%09red
Metabolic pathways	KEGG PATHWAY	ath01100	3	1861	0.520389	0.520389	Bra013652|Bra008792|Bra027457	ath:AT4G22880|ath:AT5G13930|ath:AT5G42800|	828387|831241|834291|	http://www.genome.jp/kegg-bin/show_pathway?ath01100/ath:AT5G42800%09red/ath:AT4G22880%09red/ath:AT5G13930%09red
Y-40 DAP vs B-40 DAP (Up-regulate)
Tryptophan metabolism	KEGG PATHWAY	ath00380	2	45	0.00962279	0.230947	Bra016459|Bra039775	ath:AT1G20630|ath:AT3G48000|	838652|823955|	http://www.genome.jp/kegg-bin/show_pathway?ath00380/ath:AT3G48000%09red/ath:AT1G20630%09red
Sulfur relay system	KEGG PATHWAY	ath04122	1	14	0.0465053	0.317076	Bra037905	ath:AT4G10100|	826601|	http://www.genome.jp/kegg-bin/show_pathway?ath04122/ath:AT4G10100%09red
RNA degradation	KEGG PATHWAY	ath03018	2	111	0.0495021	0.317076	Bra041117|Bra023195	ath:AT5G56500|ath:AT1G31500|	835751|840040|	http://www.genome.jp/kegg-bin/show_pathway?ath03018/ath:AT5G56500%09red/ath:AT1G31500%09red
Histidine metabolism	KEGG PATHWAY	ath00340	1	18	0.0585481	0.317076	Bra039775	ath:AT3G48000|	823955|	http://www.genome.jp/kegg-bin/show_pathway?ath00340/ath:AT3G48000%09red
Folate biosynthesis	KEGG PATHWAY	ath00790	1	22	0.0704434	0.317076	Bra037905	ath:AT4G10100|	826601|	http://www.genome.jp/kegg-bin/show_pathway?ath00790/ath:AT4G10100%09red
Lysine degradation	KEGG PATHWAY	ath00310	1	25	0.0792691	0.317076	Bra039775	ath:AT3G48000|	823955|	http://www.genome.jp/kegg-bin/show_pathway?ath00310/ath:AT3G48000%09red
Fatty acid degradation	KEGG PATHWAY	ath00071	1	40	0.122193	0.326555	Bra039775	ath:AT3G48000|	823955|	http://www.genome.jp/kegg-bin/show_pathway?ath00071/ath:AT3G48000%09red
beta-Alanine metabolism	KEGG PATHWAY	ath00410	1	40	0.122193	0.326555	Bra039775	ath:AT3G48000|	823955|	http://www.genome.jp/kegg-bin/show_pathway?ath00410/ath:AT3G48000%09red
Ascorbate and aldarate metabolism	KEGG PATHWAY	ath00053	1	41	0.124984	0.326555	Bra039775	ath:AT3G48000|	823955|	http://www.genome.jp/kegg-bin/show_pathway?ath00053/ath:AT3G48000%09red
Valine, leucine and isoleucine degradation	KEGG PATHWAY	ath00280	1	45	0.136065	0.326555	Bra039775	ath:AT3G48000|	823955|	http://www.genome.jp/kegg-bin/show_pathway?ath00280/ath:AT3G48000%09red
Glycerolipid metabolism	KEGG PATHWAY	ath00561	1	52	0.155128	0.33143	Bra039775	ath:AT3G48000|	823955|	http://www.genome.jp/kegg-bin/show_pathway?ath00561/ath:AT3G48000%09red
Glyoxylate and dicarboxylate metabolism	KEGG PATHWAY	ath00630	1	63	0.184265	0.33143	Bra016459	ath:AT1G20630|	838652|	http://www.genome.jp/kegg-bin/show_pathway?ath00630/ath:AT1G20630%09red
Limonene and pinene degradation	KEGG PATHWAY	ath00903	1	63	0.184265	0.33143	Bra039775	ath:AT3G48000|	823955|	http://www.genome.jp/kegg-bin/show_pathway?ath00903/ath:AT3G48000%09red
Arginine and proline metabolism	KEGG PATHWAY	ath00330	1	75	0.214938	0.33143	Bra039775	ath:AT3G48000|	823955|	http://www.genome.jp/kegg-bin/show_pathway?ath00330/ath:AT3G48000%09red
Peroxisome	KEGG PATHWAY	ath04146	1	81	0.229853	0.33143	Bra016459	ath:AT1G20630|	838652|	http://www.genome.jp/kegg-bin/show_pathway?ath04146/ath:AT1G20630%09red
Pentose and glucuronate interconversions	KEGG PATHWAY	ath00040	1	81	0.229853	0.33143	Bra039775	ath:AT3G48000|	823955|	http://www.genome.jp/kegg-bin/show_pathway?ath00040/ath:AT3G48000%09red
Pyruvate metabolism	KEGG PATHWAY	ath00620	1	83	0.234763	0.33143	Bra039775	ath:AT3G48000|	823955|	http://www.genome.jp/kegg-bin/show_pathway?ath00620/ath:AT3G48000%09red
Cysteine and methionine metabolism	KEGG PATHWAY	ath00270	1	99	0.272966	0.353505	Bra031798	ath:AT1G12010|	837753|	http://www.genome.jp/kegg-bin/show_pathway?ath00270/ath:AT1G12010%09red
Glycolysis / Gluconeogenesis	KEGG PATHWAY	ath00010	1	112	0.302638	0.353505	Bra039775	ath:AT3G48000|	823955|	http://www.genome.jp/kegg-bin/show_pathway?ath00010/ath:AT3G48000%09red
Phenylalanine metabolism	KEGG PATHWAY	ath00360	1	114	0.307097	0.353505	Bra015695	ath:AT1G77100|	844045|	http://www.genome.jp/kegg-bin/show_pathway?ath00360/ath:AT1G77100%09red
Aminoacyl-tRNA biosynthesis	KEGG PATHWAY	ath00970	1	115	0.309317	0.353505	Novel01778	ath:AT1G48520|	841273|	http://www.genome.jp/kegg-bin/show_pathway?ath00970/ath:AT1G48520%09red
Phenylpropanoid biosynthesis	KEGG PATHWAY	ath00940	1	154	0.390693	0.408307	Bra015695	ath:AT1G77100|	844045|	http://www.genome.jp/kegg-bin/show_pathway?ath00940/ath:AT1G77100%09red
Biosynthesis of secondary metabolites	KEGG PATHWAY	ath01110	4	995	0.391295	0.408307	Bra031798|Bra016459|Bra039775|Bra015695	ath:AT1G12010|ath:AT1G20630|ath:AT3G48000|ath:AT1G77100|	837753|838652|823955|844045|	http://www.genome.jp/kegg-bin/show_pathway?ath01110/ath:AT1G12010%09red/ath:AT1G77100%09red/ath:AT3G48000%09red/ath:AT1G20630%09red
Metabolic pathways	KEGG PATHWAY	ath01100	5	1861	0.729235	0.729235	Bra031798|Novel01778|Bra037905|Bra039775|Bra015695	ath:AT1G12010|ath:AT1G48520|ath:AT4G10100|ath:AT3G48000|ath:AT1G77100|	837753|841273|826601|823955|844045|	http://www.genome.jp/kegg-bin/show_pathway?ath01100/ath:AT1G48520%09red/ath:AT4G10100%09red/ath:AT1G12010%09red/ath:AT1G77100%09red/ath:AT3G48000%09red

## Sheet: Table 6
Table 6 Transcription factors among 515 DEGs deteted between yellow- and brown-seeded samples
tf_ID	chromosome	Strand	start	end	Family	Gene description
Bra026507	A01	+	8942767	8946769	MADS	AT5G23260 (E=1e-088) TT16, ABS, AGL32 | TT16 (TRANSPARENT TESTA16); transcription factor
Bra006370	A03	+	3218394	3219940	MYB	AT5G16770 (E=2e-139) AtMYB9 | AtMYB9 (myb domain protein 9); DNA binding / transcription factor
Novel00533	A03	-	11043226	11044209	MYB	PREDICTED: transcription factor CPC isoform X1 [Brassica rapa]
Bra001404	A03	-	16206979	16208910	MYB	AT3G11450 (E=5e-075) | DNAJ heat shock N-terminal domain-containing protein / cell division protein-related
Bra017277	A04	-	15589018	15591671	HB	AT2G35940 (E=6e-297) BLH1 | BLH1 (BEL1-LIKE HOMEODOMAIN 1); DNA binding / protein heterodimerization/ protein homodimerization/ transcription factor
Bra004539	A05	+	706175	706817	MYB	AT2G46410 (E=3e-039) CPC | CPC (CAPRICE); DNA binding / transcription factor
Bra010010	A06	-	18610936	18612722	bZIP	AT5G28770 (E=8e-106) BZO2H3 | BZO2H3; DNA binding / protein heterodimerization/ transcription factor
Bra015769	A07	+	20933967	20934275	C2H2	AT2G02080 (E=2e-007) AtIDD4 | AtIDD4 (Arabidopsis thaliana Indeterminate(ID)-Domain 4); transcription factor
Novel01112	A07	+	20937989	20938737	C2H2	indeterminate(ID)-domain 4 protein [Arabidopsis thaliana]>gi|75328977|sp|Q8GYC1.1|IDD4_ARATH RecName: Full=Protein indeterminate-domain 4, chloroplastic; Flags: Precursor>gi|26450539|dbj|BAC42382.1| putative C2H2-type zinc finger protein [Arabidopsis thaliana]>gi|29028906|gb|AAO64832.1| At2g02080 [Arabidopsis thaliana]>gi|330250449|gb|AEC05543.1| indeterminate(ID)-domain 4 protein [Arabidopsis th…
Bra016575	A08	-	19125200	19126441	MYB	AT1G17950 (E=4e-117) ATMYB52, BW52, MYB52 | MYB52 (MYB DOMAIN PROTEIN 52); DNA binding / transcription factor
Bra030743	A08	+	20538648	20539649	MYB	AT1G08810 (E=6e-109) MYB60, AtMYB60 | MYB60 (myb domain protein 60); DNA binding / transcription factor
Novel01513	A09	-	16900613	16901655	ARF	PREDICTED: auxin response factor 22-like [Brassica rapa]
Bra023223	A09	-	20520547	20523792	C2H2	AT1G14580 (E=2e-093) | zinc finger (C2H2 type) family protein
Bra032362	A09	-	22159080	22159661	Tify	AT1G30135 (E=1e-041) JAZ8, TIFY5A | JAZ8 (JASMONATE-ZIM-DOMAIN PROTEIN 8)
Bra024697	A09	+	23451621	23453942	ABI3VP1	AT1G26680 (E=1e-123) | transcriptional factor B3 family protein
Bra024632	A09	+	23908016	23909087	GNAT	AT1G24040 (E=2e-112) | GCN5-related N-acetyltransferase (GNAT) family protein
Bra026967	A09	-	34520062	34523398	bHLH	AT1G12550 (E=3e-059) | oxidoreductase family protein
Bra011285	A01	-	2915978	2923417	ABI3VP1	AT4G31610 (E=9e-084) REM1, ATREM1 | REM1 (REPRODUCTIVE MERISTEM 1); DNA binding / transcription factor
Bra023112	A03	+	8742727	8744251	WRKY	AT2G37260 (E=2e-182) TTG2, ATWRKY44, WRKY44, DSL1 | TTG2 (TRANSPARENT TESTA GLABRA 2); transcription factor
Bra001099	A03	-	14745110	14745647	Orphans	AT3G04280 (E=1e-051) ARR22 | ARR22 (ARABIDOPSIS RESPONSE REGULATOR 22); phosphohistidine phosphatase/ transcription regulator/ two-component response regulator
Bra021771	A04	-	14367094	14367693	GNAT	AT2G32030 (E=1e-087) | GCN5-related N-acetyltransferase (GNAT) family protein
Bra039283	A04	-	18761797	18762573	MYB	AT2G46410 (E=9e-039) CPC | CPC (CAPRICE); DNA binding / transcription factor
Bra005210	A05	-	4035604	4037093	WRKY	AT2G37260 (E=8e-101) TTG2, ATWRKY44, WRKY44, DSL1 | TTG2 (TRANSPARENT TESTA GLABRA 2); transcription factor
Bra003535	A07	+	13674268	13678011	HB	AT1G79840 (E=0.0) GL2 | GL2 (GLABRA 2); DNA binding / transcription factor
Bra016164	A07	-	19102008	19102864	MYB	AT1G71030 (E=9e-065) ATMYBL2, MYBL2 | MYBL2 (ARABIDOPSIS MYB-LIKE 2); DNA binding / transcription factor
Bra037887	A09	+	11294737	11298289	bHLH	AT4G09820 (E=1e-114) TT8 | TT8 (TRANSPARENT TESTA 8); DNA binding / transcription factor
Bra032788	A09	-	12807098	12809507	SET	AT1G24610 (E=8e-194) | SET domain-containing protein
Bra032787	A09	-	12818647	12819949	SET	AT1G24610 (E=9e-155) | SET domain-containing protein
Bra028039	A09	-	19133850	19135998	NAC	AT1G34190 (E=2e-223) anac017 | anac017 (Arabidopsis NAC domain containing protein 17); transcription factor
Bra024763	A09	+	22927187	22929153	TUB	AT1G25280 (E=3e-204) AtTLP10 | AtTLP10 (TUBBY LIKE PROTEIN 10); phosphoric diester hydrolase/ transcription factor
Bra000283	A03	+	10331025	10332836	bHLH	AT2G43010 (E=1e-142) PIF4, SRL2 | PIF4 (phytochrome interacting factor 4); DNA binding / protein binding / transcription factor
Bra027423	A05	-	20826774	20831650	MYB	AT3G13540 (E=1e-110) ATMYB5 | ATMYB5 (MYB DOMAIN PROTEIN 5); DNA binding / transcription factor
Bra035919	A09	-	2904007	2904618	AP2-EREBP	AT5G61590 (E=1e-089) | AP2 domain-containing transcription factor family protein
Bra024695	A09	+	23461974	23463960	ABI3VP1	AT1G26680 (E=1e-113) | transcriptional factor B3 family protein
Bra036098	A09	+	25318650	25320394	C2H2	AT3G50700 (E=1e-165) AtIDD2 | AtIDD2 (Arabidopsis thaliana Indeterminate(ID)-Domain 2); nucleic acid binding / transcription factor/ zinc ion binding
Bra007067	A09	-	27131384	27133316	MADS	AT3G54340 (E=1e-113) AP3, ATAP3 | AP3 (APETALA 3); DNA binding / transcription factor
Bra015401	A10	+	2065847	2069496	HB	AT1G05230 (E=0.0) HDG2 | HDG2 (HOMEODOMAIN GLABROUS 2); DNA binding / transcription factor
Bra008835	A10	-	14040245	14042345	AP2-EREBP	AT5G13330 (E=7e-051) Rap2.6L | Rap2.6L (related to AP2 6L); DNA binding / transcription factor
Bra022957	A03	-	7936675	7939427	C3H	AT2G33835 (E=8e-132) FES1 | FES1; nucleic acid binding / zinc ion binding
Bra039116	A05	-	23884643	23885851	HB	AT3G01470 (E=3e-090) ATHB-1, ATHB1, HD-ZIP-1, HAT5 | ATHB-1 (ARABIDOPSIS THALIANA HOMEOBOX 1); DNA binding / protein homodimerization/ sequence-specific DNA binding / transcription activator/ transcription factor
Bra007855	A09	+	31256652	31258806	NAC	AT2G24430 (E=4e-141) ANAC038 | ANAC038 (ARABIDOPSIS NAC DOMAIN CONTAINING PROTEIN 38); transcription factor

## Sheet: Table 7
Table 7 Physical positions of major seed coat color gene or QTLand TT genes on the chromosome A9 of B. rapa, B. napus and B. juncea
Species	Related TT and candidate genes or linkage markers	Physical position on A9	References	Primer-F of linkage markers	Primer-R of linkage markers
B. napus	BnUGT2d	0.1 Mb	Qu et al.[77]
	BnTT16b	2.64 Mb	Qu et al.[77]
	BnTT3a	9.17 Mb	Qu et al.[77]
	SA12BG18388	12.99 Mb	Rahman et al. [70]	TGAACTGTGGAAGCCAAGC	TCACCACTACGCGGTAACTG
	BnTT8a	15.41 Mb	Qu et al.[77]
	BnTT6b	23.69 Mb	Qu et al.[77]
	BnPAL2c	24.74 Mb	Qu et al.[77]
	BnTT5b	25.46 Mb	Qu et al.[77]
	BnaA09g41200D	28.83 Mb	Zhang et al.[72]; Hong et al.[48]
	Ni4D09	29.07 Mb	Stein et al.[73]; Qu et al. [74]	AAAGGACAAAGAGGAAGGGC	TTGAAATCAAATGAGAGTGACG
	SNP21171A09	30.07 Mb	Wang et al.[76]
	SWUA09-63-23A	30.97 Mb	Qu et al. [75]	ATCCTTCTGCTGCTTATCG	ACTGCTATCAACTGTTCACA
B. rapa	BrUGT2d	0.38 Mb	Qu et al.[77]
	BrTT4e	0.7 Mb	Qu et al.[77]
	BrTT16c	3.31 Mb	Qu et al.[77]
	BrTT3	10.93 Mb	Qu et al.[77]
	BrTT8	15.77 Mb	Li et al.[17]
	BrPB_662948	15.9 Mb	Rahman et al.[71]
	BrTT1	18.77 Mb	Xiao et al. [33]; Wang et al. [23, 34]
	Ol12F02	20.24 Mb	Lou et al.[30]; Bagheri et al.[32]; Kebede et al. [31]	GGCCCATTGATATGGAGATG	CATTTCTCAATGATGAATAGT
	BrTT6b	27.1 Mb	Qu et al.[77]
	BrPAL2a	28.18 Mb	Qu et al.[77]
	BrTT5b	29.06 Mb	Qu et al.[77]
	BrTT6c	32.53 Mb	Qu et al.[77]
B. juncea	BjTT8		Padmaja et al.[24]
